# Supplementary material for: A Bivalent Molecular Glue Linking Lysine Acetyltransferases to Oncogene-induced Cell Death
Source: bioRxiv. 2025 Mar 17:2025.03.14.643404. Preprint. [Version 1] doi: 10.1101/2025.03.14.643404 (PMC11956963; doi:10.1101/2025.03.14.643404)
Supplement: Supplement 4 [file media-4.xlsx]

## Sheet: Proteomic tables column names
Abbreviation	Description
Protein.Group	UniProt protein accession
Genes	Official gene symbol
Global.PG.Q.Value	Global q-value for the protein group
LFQ	MaxLFQ protein quantification
logFC	Log2 fold change between the indicated experimental sample and the corresponding DMSO vehicle control
AveExpr	the mean of the log2 ratios/intensities across all samples
t	LIMMA output t-statistics
P.Value	LIMMA p-values
adj.P.Val	Benjamini–Hochberg adjusted LIMMA p-value
B	LIMMA B value
count	number of PSMs or distinct peptides
sca.t	DEqMS t-statistics
sca.P.Value	DEqMS p-values
sca.adj.pval	Benjamini–Hochberg adjusted DEqMS p-value
p300	P300 immunoprecipitation for IP-MS
FLAG	FLAG immunoprecipitation for IP-MS
imp	imputed differential statistics values

## Sheet: IP-MS
Protein.Group	Genes	Global.PG.Q.Value_p300	LFQ_MNN04016_1nM_p300_1	LFQ_MNN04016_1nM_p300_2	LFQ_MNN04016_1nM_p300_3	LFQ_DMSO_p300_1	LFQ_DMSO_p300_2	LFQ_DMSO_p300_3	MNN04016_1nM_p300_logFC	MNN04016_1nM_p300_AveExpr	MNN04016_1nM_p300_t	MNN04016_1nM_p300_P.Value	MNN04016_1nM_p300_adj.P.Val	MNN04016_1nM_p300_B	MNN04016_1nM_p300_count	MNN04016_1nM_p300_sca.t	MNN04016_1nM_p300_sca.P.Value	MNN04016_1nM_p300_sca.adj.pval	MNN04016_1nM_p300_logFC_imp	MNN04016_1nM_p300_sca.P.Value_imp	MNN04016_1nM_p300_sca.adj.pval_imp	Protein.Group_2	Genes_2	Global.PG.Q.Value_FLAG	LFQ_MNN04016_1nM_FLAG_1	LFQ_MNN04016_1nM_FLAG_2	LFQ_MNN04016_1nM_FLAG_3	LFQ_DMSO_FLAG_1	LFQ_DMSO_FLAG_2	LFQ_DMSO_FLAG_3	MNN04016_1nM_FLAG_logFC	MNN04016_1nM_FLAG_AveExpr	MNN04016_1nM_FLAG_t	MNN04016_1nM_FLAG_P.Value	MNN04016_1nM_FLAG_adj.P.Val	MNN04016_1nM_FLAG_B	MNN04016_1nM_FLAG_count	MNN04016_1nM_FLAG_sca.t	MNN04016_1nM_FLAG_sca.P.Value	MNN04016_1nM_FLAG_sca.adj.pval	Imp_log2FC_MNN04016_1nM_FLAG	Imp_log10_p_MNN04016_1nM_FLAG	Imp_log10_adj_MNN04016_1nM_FLAG	Protein.Group_3	Genes_3	MNN04016_1nM_FLAG_sca.P.Value_imp	MNN04016_1nM_FLAG_sca.adj.pval_imp	MNN04016_1nM_FLAG_logFC_imp
Q96S94	CCNL2	0.000348068	1608.93	1810.77	5172.84	2993.44	1470.73	1834.3	0.300032	11.1919	0.612765	0.556175	0.994851	-5.35616	1	0.603712	0.561797	0.995425	0.300032	0.561797	0.995425	Q96S94	CCNL2																					Q96S94	CCNL2
P28482	MAPK1	0.000348068	3406.34	3727.28	2951.52	4193.29	3968.09	5206.71	-0.403033	12.1959	-1.18117	0.269739	0.994851	-4.92616	3	-1.1686	0.274295	0.995425	-0.403033	0.274295	0.995425	P28482	MAPK1	0.000445	2201.86	2143.43	2172.14	6389.58		3251.95	-1.06926	12.1246	-1.73837	0.123835	0.999859	-4.26626	2	-1.71805	0.126623	0.99986	-1.06926	0.897489	6.08e-05	P28482	MAPK1	0.897489	6.08e-05	-1.06926
Q01167	FOXK2	0.000348068	21199.3	16952.1	15116.3	20717	19025.9	19158.4	-0.158388	14.1917	-0.880615	0.4029	0.994851	-5.18088	9	-0.92046	0.382712	0.995425	-0.158388	0.382712	0.995425	Q01167	FOXK2																					Q01167	FOXK2
Q9Y2Z0	SUGT1	0.000348068	10101.3	8069.66	8602.26	17763.2	9253.25	6456.88	-0.199307	13.3983	-0.57888	0.577785	0.994851	-5.37437	6	-0.585458	0.573451	0.995425	-0.199307	0.573451	0.995425	Q9Y2Z0	SUGT1	0.000445	5956.44	2995.68	5794.94	8963.71	3115	3676.64	0.00347093	12.6282	0.0054385	0.995789	0.999859	-5.0562	3	0.00542373	0.995798	0.99986	0.00347093	0.0018289	6.08e-05	Q9Y2Z0	SUGT1	0.0018289	6.08e-05	0.00347093
Q7L5D6	GET4	0.000348068			2538.48	5246.72			-1.04745	11.4881	-1.6957	0.176656	0.994851	-4.34103	1	-1.17654	0.313151	0.995425	-1.04745	0.313151	0.995425	Q7L5D6	GET4																					Q7L5D6	GET4
Q9HD20	ATP13A1	0.000348068	14687.2	17054.1	13859	12705.1	13191.8	14262.4	0.179412	13.7605	1.06789	0.315153	0.994851	-5.02855	11	1.13329	0.288042	0.995425	0.179412	0.288042	0.995425	Q9HD20	ATP13A1																					Q9HD20	ATP13A1
Q96E14	RMI2	0.000348068	59880.7	45307.5	49902.1	46527.7	52359.2	54102.8	0.0129006	15.6422	0.0742941	0.942507	0.994851	-5.52669	6	0.0769515	0.940443	0.995425	0.0129006	0.940443	0.995425	Q96E14	RMI2																					Q96E14	RMI2
Q6QNY1	BLOC1S2	0.000348068	67736.4	61521.1	41831.9	54481.9	69654.4	62517	-0.148208	15.8372	-0.722462	0.489538	0.994851	-5.29092	2	-0.675455	0.517338	0.995425	-0.148208	0.517338	0.995425	Q6QNY1	BLOC1S2																					Q6QNY1	BLOC1S2
O43324	EEF1E1	0.000348068	10001	9529.2	8865.23	18998.4	7947.61	7917.8	-0.166945	13.3187	-0.501426	0.628885	0.994851	-5.4124	1	-0.484007	0.640606	0.995425	-0.166945	0.640606	0.995425	O43324	EEF1E1																					O43324	EEF1E1
Q9Y584	TIMM22	0.000348068	24176.4	43557.2	27094.2	20730.3	27026.5	23175.7	0.378591	14.7474	1.20632	0.260411	0.994851	-4.90249	2	1.17299	0.272621	0.995425	0.378591	0.272621	0.995425	Q9Y584	TIMM22																					Q9Y584	TIMM22
P42566	EPS15	0.000348068	7388.58	9675.06	7737	7620.56	8302.3	7064.35	0.10246	13.0015	0.552717	0.594786	0.994851	-5.38778	6	0.570203	0.583295	0.995425	0.10246	0.583295	0.995425	P42566	EPS15	0.000445		1989.75			1637.53		0.281068	11.5455	0.47505	0.664278	0.999859	-4.75286	2	0.255009	0.812985	0.99986	0.281068	0.0899177	6.08e-05	P42566	EPS15	0.0899177	6.08e-05	0.281068
O00231	PSMD11	0.000348068	17964.9	17559.4	17734.4	35162.3	19432.1	20090.6	-0.431673	14.3206	-1.65664	0.134201	0.994851	-4.43159	3	-1.62293	0.141036	0.995425	-0.431673	0.141036	0.995425	O00231	PSMD11	0.000445	2691.02		3021.99	5005.25	2570.51	3575.28	-0.329357	11.889	-0.812469	0.451337	0.999859	-4.79489	1	-0.740377	0.489455	0.99986	-0.329357	0.310287	6.08e-05	O00231	PSMD11	0.310287	6.08e-05	-0.329357
Q9H9B1	EHMT1	0.000348068	30590.9	32950.7	88672.4	44448.4	28332.3	45392.7	0.214953	15.3899	0.539106	0.603737	0.994851	-5.39453	10	0.545691	0.599304	0.995425	0.214953	0.599304	0.995425	Q9H9B1	EHMT1	0.000445	5470.88	15497.7	4318.37	5989.54	5864.44	2981.15	0.60198	12.6752	0.978343	0.355493	0.999859	-4.75722	5	0.97744	0.355347	0.99986	0.60198	0.449347	6.08e-05	Q9H9B1	EHMT1	0.449347	6.08e-05	0.60198
A6NHR9	SMCHD1	0.000348068	4499.3	4782.98	5589.95	7364.41	3689.11	6005.96	-0.146597	12.458	-0.470503	0.651475	0.994851	-5.42491	3	-0.461524	0.657512	0.995425	-0.146597	0.657512	0.995425	A6NHR9	SMCHD1	0.000445	1163.48			5856.56	2161.59		-1.61263	11.8008	-1.89264	0.145829	0.999859	-4.34658	1	-2.01533	0.124105	0.99986	-1.61263	0.906209	6.08e-05	A6NHR9	SMCHD1	0.906209	6.08e-05	-1.61263
Q13523	PRP4K	0.000348068	36365.1	25391.5	66646.3	45398.2	24788.2	47704.2	0.0656735	15.3256	0.161306	0.875646	0.994851	-5.51702	36	0.165156	0.872682	0.995425	0.0656735	0.872682	0.995425	Q13523	PRP4K	0.000445	181226	242206	142395	193641	215942	129648	0.0684332	17.4867	0.214349	0.835436	0.999859	-5.04077	36	0.251182	0.80764	0.99986	0.0684332	0.0927824	6.08e-05	Q13523	PRP4K	0.0927824	6.08e-05	0.0684332
Q9UHI6	DDX20	0.000348068	18801.6	21332.7	18150.8	24190.4	22654.7	25548.2	-0.314502	14.4431	-2.24591	0.0532288	0.994851	-3.73432	13	-2.48025	0.0364375	0.995425	-0.314502	0.0364375	0.995425	Q9UHI6	DDX20	0.000445	1195.89	1010.17	1593.91		2736.87	1380.04	-0.643528	10.6959	-1.16803	0.279428	0.999859	-4.61761	1	-1.20141	0.266155	0.99986	-0.643528	0.574865	6.08e-05	Q9UHI6	DDX20	0.574865	6.08e-05	-0.643528
Q9UBL3	ASH2L	0.000348068	530955	551461	419563	455616	494427	492336	0.0491726	18.8257	0.306405	0.766717	0.994851	-5.48518	39	0.358087	0.729009	0.995425	0.0491726	0.729009	0.995425	Q9UBL3	ASH2L	0.000445	45710.7	34352.1	56176.1	44432.5	48249.6	42707.8	-0.0179141	15.4704	-0.0681098	0.947307	0.999859	-5.05464	19	-0.0773658	0.940123	0.99986	-0.0179141	0.0268154	6.08e-05	Q9UBL3	ASH2L	0.0268154	6.08e-05	-0.0179141
Q96EV2	RBM33	0.000348068	22077.3	19997	20877.2	20658.4	19775.3	19841.4	0.061779	14.3122	0.47731	0.645255	0.994851	-5.42321	8	0.517261	0.618163	0.995425	0.061779	0.618163	0.995425	Q96EV2	RBM33																					Q96EV2	RBM33
P62877	RBX1	0.000348068	9413.61	6035.61	5225.1	8306.68	7122.21	5565.4	-0.0497921	12.7555	-0.184157	0.858238	0.994851	-5.5133	3	-0.180711	0.860829	0.995425	-0.0497921	0.860829	0.995425	P62877	RBX1	0.000445	3219.63	2186.47	4122.44	3947.52	2021.33	5484.09	-0.1975	12.102	-0.366037	0.723471	0.999859	-5.01151	1	-0.364442	0.724429	0.99986	-0.1975	0.140004	6.08e-05	P62877	RBX1	0.140004	6.08e-05	-0.1975
Q6P6C2	ALKBH5	0.000348068	3512.61	2845.05	2663.8	3034.67		4198.16	-0.257488	11.8108	-0.692127	0.50987	0.994851	-5.22353	1	-0.662141	0.527697	0.995425	-0.257488	0.527697	0.995425	Q6P6C2	ALKBH5																					Q6P6C2	ALKBH5
P25054	APC	0.000348068	120941	129574	140133	147813	154035	130747	-0.146311	17.0288	-0.964173	0.361763	0.994851	-5.11569	128	-1.25419	0.243163	0.995425	-0.146311	0.243163	0.995425	P25054	APC																					P25054	APC
Q9NS69	TOMM22	0.000348068	75151.1	65939.3	59176.4	59589	57981.3	90657.1	-0.0316991	15.9025	-0.131812	0.898221	0.994851	-5.52109	3	-0.128606	0.90066	0.995425	-0.0316991	0.90066	0.995425	Q9NS69	TOMM22	0.000445	9069.6	12501.5	17353.8	11578.6	12430.2	14695	-0.0347204	13.5718	-0.0883524	0.931686	0.999859	-5.05357	2	-0.0863126	0.933217	0.99986	-0.0347204	0.0300175	6.08e-05	Q9NS69	TOMM22	0.0300175	6.08e-05	-0.0347204
Q96GM8	TOE1	0.000348068	97921.8	84173.7	111653	89527	75695.8	120094	0.0591089	16.5301	0.285509	0.782135	0.994851	-5.49096	16	0.300881	0.770735	0.995425	0.0591089	0.770735	0.995425	Q96GM8	TOE1	0.000445	34899.9	43002.7	32691.7	25869.6	46171.7	27959.5	0.184989	15.0552	0.611507	0.5572	0.999859	-4.93388	10	0.632409	0.543753	0.99986	0.184989	0.264598	6.08e-05	Q96GM8	TOE1	0.264598	6.08e-05	0.184989
Q92616	GCN1	0.000348068	33509.1	34352	36607.3	40765	38621.2	43277.3	-0.231086	15.1943	-1.67756	0.129973	0.994851	-4.40798	35	-2.07405	0.0697314	0.995425	-0.231086	0.0697314	0.995425	Q92616	GCN1	0.000445	5190.48	4601.94	5317.39	6590.66	7854.43	7718.97	-0.551171	12.664	-1.77465	0.112433	0.999859	-4.21368	6	-1.73851	0.118098	0.99986	-0.551171	0.927758	6.08e-05	Q92616	GCN1	0.927758	6.08e-05	-0.551171
Q8IY67	RAVER1	0.000348068	18977.7	19023.6	15300.5	19800.1	19563.2	17979.7	-0.111445	14.1171	-0.638715	0.539947	0.994851	-5.34159	12	-0.677657	0.516008	0.995425	-0.111445	0.516008	0.995425	Q8IY67	RAVER1	0.000445	3003.7	2700.38	2408.55	5292.12	2101.75	2881.66	-0.238089	11.7189	-0.57813	0.58052	0.999859	-4.94532	1	-0.564758	0.588725	0.99986	-0.238089	0.230087	6.08e-05	Q8IY67	RAVER1	0.230087	6.08e-05	-0.238089
Q14241	ELOA	0.000348068	123104	147176	82631.9	111002	141044	129407	-0.145487	16.8596	-0.634685	0.542449	0.994851	-5.34389	14	-0.659991	0.526737	0.995425	-0.145487	0.526737	0.995425	Q14241	ELOA																					Q14241	ELOA
Q6NZY4	ZCCHC8	0.000348068	25865	20471.7	58775.8	34496.3	19881.2	33108.4	0.151605	14.982	0.382523	0.711525	0.994851	-5.46079	15	0.388578	0.707141	0.995425	0.151605	0.707141	0.995425	Q6NZY4	ZCCHC8	0.000445	13401.1	17308	14311	14821.9	11810.7	11319.1	0.248112	13.8465	1.02049	0.33625	0.999859	-4.733	14	1.15047	0.281288	0.99986	0.248112	0.550849	6.08e-05	Q6NZY4	ZCCHC8	0.550849	6.08e-05	0.248112
Q93074	MED12	0.000348068	12041.6	12906.8	11255.9	14379.6	12329.4	14084.8	-0.171139	13.5638	-0.939212	0.373714	0.994851	-5.13565	1	-0.836526	0.42575	0.995425	-0.171139	0.42575	0.995425	Q93074	MED12																					Q93074	MED12
Q15554	TERF2	0.000348068	66599.8	61539.6	51608.1	54984.4	59718.2	62093.7	0.0176633	15.8875	0.114799	0.911288	0.994851	-5.52307	16	0.126369	0.902378	0.995425	0.0176633	0.902378	0.995425	Q15554	TERF2																					Q15554	TERF2
O00268	TAF4	0.000348068	6393.38	6895.73	8070.35	5351.61	6056.78	5793.2	0.307342	12.6258	1.11716	0.294709	0.994851	-4.9849	2	1.07645	0.311326	0.995425	0.307342	0.311326	0.995425	O00268	TAF4	0.000445	2448.75	2770.51	3286.41	3634.15	2273.33	4713.84	-0.268207	11.6808	-0.841588	0.423547	0.999859	-4.83063	2	-0.808415	0.44089	0.99986	-0.268207	0.35567	6.08e-05	O00268	TAF4	0.35567	6.08e-05	-0.268207
O95249	GOSR1	0.000348068	18311.2	12789	15609.6	14289.3	16971.9	11349.2	0.136465	13.9236	0.554518	0.593607	0.994851	-5.38687	1	0.519405	0.61673	0.995425	0.136465	0.61673	0.995425	O95249	GOSR1																					O95249	GOSR1
P52272	HNRNPM	0.000348068	790007	753771	834810	891331	654397	724207	0.0783033	19.551	0.474057	0.647479	0.994851	-5.42463	70	0.568138	0.584634	0.995425	0.0783033	0.584634	0.995425	P52272	HNRNPM	0.000445	620701	418745	573041	636290	474436	509615	-0.0155655	18.9566	-0.0577294	0.955327	0.999859	-5.05508	67	-0.0768595	0.940514	0.99986	-0.0155655	0.0266348	6.08e-05	P52272	HNRNPM	0.0266348	6.08e-05	-0.0155655
P21359	NF1	0.000348068	9129.22	8813.32	7572.13	7487.2	8795.93	5147.52	0.281911	12.9393	1.20797	0.259807	0.994851	-4.90092	6	1.23328	0.250487	0.995425	0.281911	0.250487	0.995425	P21359	NF1																					P21359	NF1
O95926	SYF2	0.000348068	60660.7	53225.8	129347	80142.7	48435.4	99362.1	0.0382444	16.3125	0.0959992	0.925761	0.994851	-5.52494	17	0.0976257	0.924493	0.995425	0.0382444	0.924493	0.995425	O95926	SYF2	0.000445	139216	152363	98867.1	109958	148340	91261.6	0.164822	16.9378	0.559338	0.590667	0.999859	-4.95335	19	0.633428	0.543119	0.99986	0.164822	0.265105	6.08e-05	O95926	SYF2	0.265105	6.08e-05	0.164822
Q15542	TAF5	0.000348068	6904.7	8525.91	6493.95	7658.91	8102.05	7354.79	-0.0851944	12.9415	-0.560165	0.589919	0.994851	-5.38402	6	-0.586057	0.573067	0.995425	-0.0851944	0.573067	0.995425	Q15542	TAF5	0.000445	4260.77	4155.85	5623.59	4674.61	3367.04	5885.84	0.0347247	12.3848	0.112036	0.913451	0.999859	-5.05198	4	0.107288	0.91705	0.99986	0.0347247	0.0376069	6.08e-05	Q15542	TAF5	0.0376069	6.08e-05	0.0347247
Q9H7E9	C8orf33	0.000348068	17592.3	15631.7	19325.4	17397.8	13113.2	24073.9	-0.0158255	14.0949	-0.0637707	0.950637	0.994851	-5.52738	3	-0.0623235	0.951746	0.995425	-0.0158255	0.951746	0.995425	Q9H7E9	C8orf33	0.000445	5676.57	3774.49	4479.17	6403.55	4375.58	5290.54	-0.209077	12.2712	-0.607098	0.559986	0.999859	-4.93559	2	-0.587267	0.572291	0.99986	-0.209077	0.242383	6.08e-05	Q9H7E9	C8orf33	0.242383	6.08e-05	-0.209077
Q08188	TGM3	0.000348068	69992.6	86354.8	56888.6	28369.9	85103.9	65472.4	0.373716	15.7685	0.993133	0.348255	0.994851	-5.09203	21	1.01429	0.338445	0.995425	0.373716	0.338445	0.995425	Q08188	TGM3	0.000445	25424.9	31528.9	33928.1	62178.7	26179.1	44702.5	-0.473264	15.004	-0.734195	0.483006	0.999859	-4.88221	14	-0.752681	0.471971	0.99986	-0.473264	0.326085	6.08e-05	Q08188	TGM3	0.326085	6.08e-05	-0.473264
A6NFI3	ZNF316	0.000348068	5845.38	6925.17	7739.31	5522.34	5830.55	11660.6	-0.087043	12.7537	-0.303008	0.769217	0.994851	-5.48615	3	-0.298081	0.772798	0.995425	-0.087043	0.772798	0.995425	A6NFI3	ZNF316	0.000445	2424.54	1605.92		3240.11	2843.21	1757.28	-0.358412	11.2784	-0.813337	0.445579	0.999859	-4.79691	1	-0.772542	0.466948	0.99986	-0.358412	0.330732	6.08e-05	A6NFI3	ZNF316	0.330732	6.08e-05	-0.358412
P06744	GPI	0.000348068	11816.2	8804.48	5584.51	72121.3	3916.1	3907	-0.308491	13.3245	-0.269282	0.794178	0.994851	-5.49518	14	-0.270578	0.793171	0.995425	-0.308491	0.793171	0.995425	P06744	GPI	0.000445			4592.32	25504.8	3904.75	4327.05	-0.717881	13.3393	-0.573755	0.589543	0.999859	-4.79666	10	-0.580609	0.584487	0.99986	-0.717881	0.233225	6.08e-05	P06744	GPI	0.233225	6.08e-05	-0.717881
P27708	CAD	0.000348068	44948.3	47471	45338.3	50855.7	45312.5	45969.5	-0.0436506	15.5178	-0.318878	0.757567	0.994851	-5.48154	30	-0.388663	0.707081	0.995425	-0.0436506	0.707081	0.995425	P27708	CAD	0.000445	6206.34	5048.97	7279.6	8782.91	7732.26	9368.38	-0.493266	12.965	-1.31859	0.222448	0.999859	-4.54386	12	-1.37348	0.204739	0.99986	-0.493266	0.688799	6.08e-05	P27708	CAD	0.688799	6.08e-05	-0.493266
O14744	PRMT5	0.000348068	5581.79	5554.02		9875.07		8025.35	-0.677049	12.7946	-2.48565	0.0515232	0.994851	-3.62364	2	-2.15283	0.0789585	0.995425	-0.677049	0.0789585	0.995425	O14744	PRMT5	0.000445	3170.21	5090.88		11110.7	3227.8	3784.01	-0.355202	12.4149	-0.457125	0.66084	0.999859	-4.92828	3	-0.455664	0.661533	0.99986	-0.355202	0.179449	6.08e-05	O14744	PRMT5	0.179449	6.08e-05	-0.355202
Q9Y4Y9	LSM5	0.000348068	5288.51	2964.37	2222.28	10887	2063.87	3373.49	-0.373837	11.8978	-0.597541	0.565826	0.994851	-5.36445	1	-0.592856	0.568712	0.995425	-0.373837	0.568712	0.995425	Q9Y4Y9	LSM5																					Q9Y4Y9	LSM5
Q9H9F9	ACTR5	0.000348068	75960.7	67216.5	64894.5	77694.3	69041.3	65778.7	-0.0302413	16.0728	-0.208642	0.839674	0.994851	-5.50877	21	-0.239186	0.816629	0.995425	-0.0302413	0.816629	0.995425	Q9H9F9	ACTR5																					Q9H9F9	ACTR5
Q86WB0	ZC3HC1	0.000348068	16344.1	16316.4	17678.5	21378.4	14389.6	15214.4	0.00348563	14.0064	0.0188023	0.985436	0.99985	-5.52913	5	0.0191533	0.985161	0.999821	0.00348563	0.985161	0.999821	Q86WB0	ZC3HC1																					Q86WB0	ZC3HC1
Q96LT9	RNPC3	0.000348068	10828.2	9054.5	15130.4	9195.34	8852.29	12362.3	0.186637	13.3993	0.753903	0.47141	0.994851	-5.27051	4	0.754102	0.471161	0.995425	0.186637	0.471161	0.995425	Q96LT9	RNPC3	0.000445	4360.15	5685.9	4576.94	5722.38	7222.88	4876.13	-0.276258	12.3453	-1.07148	0.314048	0.999859	-4.70277	4	-1.00391	0.343144	0.99986	-0.276258	0.464524	6.08e-05	Q96LT9	RNPC3	0.464524	6.08e-05	-0.276258
Q5RI15	COX20	0.000348068	40341.4	46312.6	42766.5	41537.1	41245.7	35336.7	0.133445	15.3928	0.770467	0.462039	0.994851	-5.25945	3	0.733404	0.483047	0.995425	0.133445	0.483047	0.995425	Q5RI15	COX20	0.000445	11257.9	9638.2	15350.1	12952.4	10961.1	11860.1	-0.00524063	13.6912	-0.018715	0.98551	0.999859	-5.05609	1	-0.0177257	0.986267	0.99986	-0.00524063	0.00600561	6.08e-05	Q5RI15	COX20	0.00600561	6.08e-05	-0.00524063
Q9Y5Z7	HCFC2	0.000348068	59534.1	52372	47993	43101.8	48115.9	66307.7	0.0406309	15.5873	0.203272	0.843737	0.994851	-5.50981	26	0.219988	0.831073	0.995425	0.0406309	0.831073	0.995425	Q9Y5Z7	HCFC2	0.000445	4679.81	3071.27	4597.24		4927.79		-0.285589	12.2284	-0.494711	0.637532	0.999859	-4.81775	2	-0.518786	0.621096	0.99986	-0.285589	0.206842	6.08e-05	Q9Y5Z7	HCFC2	0.206842	6.08e-05	-0.285589
Q13144	EIF2B5	0.000348068	26994.6	27145.6	28267.5	27178.3	29125.7	34307.4	-0.130243	14.8075	-0.726977	0.486908	0.994851	-5.28804	3	-0.694282	0.506036	0.995425	-0.130243	0.506036	0.995425	Q13144	EIF2B5																					Q13144	EIF2B5
Q9H7Z6	KAT8	0.000348068	61760.5	58463	54099.4	69762.7	66175.9	58031.3	-0.151924	15.8676	-1.0045	0.343059	0.994851	-5.0826	14	-1.09857	0.302095	0.995425	-0.151924	0.302095	0.995425	Q9H7Z6	KAT8																					Q9H7Z6	KAT8
P62826	RAN	0.000348068	54470.8	23764	24438.1	175033	18857.6	23043.4	-0.421885	15.3773	-0.467791	0.651774	0.994851	-5.42734	8	-0.470084	0.650121	0.995425	-0.421885	0.650121	0.995425	P62826	RAN	0.000445	4233.36	7479.25	5664.73	29947	4977.37	7812.88	-0.899625	13.4332	-0.933375	0.376919	0.999859	-4.78225	10	-0.945518	0.370494	0.99986	-0.899625	0.431219	6.08e-05	P62826	RAN	0.431219	6.08e-05	-0.899625
Q13263	TRIM28	0.000348068	54469.4	42898.6	55781.6	88148.1	42066.2	45325.7	-0.122252	15.7748	-0.377406	0.715184	0.994851	-5.46259	15	-0.385772	0.709142	0.995425	-0.122252	0.709142	0.995425	Q13263	TRIM28	0.000445	11040.4	12434.8	13329.3	19168.5	11914.7	15450.2	-0.315773	14.2494	-0.339496	0.742648	0.999859	-5.01769	26	-0.347687	0.736529	0.99986	-0.315773	0.13281	6.08e-05	Q13263	TRIM28	0.13281	6.08e-05	-0.315773
P14550	AKR1A1	0.000348068	3590.92		2422.32	10459.6	3375.59		-1.01058	11.9369	-1.4751	0.195559	0.994851	-4.54593	1	-1.43346	0.206035	0.995425	-1.01058	0.206035	0.995425	P14550	AKR1A1																					P14550	AKR1A1
O15160	POLR1C	0.000348068	114835	115676	99669.3	113966	124971	98354.1	-0.0271277	16.7436	-0.172541	0.867078	0.994851	-5.51525	13	-0.186514	0.856417	0.995425	-0.0271277	0.856417	0.995425	O15160	POLR1C																					O15160	POLR1C
Q96DE5	ANAPC16	0.000348068	22932.6	19234.9	17930.5	19034.1	17769.3	14741.5	0.221896	14.2276	1.29415	0.229893	0.994851	-4.81731	3	1.23064	0.251424	0.995425	0.221896	0.251424	0.995425	Q96DE5	ANAPC16	0.000445	2465.37	2773.76	3179.25	4523.51	2570.3	5712.69	-0.537072	11.8847	-1.59805	0.147249	0.999859	-4.34543	1	-1.55505	0.156329	0.99986	-0.537072	0.805959	6.08e-05	Q96DE5	ANAPC16	0.805959	6.08e-05	-0.537072
Q9UJX2	CDC23	0.000348068	42297.3	40769.3	36355.8	32733	31512.4	34039.6	0.278786	15.1618	1.99958	0.0787	0.994851	-4.032	18	2.27955	0.0502451	0.995425	0.278786	0.0502451	0.995425	Q9UJX2	CDC23	0.000445	2638.73	3292.74	3313.98	4150.76	2431.42	6127.78	-0.367614	11.8445	-0.864861	0.411357	0.999859	-4.81872	2	-0.853375	0.41685	0.99986	-0.367614	0.38002	6.08e-05	Q9UJX2	CDC23	0.38002	6.08e-05	-0.367614
Q9BRP1	PDCD2L	0.000348068	15976.8	4664.21	6574.7	7148.72	8087.21	11119.1	-0.130608	13.0969	-0.319211	0.757323	0.994851	-5.48144	1	-0.312081	0.762498	0.995425	-0.130608	0.762498	0.995425	Q9BRP1	PDCD2L																					Q9BRP1	PDCD2L
P12270	TPR	0.000348068	22068.9	25679.9	24300.8	32599.4	22919.6	26922.5	-0.182191	14.641	-0.77647	0.458672	0.994851	-5.2554	20	-0.815049	0.437284	0.995425	-0.182191	0.437284	0.995425	P12270	TPR	0.000445	2276.53	2299.56	2100.3	3985.93	1538.11	8572.77	-0.752347	11.8468	-1.20966	0.269708	0.999859	-4.61634	8	-1.26967	0.247766	0.99986	-0.752347	0.605959	6.08e-05	P12270	TPR	0.605959	6.08e-05	-0.752347
P54132	BLM	0.000348068	89725.4	90368.1	89562.8	80465.3	82291	102216	0.0338574	16.3981	0.210575	0.838213	0.994851	-5.50839	31	0.241939	0.814563	0.995425	0.0338574	0.814563	0.995425	P54132	BLM																					P54132	BLM
P36578	RPL4	0.000348068	201547	178553	284582	296934	155459	233234	-0.0240473	17.7641	-0.090429	0.930055	0.994851	-5.52543	27	-0.0946496	0.926787	0.995425	-0.0240473	0.926787	0.995425	P36578	RPL4	0.000445	96681.3	123881	54479	133193	105749	52609.1	-0.06117	16.4611	-0.13815	0.893408	0.999859	-5.04978	25	-0.135847	0.895104	0.99986	-0.06117	0.0481263	6.08e-05	P36578	RPL4	0.0481263	6.08e-05	-0.06117
P09382	LGALS1	0.000348068	46945.3	32637.9	31739.6	40662	34731.2	22700.7	0.200389	15.2664	0.616961	0.553532	0.994851	-5.35384	6	0.624586	0.548638	0.995425	0.200389	0.548638	0.995425	P09382	LGALS1	0.000445	12894.8	6636.42	13718	17639.8	3906.52	12636.2	0.143662	13.6146	0.236141	0.819033	0.999859	-5.03748	3	0.241964	0.814544	0.99986	0.143662	0.0890854	6.08e-05	P09382	LGALS1	0.0890854	6.08e-05	0.143662
O60832	DKC1	0.000348068	30751.5	37340.4	51098.5	38196.6	28465.1	44073.2	0.0973811	15.2132	0.397861	0.700605	0.994851	-5.45524	10	0.40871	0.692857	0.995425	0.0973811	0.692857	0.995425	O60832	DKC1	0.000445	25486.9	38083.6	28223.5	30605.1	33293.5	20554.3	0.129123	14.8241	0.436858	0.673332	0.999859	-4.99284	13	0.469124	0.65078	0.99986	0.129123	0.186566	6.08e-05	O60832	DKC1	0.186566	6.08e-05	0.129123
P42285	MTREX	0.000348068	29329.9	22355.6	55925	39861.5	23913.4	33385.2	0.068159	15.0652	0.192226	0.852109	0.994851	-5.51187	16	0.19603	0.849192	0.995425	0.068159	0.849192	0.995425	P42285	MTREX	0.000445	14091.8	17497.6	13716	14278.2	12512.9	14429.6	0.130536	13.9222	0.551407	0.59585	0.999859	-4.95618	13	0.719516	0.49113	0.99986	0.130536	0.308803	6.08e-05	P42285	MTREX	0.308803	6.08e-05	0.130536
Q14498	RBM39	0.000348068	208760	170191	464089	266135	141159	384061	0.0641968	17.9814	0.141544	0.89076	0.994851	-5.51984	24	0.143914	0.888922	0.995425	0.0641968	0.888922	0.995425	Q14498	RBM39	0.000445	237360	326611	220900	260785	366223	175801	0.00950644	17.9515	0.0292156	0.977381	0.999859	-5.05592	26	0.0280951	0.978235	0.99986	0.00950644	0.00955689	6.08e-05	Q14498	RBM39	0.00955689	6.08e-05	0.00950644
P53814	SMTN	0.000348068	5051.24	10742.2	5771.29	5945.78	4217.89	8745.12	0.171294	12.6131	0.44488	0.667593	0.994851	-5.43695	3	0.441465	0.669892	0.995425	0.171294	0.669892	0.995425	P53814	SMTN																					P53814	SMTN
O14737	PDCD5	0.000348068	13198.8	6332.95	9360.5	36637.6	10348.8	3806.19	-0.2944	13.3612	-0.391192	0.705344	0.994851	-5.45768	4	-0.392397	0.704422	0.995425	-0.2944	0.704422	0.995425	O14737	PDCD5																					O14737	PDCD5
P62140	PPP1CB	0.000348068	85396.6	69429.5	69893.4	73240.1	59579.9	81821.4	0.0716485	16.1848	0.374378	0.717353	0.994851	-5.46365	6	0.385543	0.709306	0.995425	0.0716485	0.709306	0.995425	P62140	PPP1CB	0.000445	33122.8	48092.2	59677.8	72732.1	37777.1	38159.8	-0.0471132	15.5979	-0.123061	0.90498	0.999859	-5.0511	3	-0.120768	0.906681	0.99986	-0.0471132	0.0425454	6.08e-05	P62140	PPP1CB	0.0425454	6.08e-05	-0.0471132
Q9Y285	FARSA	0.000348068	23849.3	20117.1	21546.2	30305.3	20572.4	25238	-0.202024	14.4563	-0.977118	0.355677	0.994851	-5.10518	3	-0.944313	0.371075	0.995425	-0.202024	0.371075	0.995425	Q9Y285	FARSA	0.000445	13815.3	9668.17	14902.7	14521.4	12481.1	14588.6	-0.136534	13.6853	-0.381918	0.712093	0.999859	-5.00759	1	-0.370295	0.720221	0.99986	-0.136534	0.142534	6.08e-05	Q9Y285	FARSA	0.142534	6.08e-05	-0.136534
Q99733	NAP1L4	0.000348068	16517.7	12041.9	12798.2	31332.2	12951.7	9371.25	-0.19303	13.9258	-0.462016	0.655744	0.994851	-5.4298	4	-0.463084	0.654931	0.995425	-0.19303	0.654931	0.995425	Q99733	NAP1L4	0.000445		3048.99		8209.63	1505.88		-0.205632	12.2118	-0.163489	0.877501	0.999859	-4.84591	3	-0.16615	0.875242	0.99986	-0.205632	0.0578719	6.08e-05	Q99733	NAP1L4	0.0578719	6.08e-05	-0.205632
Q9BY77	POLDIP3	0.000348068	236434	300254	256330	240952	311008	270736	-0.0523182	17.9659	-0.290152	0.7787	0.994851	-5.48971	25	-0.319319	0.757192	0.995425	-0.0523182	0.757192	0.995425	Q9BY77	POLDIP3	0.000445	43287.2	40851.1	62775.2	52925.7	35270	64864.5	-0.0417768	15.5979	-0.133799	0.896742	0.999859	-5.05018	15	-0.129511	0.899966	0.99986	-0.0417768	0.0457738	6.08e-05	Q9BY77	POLDIP3	0.0457738	6.08e-05	-0.0417768
P63313	TMSB10	0.000348068	9993.6			59724.3			-2.57924	14.6355	-6.41668	0.0138963	0.994851	-3.4942	1				-2.57924	31.6228	31.6228	P63313	TMSB10																					P63313	TMSB10
P07741	APRT	0.000348068	20373.2	20469.5	11660.5	21308.5	15128.6	16035.1	-0.0293856	14.1772	-0.118819	0.908198	0.994851	-5.52263	2	-0.125228	0.903254	0.995425	-0.0293856	0.903254	0.995425	P07741	APRT																					P07741	APRT
P04040	CAT	0.000348068	73369.3	98960.9	64537.4	50274.2	95998	66902.5	0.179096	16.0567	0.692835	0.507023	0.994851	-5.30947	27	0.712549	0.495218	0.995425	0.179096	0.495218	0.995425	P04040	CAT	0.000445	41737.2	29284.3	30769	61247.4	24791.2	46551.5	-0.303454	15.1695	-0.449524	0.664535	0.999859	-4.98917	19	-0.459417	0.657457	0.99986	-0.303454	0.182132	6.08e-05	P04040	CAT	0.182132	6.08e-05	-0.303454
Q9Y5S9	RBM8A	0.000348068	324673	177889	1.13937e+06	513857	232021	437124	0.112155	18.7224	0.176923	0.86374	0.994851	-5.51453	12	0.176797	0.863808	0.995425	0.112155	0.863808	0.995425	Q9Y5S9	RBM8A	0.000445	358698	672780	239294	434095	408388	300143	0.0393628	18.6525	0.0970166	0.92501	0.999859	-5.05303	13	0.0970467	0.924939	0.99986	0.0393628	0.033887	6.08e-05	Q9Y5S9	RBM8A	0.033887	6.08e-05	0.0393628
P21854	CD72	0.000348068	9459.53	16904.6	11243.3	13645.8	12519.5	6882.6	0.204223	13.4978	0.677553	0.516191	0.994851	-5.31877	3	0.699039	0.503204	0.995425	0.204223	0.503204	0.995425	P21854	CD72																					P21854	CD72
Q9NYB0	TERF2IP	0.000348068	51420.2	49048.5	42241.7	46482	44890.5	50111.5	0.00899574	15.4893	0.0608983	0.952857	0.994851	-5.52754	21	0.0644817	0.950078	0.995425	0.00899574	0.950078	0.995425	Q9NYB0	TERF2IP	0.000445	6721.61			11260.2		6747.97	-0.374998	13.3046	-0.606626	0.583094	0.999859	-4.76399	1	-0.546618	0.617594	0.99986	-0.374998	0.209297	6.08e-05	Q9NYB0	TERF2IP	0.209297	6.08e-05	-0.374998
P33241	LSP1	0.000348068	11908.9	6228.25	5959.3	6742.62	5754.12	5520.02	0.348452	13.094	0.71938	0.491339	0.994851	-5.29288	7	0.726838	0.486858	0.995425	0.348452	0.486858	0.995425	P33241	LSP1	0.000445	2526.01	1680.7	3203.39	6266.46	2187.47	2487.16	-0.441962	11.9403	-0.450568	0.663812	0.999859	-4.98886	7	-0.456395	0.659543	0.99986	-0.441962	0.180757	6.08e-05	P33241	LSP1	0.180757	6.08e-05	-0.441962
P25398	RPS12	0.000348068	97772.8	58567.4	292363	276034	76988.9	142014	-0.283388	17.2662	-0.458447	0.658204	0.994851	-5.43131	12	-0.464908	0.653676	0.995425	-0.283388	0.653676	0.995425	P25398	RPS12	0.000445	65503.7	107942	31676.1	111582	86989.9	43949.8	-0.309858	16.2664	-0.578458	0.578274	0.999859	-4.9464	10	-0.575909	0.579602	0.99986	-0.309858	0.23687	6.08e-05	P25398	RPS12	0.23687	6.08e-05	-0.309858
Q86V48	LUZP1	0.000348068	274154	344212	314647	381463	348990	279883	-0.10918	18.2203	-0.591141	0.569912	0.994851	-5.36789	65	-0.528005	0.610999	0.995425	-0.10918	0.610999	0.995425	Q86V48	LUZP1																					Q86V48	LUZP1
Q5TKA1	LIN9	0.000348068	8384.32	9200.81	10146.4	9938.13	10611.9	11219.3	-0.198712	13.2893	-1.26707	0.238966	0.994851	-4.84397	1	-1.19308	0.265076	0.995425	-0.198712	0.265076	0.995425	Q5TKA1	LIN9																					Q5TKA1	LIN9
Q9Y5J9	TIMM8B	0.000348068	129772	108826	103807	132138	97765.8	124505	-0.0445768	16.8247	-0.245116	0.81222	0.994851	-5.501	3	-0.262343	0.799304	0.995425	-0.0445768	0.799304	0.995425	Q9Y5J9	TIMM8B	0.000445	126506	64052.5	152701	89503.5	90868.6	99591.8	0.203757	16.513	0.585326	0.573858	0.999859	-4.94385	5	0.589843	0.57064	0.99986	0.203757	0.243638	6.08e-05	Q9Y5J9	TIMM8B	0.243638	6.08e-05	0.203757
Q96I24	FUBP3	0.000348068	34203.2	29289	30951.2	29796.3	31429.5	28192.3	0.0773104	14.9073	0.507861	0.624552	0.994851	-5.40943	16	0.521209	0.615526	0.995425	0.0773104	0.615526	0.995425	Q96I24	FUBP3	0.000445	11293.4	10572.1	10739.9	11515.5	7154.19	13401.3	0.0719702	13.513	0.220924	0.830478	0.999859	-5.03981	8	0.243241	0.813586	0.99986	0.0719702	0.0895964	6.08e-05	Q96I24	FUBP3	0.0895964	6.08e-05	0.0719702
Q8TAG9	EXOC6	0.000348068	22524.1	27904.8	26920.1	25654.9	23720.1	23314.3	0.0847029	14.6459	0.574164	0.580829	0.994851	-5.37682	5	0.78098	0.456013	0.995425	0.0847029	0.456013	0.995425	Q8TAG9	EXOC6	0.000445	2539.55	4316.8	4809.57	6089.38	4577.66	5102.92	-0.477262	12.1204	-1.47114	0.18289	0.999859	-4.44109	1	-1.71681	0.126857	0.99986	-0.477262	0.896685	6.08e-05	Q8TAG9	EXOC6	0.896685	6.08e-05	-0.477262
Q09472	EP300	0.000348068	3.76769e+06	3.53795e+06	3.3455e+06	2.84329e+06	3.16304e+06	3.2391e+06	0.204784	21.6307	1.43801	0.186448	0.994851	-4.67018	183	1.20212	0.261734	0.995425	0.204784	0.261734	0.995425	Q09472	EP300	0.000445	52475	37945.4	52575.1					15.7821					29				3.73271	-1.5	-1.5	Q09472	EP300	-1.5	-1.5	3.73271
Q9NQT5	EXOSC3	0.000348068	5737.42	7089.75			4430.54	11201.3	-0.143467	12.6475	-0.294321	0.779412	0.994851	-5.32388	1	-0.298813	0.776048	0.995425	-0.143467	0.776048	0.995425	Q9NQT5	EXOSC3	0.000445	2140.57	1270.28	3095.91	2209.5	1425.28	2099.82	0.116093	11.2232	0.238221	0.817473	0.999859	-5.03715	1	0.235353	0.819506	0.99986	0.116093	0.0864477	6.08e-05	Q9NQT5	EXOSC3	0.0864477	6.08e-05	0.116093
Q92830	KAT2A	0.000348068	57805.8	54453.1	50664.8	46503.7	58081.7	56252.4	0.0232907	15.6824	0.141737	0.890613	0.994851	-5.51981	18	0.144989	0.888099	0.995425	0.0232907	0.888099	0.995425	Q92830	KAT2A																					Q92830	KAT2A
O60869	EDF1	0.000348068	9295.79	1979.53	3161.31	6629.23	3358.15	4005.52	-0.205413	12.2574	-0.238594	0.817111	0.994851	-5.50248	5	-0.238386	0.817229	0.995425	-0.205413	0.817229	0.995425	O60869	EDF1	0.000445	1745.98	2578.87	5804.36	6862.65	1670.63	2316.19	-0.0076653	11.8812	-0.0112336	0.991383	0.999859	-5.05616	3	-0.0116563	0.991049	0.99986	-0.0076653	0.00390469	6.08e-05	O60869	EDF1	0.00390469	6.08e-05	-0.0076653
Q9UMX0	UBQLN1	0.000348068	4325.97	3076.71	4100.31	5407.77	3953.14	2168.58	0.0784527	11.9895	0.244692	0.812538	0.994851	-5.5011	2	0.252808	0.806423	0.995425	0.0784527	0.806423	0.995425	Q9UMX0	UBQLN1																					Q9UMX0	UBQLN1
P49736	MCM2	0.000348068	36936.3	28155.8	32187.5	47167.6	27738.5	33511.2	-0.129786	15.138	-0.516793	0.618564	0.994851	-5.40526	28	-0.531319	0.608799	0.995425	-0.129786	0.608799	0.995425	P49736	MCM2	0.000445	7800.66	8001.28	9302.68	11205.4	7193.47	9516.5	-0.133924	13.3279	-0.228544	0.824741	0.999859	-5.03866	20	-0.229851	0.823643	0.99986	-0.133924	0.084261	6.08e-05	P49736	MCM2	0.084261	6.08e-05	-0.133924
Q14151	SAFB2	0.000348068	86746.7	76530.5	163827	113024	71188.7	104770	0.12253	16.7078	0.400051	0.699052	0.994851	-5.45443	11	0.400593	0.698601	0.995425	0.12253	0.698601	0.995425	Q14151	SAFB2	0.000445	55261.1	79514.9	50378.8	58702.2	64670.5	40509.8	0.175172	15.8182	0.534552	0.606946	0.999859	-4.96206	8	0.567267	0.5852	0.99986	0.175172	0.232696	6.08e-05	Q14151	SAFB2	0.232696	6.08e-05	0.175172
P40429	RPL13A	0.000348068	44253.9	58221.7	57859.5	59861.8	43607.8	53478.9	0.0315736	15.7531	0.160615	0.876174	0.994851	-5.51712	4	0.170687	0.868463	0.995425	0.0315736	0.868463	0.995425	P40429	RPL13A	0.000445	25439.2	32933.8	23884.5	39422	24917	23801.3	-0.074822	14.9502	-0.255626	0.804447	0.999859	-5.03428	6	-0.271653	0.792371	0.99986	-0.074822	0.101071	6.08e-05	P40429	RPL13A	0.101071	6.08e-05	-0.074822
O43175	PHGDH	0.000348068	43634.4	43162.7	41702.3	92114.8	46389.8	43315.3	-0.412247	15.6114	-1.48356	0.174269	0.994851	-4.62183	17	-1.4093	0.194264	0.995425	-0.412247	0.194264	0.995425	O43175	PHGDH	0.000445	7995.86	6064.85	10987.2	14882.9	8656.66	10885.8	-0.465428	13.5447	-0.855682	0.416135	0.999859	-4.82345	12	-0.863827	0.411395	0.99986	-0.465428	0.385741	6.08e-05	O43175	PHGDH	0.385741	6.08e-05	-0.465428
Q9BPZ7	MAPKAP1	0.000348068	4479.22	3348.28		3207.13	3641.25	5273.79	-0.0281847	11.9013	-0.0972416	0.925102	0.994851	-5.4323	1	-0.0968099	0.925414	0.995425	-0.0281847	0.925414	0.995425	Q9BPZ7	MAPKAP1																					Q9BPZ7	MAPKAP1
Q9BTD8	RBM42	0.000348068	6177.04	6850.89	4960.27	6302.76	4958.14	5134.1	0.129244	12.6578	0.560292	0.589836	0.994851	-5.38395	4	0.560173	0.589817	0.995425	0.129244	0.589817	0.995425	Q9BTD8	RBM42																					Q9BTD8	RBM42
O95295	SNAPIN	0.000348068	32753.2	34150.2	23364.3	23933.3	34138.9	35322.7	-0.0477337	14.8735	-0.209485	0.839037	0.994851	-5.50861	4	-0.215534	0.834434	0.995425	-0.0477337	0.834434	0.995425	O95295	SNAPIN																					O95295	SNAPIN
Q9NZT1	CALML5	0.000348068	157264	153826	159215	132616	231558	186034	-0.189576	17.0435	-0.856125	0.415566	0.994851	-5.1991	9	-0.879231	0.403447	0.995425	-0.189576	0.403447	0.995425	Q9NZT1	CALML5	0.000445	59567.6	89612.1	100639	214258	85777.1	109338	-0.634417	16.5683	-1.24545	0.246897	0.999859	-4.59283	8	-1.23279	0.250659	0.99986	-0.634417	0.600917	6.08e-05	Q9NZT1	CALML5	0.600917	6.08e-05	-0.634417
P67936	TPM4	0.000348068	36071.9	9070.32	11852.9	20899.2	9093.8	5812.48	0.603903	13.885	0.855001	0.416155	0.994851	-5.19992	7	0.859992	0.413391	0.995425	0.603903	0.413391	0.995425	P67936	TPM4	0.000445	3896.74	1357.6	2490.91	5032.09	1248.55	1848.64	0.0607079	11.5005	0.0944786	0.926965	0.999859	-5.0532	2	0.0942388	0.927103	0.99986	0.0607079	0.0328719	6.08e-05	P67936	TPM4	0.0328719	6.08e-05	0.0607079
P61158	ACTR3	0.000348068	44188	19982	20105.7	29666.9	15873.5	19635.8	0.313666	14.7814	0.745049	0.47647	0.994851	-5.27633	8	0.755352	0.470449	0.995425	0.313666	0.470449	0.995425	P61158	ACTR3	0.000445	2556.46		2802.44	6108.04	3970.33	3026.51	-0.645458	11.9866	-0.688755	0.515454	0.999859	-4.84927	3	-0.689301	0.514477	0.99986	-0.645458	0.288634	6.08e-05	P61158	ACTR3	0.288634	6.08e-05	-0.645458
O75934	BCAS2	0.000348068	122934	85086.3	185979	122826	84841.5	147448	0.113454	16.9502	0.340107	0.742084	0.994851	-5.47503	14	0.349322	0.735345	0.995425	0.113454	0.735345	0.995425	O75934	BCAS2	0.000445	260600	257573	169279	218033	281133	164680	0.0569174	17.8175	0.184916	0.857724	0.999859	-5.0447	15	0.235304	0.819543	0.99986	0.0569174	0.0864282	6.08e-05	O75934	BCAS2	0.0864282	6.08e-05	0.0569174
P25205	MCM3	0.000348068	39100.6	31611.4	31918.3	51759.7	29307.9	30149.9	-0.0710833	15.1858	-0.267289	0.795661	0.994851	-5.49568	22	-0.273148	0.791259	0.995425	-0.0710833	0.791259	0.995425	P25205	MCM3	0.000445	8195.8	6657.23	8256.41	14826.8	6178.02	9781.39	-0.330668	13.3853	-0.585872	0.573508	0.999859	-4.94364	18	-0.582251	0.575513	0.99986	-0.330668	0.239945	6.08e-05	P25205	MCM3	0.239945	6.08e-05	-0.330668
P50579	METAP2	0.000348068	16474.5	7236.3	7579.08	9154.57	7979.96	6842.84	0.284655	13.3053	0.590392	0.570391	0.994851	-5.36829	9	0.605049	0.560949	0.995425	0.284655	0.560949	0.995425	P50579	METAP2	0.000445				4218.95				12.887					3				0	-1.5	-1.5	P50579	METAP2	-1.5	-1.5	0
Q6P2Q9	PRPF8	0.000348068	177789	146662	319073	176376	115783	221400	0.293268	17.5636	0.842374	0.4228	0.994851	-5.20914	151	0.865951	0.410293	0.995425	0.293268	0.410293	0.995425	Q6P2Q9	PRPF8	0.000445	312478	395418	288052	307565	330919	228694	0.204224	18.2249	0.775058	0.459765	0.999859	-4.86325	192	0.833998	0.427097	0.99986	0.204224	0.369474	6.08e-05	Q6P2Q9	PRPF8	0.369474	6.08e-05	0.204224
Q9Y2K1	ZBTB1	0.000348068	269217	212234	298926	232543	221291	240220	0.155473	17.9056	0.83828	0.42497	0.994851	-5.2121	27	0.876919	0.404633	0.995425	0.155473	0.404633	0.995425	Q9Y2K1	ZBTB1	0.000445	9626.3	11230.3	10959.6	11831.1	7643.87	8599.7	0.202447	13.3087	0.752457	0.472527	0.999859	-4.87384	4	0.717648	0.492224	0.99986	0.202447	0.307837	6.08e-05	Q9Y2K1	ZBTB1	0.307837	6.08e-05	0.202447
P62195	PSMC5	0.000348068	21954.6	20730.1	19538.9	24160	18116.3	21431.6	-0.0256828	14.3384	-0.149268	0.884847	0.994851	-5.51878	10	-0.166359	0.871764	0.995425	-0.0256828	0.871764	0.995425	P62195	PSMC5																					P62195	PSMC5
Q13573	SNW1	0.000348068	159953	124313	284304	179542	91140	228800	0.198168	17.4537	0.480223	0.643267	0.994851	-5.42193	26	0.477216	0.645238	0.995425	0.198168	0.645238	0.995425	Q13573	SNW1	0.000445	266974	309297	207998	212511	246355	191473	0.258949	17.8567	1.00916	0.341342	0.999859	-4.73958	25	1.24061	0.247901	0.99986	0.258949	0.605722	6.08e-05	Q13573	SNW1	0.605722	6.08e-05	0.258949
Q16637	SMN1	0.000348068	12968.6	10341	12985.6	11638.7	15460.3	21506.5	-0.383986	13.7479	-1.46507	0.179125	0.994851	-4.64155	3	-1.40613	0.195174	0.995425	-0.383986	0.195174	0.995425	Q16637	SMN1	0.000445		2679.18	5958.43	3505.86	3588.48		0.171791	12.1099	0.32086	0.763246	0.999859	-4.91285	1	0.342072	0.747685	0.99986	0.171791	0.126281	6.08e-05	Q16637	SMN1	0.126281	6.08e-05	0.171791
Q9Y2H1	STK38L	0.000348068	2167.55			1200.03	3659.97	2299.61	0.00396779	11.3995	0.00644411	0.995088	0.99985	-5.25449	2	0.00656852	0.994991	0.999821	0.00396779	0.994991	0.999821	Q9Y2H1	STK38L	0.000445	109771	67352.8	119944	116269	69416.7	137928	-0.109354	16.6669	-0.313365	0.761716	0.999859	-5.02335	24	-0.35151	0.733761	0.99986	-0.109354	0.134445	6.08e-05	Q9Y2H1	STK38L	0.134445	6.08e-05	-0.109354
Q5VTL8	PRPF38B	0.000348068	196075	174553	214323	226425	157856	170887	0.0880564	17.6129	0.479463	0.643785	0.994851	-5.42226	25	0.478362	0.644455	0.995425	0.0880564	0.644455	0.995425	Q5VTL8	PRPF38B	0.000445	262207	198137	260524	253485	178522	218881	0.150156	17.8268	0.58426	0.574542	0.999859	-4.94425	23	0.564534	0.586976	0.99986	0.150156	0.231379	6.08e-05	Q5VTL8	PRPF38B	0.231379	6.08e-05	0.150156
Q9NXV6	CDKN2AIP	0.000348068	15308.1	18475.9	10780.9	8074.07	13201.6	12938.1	0.381574	13.6976	1.48922	0.172808	0.994851	-4.61577	4	1.52958	0.162444	0.995425	0.381574	0.162444	0.995425	Q9NXV6	CDKN2AIP	0.000445	7051.56	5268.26	6742.61	5896.97	7125.66	7429	-0.105863	12.8536	-0.318644	0.757849	0.999859	-5.02224	1	-0.321008	0.755956	0.99986	-0.105863	0.121504	6.08e-05	Q9NXV6	CDKN2AIP	0.121504	6.08e-05	-0.105863
P78347	GTF2I	0.000348068	10646.1	7961.89	7197.87	12619.8	9014.94	18059	-0.58388	13.3944	-1.63783	0.138111	0.994851	-4.45272	11	-1.60361	0.145245	0.995425	-0.58388	0.145245	0.995425	P78347	GTF2I	0.000445	9609.61	9774.46	12915	16560.4	14813.5	15752.4	-0.55718	13.7795	-1.52298	0.164826	0.999859	-4.4002	6	-1.77845	0.111009	0.99986	-0.55718	0.954643	6.08e-05	P78347	GTF2I	0.954643	6.08e-05	-0.55718
Q9UNS2	COPS3	0.000348068	6414.87	5898.28	5180.45	17218	5078.17	4745.19	-0.360609	12.7656	-0.748184	0.474675	0.994851	-5.27428	2	-0.764012	0.465538	0.995425	-0.360609	0.465538	0.995425	Q9UNS2	COPS3																					Q9UNS2	COPS3
P51610	HCFC1	0.000348068	383953	404550	267771	362515	380870	354023	-0.0776435	18.3881	-0.429354	0.678414	0.994851	-5.4432	65	-0.500137	0.629669	0.995425	-0.0776435	0.629669	0.995425	P51610	HCFC1	0.000445	1977.11	1973.08		4295.41	1974.11		-0.560081	11.5992	-0.749274	0.485487	0.999859	-4.78883	4	-0.740441	0.489419	0.99986	-0.560081	0.310319	6.08e-05	P51610	HCFC1	0.310319	6.08e-05	-0.560081
Q6P2E9	EDC4	0.000348068	360663	384394	326898	475464	407087	324400	-0.15679	18.4812	-0.734501	0.482545	0.994851	-5.28319	80	-0.801944	0.444426	0.995425	-0.15679	0.444426	0.995425	Q6P2E9	EDC4																					Q6P2E9	EDC4
Q9ULG1	INO80	0.000348068	135643	114683	106963	126789	130494	113973	-0.0601796	16.855	-0.382886	0.711266	0.994851	-5.46066	44	-0.40754	0.693683	0.995425	-0.0601796	0.693683	0.995425	Q9ULG1	INO80																					Q9ULG1	INO80
P23528	CFL1	0.000348068	104074	40735.9	29195.6	400901	36284.4	35055.5	-0.680858	16.1603	-0.698283	0.503778	0.994851	-5.30611	10	-0.698332	0.503625	0.995425	-0.680858	0.503625	0.995425	P23528	CFL1	0.000445	8983.5	8671.4	11556.3	89226.8	7184.28	19065.5	-1.25433	14.4767	-1.00106	0.345022	0.999859	-4.74425	8	-1.00835	0.341126	0.99986	-1.25433	0.467085	6.08e-05	P23528	CFL1	0.467085	6.08e-05	-1.25433
P60981	DSTN	0.000348068	2690.24	2710.12	2174.35	11545.9	2210.8	3623.47	-0.848191	11.6653	-1.50886	0.167814	0.994851	-4.59465	2	-1.49894	0.170077	0.995425	-0.848191	0.170077	0.995425	P60981	DSTN																					P60981	DSTN
P59768	GNG2	0.000348068	6160.77	6578.23		10116.8	4440.16	5400.58	0.0296014	12.5771	0.0881368	0.932093	0.994851	-5.43308	2	0.092456	0.928757	0.995425	0.0296014	0.928757	0.995425	P59768	GNG2																					P59768	GNG2
P07910	HNRNPC	0.000348068	3.07748e+06	3.4738e+06	6.00784e+06	3.13135e+06	2.13434e+06	5.04133e+06	0.310243	21.7162	0.894871	0.395653	0.994851	-5.17009	43	0.874972	0.405633	0.995425	0.310243	0.405633	0.995425	P07910	HNRNPC	0.000445	6.39369e+06	7.2692e+06	4.90449e+06	6.40291e+06	8.21422e+06	3.83661e+06	0.0586208	22.3562	0.17525	0.865073	0.999859	-5.04587	44	0.170476	0.868624	0.99986	0.0586208	0.0611681	6.08e-05	P07910	HNRNPC	0.0611681	6.08e-05	0.0586208
Q9H875	PRKRIP1	0.000348068	15151.6	9687.23	16452	13872	7282.27	19850.9	0.0893502	13.7861	0.222218	0.829427	0.994851	-5.50602	2	0.228914	0.824348	0.995425	0.0893502	0.824348	0.995425	Q9H875	PRKRIP1	0.000445	12005.8	9899.69	7800.95		8760.45	6072.61	0.418905	13.1215	1.0925	0.309262	0.999859	-4.65956	2	1.04117	0.330194	0.99986	0.418905	0.481231	6.08e-05	Q9H875	PRKRIP1	0.481231	6.08e-05	0.418905
P41182	BCL6	0.000348068	2.99923e+06	2.73359e+06	2.60253e+06	169302	168631	172001	4.0284	20.0697	25.2934	2.95421e-09	8.05022e-06	2.96595	74	26.5718	1.76586e-09	4.79961e-06	4.0284	1.76586e-09	4.79961e-06	P41182	BCL6	0.000445	5.29833e+06	3.77776e+06	6.47672e+06	5.45425e+06	3.85924e+06	5.41531e+06	0.0618636	22.2661	0.210639	0.838237	0.999859	-5.04129	122	0.20041	0.845873	0.99986	0.0618636	0.072695	6.08e-05	P41182	BCL6	0.072695	6.08e-05	0.0618636
Q7KZF4	SND1	0.000348068	2033.69		4955.33	22798.1		2472.51	-1.24187	12.557	-1.21514	0.266963	0.994851	-4.77481	7	-1.20774	0.269249	0.995425	-1.24187	0.269249	0.995425	Q7KZF4	SND1	0.000445	2622.67	10005.7		12084	1962.09	2632.13	0.36901	12.576	0.351959	0.736309	0.999859	-4.95327	14	0.356257	0.732929	0.99986	0.36901	0.134938	6.08e-05	Q7KZF4	SND1	0.134938	6.08e-05	0.36901
Q9BU19	ZNF692	0.000348068	42918.5	23081.8	47606.3	42408.6	54679.1	38651.1	-0.308783	15.1341	-0.873735	0.40643	0.994851	-5.18604	1	-0.884641	0.400681	0.995425	-0.308783	0.400681	0.995425	Q9BU19	ZNF692																					Q9BU19	ZNF692
Q01658	DR1	0.000348068	174564	156933	215639	141139	187623	141958	0.217368	17.4291	1.17318	0.272761	0.994851	-4.93362	7	1.30503	0.226103	0.995425	0.217368	0.226103	0.995425	Q01658	DR1	0.000445	8482.82	3745.96	7326.36	6661.42	7570.27	9246.51	-0.334035	12.9044	-0.869002	0.409214	0.999859	-4.81658	2	-0.847137	0.42013	0.99986	-0.334035	0.376616	6.08e-05	Q01658	DR1	0.376616	6.08e-05	-0.334035
O15294	OGT	0.000348068	91936.8	95267.9	77487.1	93132.7	93803.5	85526.7	-0.0462381	16.3898	-0.321405	0.755718	0.994851	-5.48079	34	-0.299288	0.771909	0.995425	-0.0462381	0.771909	0.995425	O15294	OGT	0.000445	4468.59	2825.32	6258.16	5909.7	3142.33		-0.00613591	12.1925	-0.0116714	0.991	0.999859	-4.99198	1	-0.0129651	0.989994	0.99986	-0.00613591	0.00436751	6.08e-05	O15294	OGT	0.00436751	6.08e-05	-0.00613591
P56134	ATP5MF	0.000348068	27785.8	34144.2	23065.9	20719.5	26796.1	18918.3	0.352985	14.6224	1.76968	0.112774	0.994851	-4.30263	3	1.64827	0.135683	0.995425	0.352985	0.135683	0.995425	P56134	ATP5MF	0.000445	7142.32	6338.38	12888.2	7885	5358.08	9771.95	0.166338	13.1289	0.410803	0.691594	0.999859	-5.00007	3	0.446901	0.666115	0.99986	0.166338	0.176451	6.08e-05	P56134	ATP5MF	0.176451	6.08e-05	0.166338
Q15020	SART3	0.000348068	1521.03	1039.87		6640.19	1066.89		-1.08159	10.91	-1.19434	0.281789	0.994851	-4.79049	2	-1.19997	0.279275	0.995425	-1.08159	0.279275	0.995425	Q15020	SART3	0.000445		989.217		1991.45			-1.00946	11.6097	-1.43635	0.271001	0.999859	-4.51416	2				-1.00946	-1.5	-1.5	Q15020	SART3	-1.5	-1.5	-1.00946
P22234	PAICS	0.000348068	14033.9	11179.2	9052.56	51966.8	9802.62	8170.09	-0.517043	13.7838	-0.741892	0.478283	0.994851	-5.2784	8	-0.751329	0.472742	0.995425	-0.517043	0.472742	0.995425	P22234	PAICS	0.000445	2868.25	2282.27	4982.19	10413.5	3530.53	4534.74	-0.784622	12.523	-1.01119	0.340425	0.999859	-4.7384	9	-1.01684	0.337296	0.99986	-0.784622	0.471989	6.08e-05	P22234	PAICS	0.471989	6.08e-05	-0.784622
Q14764	MVP	0.000348068	1.36851e+06	1.3942e+06	1.0713e+06	1.09926e+06	1.62602e+06	1.35262e+06	-0.0807421	20.3024	-0.362934	0.725574	0.994851	-5.46756	100	-0.335166	0.745623	0.995425	-0.0807421	0.745623	0.995425	Q14764	MVP																					Q14764	MVP
Q9NX55	HYPK	0.000348068	2182.93			3042.66			-0.479067	11.4654	-0.840902	0.454827	0.994851	-4.85542	1	-0.784784	0.482271	0.995425	-0.479067	0.482271	0.995425	Q9NX55	HYPK																					Q9NX55	HYPK
Q13435	SF3B2	0.000348068	241403	193132	429022	271284	174727	373917	0.0581498	18.0987	0.16545	0.872484	0.994851	-5.51638	62	0.167647	0.870782	0.995425	0.0581498	0.870782	0.995425	Q13435	SF3B2	0.000445	1.77116e+06	1.32555e+06	1.75956e+06	1.41488e+06	1.55715e+06	1.67586e+06	0.0540018	20.4837	0.205213	0.842338	0.999859	-5.04205	119	0.230292	0.823311	0.99986	0.0540018	0.0844358	6.08e-05	Q13435	SF3B2	0.0844358	6.08e-05	0.0540018
P82979	SARNP	0.000348068	41338.5	10364.5	9326.48	25932.5	9611.86	9575.33	0.247833	14.2249	0.34059	0.741734	0.994851	-5.47487	8	0.341631	0.740922	0.995425	0.247833	0.740922	0.995425	P82979	SARNP	0.000445	6140.45	4464.7	8453.82	16481.5	2362.67	9217.05	-0.210327	12.9873	-0.250695	0.808131	0.999859	-5.03511	5	-0.251458	0.807434	0.99986	-0.210327	0.0928932	6.08e-05	P82979	SARNP	0.0928932	6.08e-05	-0.210327
Q96BN2	TADA1	0.000348068	13216.7	14257.7	12722.9	14655.2	16200.8	11516.2	-0.0632052	13.7584	-0.383785	0.710624	0.994851	-5.46034	4	-0.413684	0.689347	0.995425	-0.0632052	0.689347	0.995425	Q96BN2	TADA1																					Q96BN2	TADA1
Q15637	SF1	0.000348068	47794.1	34307.9	47814.9	36977.9	30963.4	61475.6	0.0518638	15.4418	0.181425	0.860315	0.994851	-5.51377	14	0.185734	0.857009	0.995425	0.0518638	0.857009	0.995425	Q15637	SF1	0.000445	158169	105593	164168	113094	207716	165213	-0.167101	17.1258	-0.487663	0.63838	0.999859	-4.97754	26	-0.555257	0.593028	0.99986	-0.167101	0.226925	6.08e-05	Q15637	SF1	0.226925	6.08e-05	-0.167101
P29692	EEF1D	0.000348068	63177.8	57288.6	50375.9	112677	68897.8	45947.7	-0.322723	16.0661	-0.933954	0.376268	0.994851	-5.1398	12	-0.965728	0.36085	0.995425	-0.322723	0.36085	0.995425	P29692	EEF1D	0.000445	8748.63	6491.14	12460.7	20727.5	8528.49	12004.9	-0.528161	13.6891	-1.01348	0.339393	0.999859	-4.73707	6	-1.02302	0.334531	0.99986	-0.528161	0.475564	6.08e-05	P29692	EEF1D	0.475564	6.08e-05	-0.528161
P18583	SON	0.000348068	87392.9	70580.7	137189	104453	64563	107511	0.074321	16.543	0.245501	0.811932	0.994851	-5.50091	42	0.252447	0.806694	0.995425	0.074321	0.806694	0.995425	P18583	SON	0.000445	59253.2	59624.1	48921.5	49779.2	71791.6	44631.3	0.0386153	15.7686	0.139418	0.892436	0.999859	-5.04966	31	0.133382	0.896996	0.99986	0.0386153	0.0472097	6.08e-05	P18583	SON	0.0472097	6.08e-05	0.0386153
Q9NW64	RBM22	0.000348068	46092.2	29995.5	84732.6	55974.1	29079.6	56049.3	0.120239	15.6442	0.302642	0.769486	0.994851	-5.48625	18	0.309939	0.764071	0.995425	0.120239	0.764071	0.995425	Q9NW64	RBM22	0.000445	81939.5	108267	62760.2	76828	95578.7	57741.2	0.131003	16.3165	0.418687	0.686045	0.999859	-4.99792	15	0.401327	0.698081	0.99986	0.131003	0.156094	6.08e-05	Q9NW64	RBM22	0.156094	6.08e-05	0.131003
P38919	EIF4A3	0.000348068	144707	104896	389623	244585	81083.8	189103	0.219059	17.5095	0.385656	0.709289	0.994851	-5.45967	33	0.388093	0.707487	0.995425	0.219059	0.707487	0.995425	P38919	EIF4A3	0.000445	221654	459520	195312	372811	229025	180247	0.123433	18.1262	0.280449	0.785981	0.999859	-5.02985	32	0.277164	0.788276	0.99986	0.123433	0.103322	6.08e-05	P38919	EIF4A3	0.103322	6.08e-05	0.123433
P06730	EIF4E	0.000348068	8359.8	7274.4	7729.4	10847.7	8771.64	9809.26	-0.329885	13.1644	-1.39045	0.199953	0.994851	-4.71979	6	-1.42776	0.189053	0.995425	-0.329885	0.189053	0.995425	P06730	EIF4E																					P06730	EIF4E
Q01469	FABP5	0.000348068	57320.9	65325	35885.5	90144.3	71832.1	55590.9	-0.473873	15.7213	-1.11186	0.296857	0.994851	-4.98966	9	-1.13843	0.286009	0.995425	-0.473873	0.286009	0.995425	Q01469	FABP5	0.000445	20895.5	15288.3	16699	54605.5	23832.7	16197.2	-0.660782	14.4077	-0.610436	0.557876	0.999859	-4.9343	8	-0.61538	0.55442	0.99986	-0.660782	0.256161	6.08e-05	Q01469	FABP5	0.256161	6.08e-05	-0.660782
Q9Y230	RUVBL2	0.000348068	326828	296128	301714	370927	291855	286113	-0.0283459	18.2363	-0.169233	0.869599	0.994851	-5.51578	46	-0.14788	0.885886	0.995425	-0.0283459	0.885886	0.995425	Q9Y230	RUVBL2	0.000445	22590	19856.7	23221.5	33069.9	23910.1	30501.9	-0.403755	14.6956	-1.51035	0.167961	0.999859	-4.40932	10	-1.84273	0.100428	0.99986	-0.403755	0.998144	6.08e-05	Q9Y230	RUVBL2	0.998144	6.08e-05	-0.403755
Q96A72	MAGOHB	0.000348068	25674.7	17404.9	104383	52863.5	31494.3	18365.3	0.203104	15.2184	0.308845	0.764924	0.994851	-5.48448	1	0.312621	0.762101	0.995425	0.203104	0.762101	0.995425	Q96A72	MAGOHB	0.000445	44024.5	140302	34931.8	81519.5	48689.8	42867.5	0.114219	15.9844	0.20842	0.839913	0.999859	-5.0416	1	0.212117	0.837014	0.99986	0.114219	0.0772671	6.08e-05	Q96A72	MAGOHB	0.0772671	6.08e-05	0.114219
Q86Y91	KIF18B	0.000348068	497242	578675	465905	441752	490110	525874	0.0785592	18.835	0.461106	0.656371	0.994851	-5.43019	52	0.481502	0.642313	0.995425	0.0785592	0.642313	0.995425	Q86Y91	KIF18B	0.000445	4254.59	3447.95	4668.92	3900.08	5574.19	4466.07	-0.167808	12.073	-0.654057	0.530735	0.999859	-4.91688	3	-0.657437	0.528298	0.99986	-0.167808	0.277121	6.08e-05	Q86Y91	KIF18B	0.277121	6.08e-05	-0.167808
O00422	SAP18	0.000348068	14659.5	10392.1	49861.7	21484.5	8884.64	22951.2	0.264667	14.3319	0.43662	0.67334	0.994851	-5.4403	7	0.439763	0.671076	0.995425	0.264667	0.671076	0.995425	O00422	SAP18	0.000445	10618	26685.6	10134.1	20045.4	10884.7	9284.52	0.167774	13.8695	0.364154	0.724825	0.999859	-5.01196	5	0.360582	0.72721	0.99986	0.167774	0.13834	6.08e-05	O00422	SAP18	0.13834	6.08e-05	0.167774
Q15691	MAPRE1	0.000348068	22023	7924.38	5699.05	49602.8	8820.47	8738.67	-0.647554	13.9186	-0.761939	0.466848	0.994851	-5.26517	10	-0.761188	0.467136	0.995425	-0.647554	0.467136	0.995425	Q15691	MAPRE1	0.000445	2539.66	2127.59	3059.22	6645.57	889.753	2745.31	0.00872583	11.8576	0.00917609	0.992895	0.999859	-5.05618	4	0.00921959	0.992857	0.99986	0.00872583	0.00311344	6.08e-05	Q15691	MAPRE1	0.00311344	6.08e-05	0.00872583
Q96J01	THOC3	0.000348068	5157.29	7088.38	5851.2	6395.06	6203.28	5898.28	-0.0431606	12.5128	-0.157247	0.878747	0.994851	-5.51762	2	-0.159763	0.876799	0.995425	-0.0431606	0.876799	0.995425	Q96J01	THOC3																					Q96J01	THOC3
P09012	SNRPA	0.000348068	76191.7	30406.3	28950.4	30233.9	30393.1	29352.6	0.438061	15.3794	0.971774	0.35818	0.994851	-5.10953	6	0.982904	0.352802	0.995425	0.438061	0.352802	0.995425	P09012	SNRPA	0.000445	6543.96	2440.14	5483.84	7645.23	4265.53	5772.25	-0.368033	12.6619	-0.602307	0.563022	0.999859	-4.93743	4	-0.600106	0.564089	0.99986	-0.368033	0.248653	6.08e-05	P09012	SNRPA	0.248653	6.08e-05	-0.368033
P21796	VDAC1	0.000348068	31371.4	37260.8	38893.8	51246.9	31444.5	53682.8	-0.309362	15.1867	-1.15877	0.278275	0.994851	-4.94697	12	-1.09604	0.30314	0.995425	-0.309362	0.30314	0.995425	P21796	VDAC1	0.000445	7712.26	8280.71	9234.06	14158.6	8888.69	9976.44	-0.36341	13.2235	-1.21543	0.257563	0.999859	-4.61249	6	-1.1715	0.27319	0.99986	-0.36341	0.563536	6.08e-05	P21796	VDAC1	0.563536	6.08e-05	-0.36341
Q9NR56	MBNL1	0.000348068	10365.7	7384.6	9964.51	31199.7	5443.37	5330.75	-0.0824123	13.0655	-0.120503	0.906903	0.994851	-5.52244	1	-0.121305	0.906269	0.995425	-0.0824123	0.906269	0.995425	Q9NR56	MBNL1	0.000445	3929.7			6359.46	2193.34	6352.24	-0.182014	12.6329	-0.116486	0.911539	0.999859	-4.87356	1	-0.118079	0.910198	0.99986	-0.182014	0.0408642	6.08e-05	Q9NR56	MBNL1	0.0408642	6.08e-05	-0.182014
O15143	ARPC1B	0.000348068	33146.7	11240.1	12883.7	15544.9	9695.39	13223.7	0.422711	14.1323	1.00218	0.344113	0.994851	-5.08453	11	1.01542	0.337934	0.995425	0.422711	0.337934	0.995425	O15143	ARPC1B	0.000445	4245.29	2529.91	4742.69	7723.56	2048.1	4015.8	-0.106196	12.3712	-0.126352	0.902453	0.999859	-5.05083	6	-0.127154	0.901775	0.99986	-0.106196	0.0449017	6.08e-05	O15143	ARPC1B	0.0449017	6.08e-05	-0.106196
P60660	MYL6	0.000348068	483216	125508	180110	211687	120751	75401.5	0.834232	17.568	1.31409	0.223398	0.994851	-4.79746	13	1.31796	0.221929	0.995425	0.834232	0.221929	0.995425	P60660	MYL6	0.000445	51957.3	13632	22737.1	47806.9	14023.1	34326.8	-0.171661	14.9766	-0.221575	0.829987	0.999859	-5.03971	10	-0.221957	0.829588	0.99986	-0.171661	0.0811378	6.08e-05	P60660	MYL6	0.0811378	6.08e-05	-0.171661
Q9Y277	VDAC3	0.000348068	5172.34	6218.62	6803.13	21768.9	4686.08	8795.55	-0.678582	12.827	-1.33013	0.222791	0.994851	-4.78116	4	-1.31475	0.227369	0.995425	-0.678582	0.227369	0.995425	Q9Y277	VDAC3	0.000445	2708.73		5244.75	9986.34	3570.86		-0.663868	13.0572	-0.945881	0.394055	0.999859	-4.70435	7	-0.89509	0.416045	0.99986	-0.663868	0.38086	6.08e-05	Q9Y277	VDAC3	0.38086	6.08e-05	-0.663868
P60709	ACTB	0.000348068	524285	337697	234702	135665	530837	450594	0.118921	18.2988	0.14652	0.88695	0.994851	-5.51916	2	0.147591	0.886107	0.995425	0.118921	0.886107	0.995425	P60709	ACTB	0.000445	10197.9	157325	41192.3	346845	5728.07	310783	-1.07462	16.0411	-0.659604	0.527342	0.999859	-4.91459	2	-0.665347	0.52347	0.99986	-1.07462	0.281109	6.08e-05	P60709	ACTB	0.281109	6.08e-05	-1.07462
P17987	TCP1	0.000348068	14880.1	14513.5	11813.3	45130.7	14868.5	14430.7	-0.641434	14.0313	-1.51929	0.165214	0.994851	-4.58337	22	-1.5473	0.158167	0.995425	-0.641434	0.158167	0.995425	P17987	TCP1	0.000445	4262.57	4106.22	5575.09	10929.7	3538.08	6654.31	-0.466304	12.9046	-0.549781	0.596916	0.999859	-4.95675	21	-0.551545	0.595459	0.99986	-0.466304	0.225148	6.08e-05	P17987	TCP1	0.225148	6.08e-05	-0.466304
Q12874	SF3A3	0.000348068	464476	379873	708568	531365	349838	562746	0.0857167	18.9552	0.309782	0.764236	0.994851	-5.48421	23	0.304285	0.768228	0.995425	0.0857167	0.768228	0.995425	Q12874	SF3A3	0.000445	1.05019e+06	759104	1.08223e+06	787902	926611	966523	0.0966735	19.7292	0.372125	0.7191	0.999859	-5.01002	49	0.457615	0.658701	0.99986	0.0966735	0.181312	6.08e-05	Q12874	SF3A3	0.181312	6.08e-05	0.0966735
P12235	SLC25A4	0.000348068	24358	38950.4	38005.1	20880.6	28156.1	32976.8	0.29839	14.8459	0.952795	0.367175	0.994851	-5.12484	3	0.982543	0.352969	0.995425	0.29839	0.352969	0.995425	P12235	SLC25A4	0.000445	3010.47	6801.34	8453.77	7118.24	2367.74	7013.27	0.183428	12.4207	0.312196	0.763598	0.999859	-5.02315	2	0.332079	0.748919	0.99986	0.183428	0.125565	6.08e-05	P12235	SLC25A4	0.125565	6.08e-05	0.183428
Q9NP61	ARFGAP3	0.000348068	80612.5	99738.9	79490.3	113566	138999	88203.3	-0.374449	16.5657	-1.82371	0.103698	0.994851	-4.23992	23	-1.88414	0.0941224	0.995425	-0.374449	0.0941224	0.995425	Q9NP61	ARFGAP3																					Q9NP61	ARFGAP3
Q04917	YWHAH	0.000348068	14113.9	15251	11063.1	21925.2	15653.7	10967.5	-0.22018	14.0407	-0.659972	0.526865	0.994851	-5.32925	8	-0.673268	0.518661	0.995425	-0.22018	0.518661	0.995425	Q04917	YWHAH	0.000445	2571.03	2853.4	3090.44	6782.33	2580.89	2048.59	-0.22048	11.9607	-0.377312	0.715386	0.999859	-5.00874	2	-0.377945	0.714736	0.99986	-0.22048	0.145854	6.08e-05	Q04917	YWHAH	0.145854	6.08e-05	-0.22048
Q9UH65	SWAP70	0.000348068	17135.6	14938.6	15992.3	9872.85	13627.7	8085.89	0.637284	13.8761	2.85192	0.020279	0.994851	-2.99864	14	2.97761	0.0165106	0.995425	0.637284	0.0165106	0.995425	Q9UH65	SWAP70	0.000445	5447.67	2777.86	4927.6	6371.29	2519.83	7229.1	-0.212743	12.4964	-0.355569	0.731011	0.999859	-5.014	4	-0.369912	0.720496	0.99986	-0.212743	0.142368	6.08e-05	Q9UH65	SWAP70	0.142368	6.08e-05	-0.212743
P62258	YWHAE	0.000348068	31935.8	25916.5	23611.1	82694.5	28490.2	21812.8	-0.464971	15.0212	-0.954921	0.366159	0.994851	-5.12313	15	-0.972946	0.357451	0.995425	-0.464971	0.357451	0.995425	P62258	YWHAE	0.000445	4326	4844.43	5788.7	24998.4	3853.77	7047	-0.82815	13.0522	-1.14652	0.283482	0.999859	-4.65658	9	-1.19901	0.262881	0.99986	-0.82815	0.580241	6.08e-05	P62258	YWHAE	0.580241	6.08e-05	-0.82815
Q5BKZ1	ZNF326	0.000348068	243236	229118	326087	266473	208093	272916	0.0880083	18.0043	0.465075	0.65364	0.994851	-5.4285	45	0.473464	0.647805	0.995425	0.0880083	0.647805	0.995425	Q5BKZ1	ZNF326	0.000445	283701	267792	278442	235841	267214	255575	0.131101	17.9706	0.541682	0.602239	0.999859	-4.95959	36	0.686631	0.51061	0.99986	0.131101	0.291911	6.08e-05	Q5BKZ1	ZNF326	0.291911	6.08e-05	0.131101
P08579	SNRPB2	0.000348068	41669.1	27947.5	28362.8	27179.8	22169.3	28384.5	0.316497	15.0007	1.38259	0.202264	0.994851	-4.7279	5	1.46616	0.178597	0.995425	0.316497	0.178597	0.995425	P08579	SNRPB2	0.000445	20336.4	14031.5	23207.3	22070.8	23608.4	22775.4	-0.280538	14.3513	-0.766798	0.464403	0.999859	-4.86715	2	-0.74533	0.476175	0.99986	-0.280538	0.322233	6.08e-05	P08579	SNRPB2	0.322233	6.08e-05	-0.280538
Q14566	MCM6	0.000348068	63382.4	59795.8	58468.7	92258.1	52090.4	57852.9	-0.109097	15.9474	-0.475749	0.646322	0.994851	-5.42389	25	-0.525256	0.612828	0.995425	-0.109097	0.612828	0.995425	Q14566	MCM6	0.000445	10105.2	10520.6	13604.8	19037.2	8966.92	12017.8	-0.168084	13.8452	-0.266446	0.796381	0.999859	-5.0324	14	-0.266382	0.796294	0.99986	-0.168084	0.0989266	6.08e-05	Q14566	MCM6	0.0989266	6.08e-05	-0.168084
P38398	BRCA1	0.000348068	472866	518834	438966	479846	522899	432549	-0.00371881	18.8176	-0.0242076	0.981249	0.99985	-5.52902	116	-0.030939	0.976032	0.999821	-0.00371881	0.976032	0.999821	P38398	BRCA1																					P38398	BRCA1
Q562F6	SGO2	0.000348068	981863	827143	1.0289e+06	961810	881841	803995	0.0977467	19.7965	0.649655	0.53319	0.994851	-5.33528	110	0.765584	0.46465	0.995425	0.0977467	0.46465	0.995425	Q562F6	SGO2	0.000445	3443.82	6440.18			3550.17	3832.39	0.352488	12.1109	0.737508	0.498878	0.999859	-4.79032	1	0.635174	0.556192	0.99986	0.352488	0.254776	6.08e-05	Q562F6	SGO2	0.254776	6.08e-05	0.352488
Q9UKT9	IKZF3	0.000348068	498800	526803	720189	585918	459250	604461	0.0728238	19.0989	0.375507	0.716544	0.994851	-5.46325	32	0.395188	0.702437	0.995425	0.0728238	0.702437	0.995425	Q9UKT9	IKZF3	0.000445	91452.6	101334	86052.4	94931.5	113170	87434.1	-0.0787366	16.517	-0.321355	0.755866	0.999859	-5.02167	17	-0.298839	0.77224	0.99986	-0.0787366	0.112248	6.08e-05	Q9UKT9	IKZF3	0.112248	6.08e-05	-0.0787366
Q14974	KPNB1	0.000348068	31853.1	35886.3	31136.5	48733.7	29915	31958.2	-0.129502	15.0804	-0.579168	0.577599	0.994851	-5.37421	13	-0.622893	0.549699	0.995425	-0.129502	0.549699	0.995425	Q14974	KPNB1	0.000445	6154.21	6146.86	7261.16	13703.1	5510.41	8354.06	-0.399815	13.1538	-0.705198	0.499951	0.999859	-4.89514	10	-0.747516	0.474922	0.99986	-0.399815	0.323378	6.08e-05	Q14974	KPNB1	0.323378	6.08e-05	-0.399815
P51991	HNRNPA3	0.000348068	156053	77280.9	109852	102465	68290.6	151487	0.107234	16.9577	0.220573	0.830666	0.994851	-5.50637	35	0.225308	0.827063	0.995425	0.107234	0.827063	0.995425	P51991	HNRNPA3	0.000445	92456.7	81064.3	258852	196132	80334	84598.2	0.180501	16.8521	0.272054	0.79221	0.999859	-5.03139	34	0.280965	0.785456	0.99986	0.180501	0.104878	6.08e-05	P51991	HNRNPA3	0.104878	6.08e-05	0.180501
Q15393	SF3B3	0.000348068	402556	368512	788390	458630	318528	577725	0.156893	18.8881	0.470687	0.649787	0.994851	-5.42609	74	0.481468	0.642336	0.995425	0.156893	0.642336	0.995425	Q15393	SF3B3	0.000445	2.9871e+06	2.19098e+06	3.62947e+06	2.7034e+06	2.30512e+06	3.0655e+06	0.104782	21.3563	0.382684	0.711546	0.999859	-5.0074	132	0.449005	0.664656	0.99986	0.104782	0.177403	6.08e-05	Q15393	SF3B3	0.177403	6.08e-05	0.104782
P84103	SRSF3	0.000348068	4.86939e+06	4.40953e+06	8.25237e+06	6.40146e+06	4.40078e+06	7.22474e+06	-0.0666432	22.4626	-0.24046	0.815711	0.994851	-5.50206	17	-0.252548	0.806618	0.995425	-0.0666432	0.806618	0.995425	P84103	SRSF3	0.000445	6.37663e+06	6.5396e+06	6.00208e+06	6.34264e+06	7.9741e+06	5.79814e+06	-0.0761785	22.6168	-0.316062	0.75974	0.999859	-5.02278	15	-0.32453	0.75338	0.99986	-0.0761785	0.122986	6.08e-05	P84103	SRSF3	0.122986	6.08e-05	-0.0761785
Q9BXS6	NUSAP1	0.000348068	856022	836096	521565	567239	702402	939601	-0.00137936	19.3304	-0.00532251	0.995877	0.99985	-5.52928	38	-0.00548214	0.995752	0.999821	-0.00137936	0.995752	0.999821	Q9BXS6	NUSAP1	0.000445	279783	124972	274507	236375	147389	360486	-0.129295	17.7642	-0.287916	0.780453	0.999859	-5.02843	21	-0.283465	0.783603	0.99986	-0.129295	0.105904	6.08e-05	Q9BXS6	NUSAP1	0.105904	6.08e-05	-0.129295
O95232	LUC7L3	0.000348068	124377	88428.4	183212	149768	76736.7	237900	-0.146752	17.0736	-0.346521	0.737431	0.994851	-5.47298	13	-0.353273	0.732486	0.995425	-0.146752	0.732486	0.995425	O95232	LUC7L3	0.000445	37047.2	54750.4	30842	41803.9	66348.5	30413.8	-0.143765	15.3398	-0.399721	0.699428	0.999859	-5.00302	12	-0.390925	0.705469	0.99986	-0.143765	0.151522	6.08e-05	O95232	LUC7L3	0.151522	6.08e-05	-0.143765
P52597	HNRNPF	0.000348068	710592	599785	868656	729167	569544	793617	0.0559173	19.5023	0.282011	0.784726	0.994851	-5.49189	26	0.3032	0.769027	0.995425	0.0559173	0.769027	0.995425	P52597	HNRNPF	0.000445	546195	424119	498567	535625	576319	472202	-0.11194	18.9322	-0.476573	0.645932	0.999859	-4.98101	25	-0.723433	0.488842	0.99986	-0.11194	0.310831	6.08e-05	P52597	HNRNPF	0.310831	6.08e-05	-0.11194
P31943	HNRNPH1	0.000348068	800411	669780	944638	860299	670212	828790	0.0279091	19.6549	0.149233	0.884873	0.994851	-5.51878	22	0.155139	0.880333	0.995425	0.0279091	0.880333	0.995425	P31943	HNRNPH1	0.000445	771960	630466	711619	699031	706278	588234	0.0846894	19.3577	0.358989	0.728544	0.999859	-5.01319	20	0.376993	0.715418	0.99986	0.0846894	0.14544	6.08e-05	P31943	HNRNPH1	0.14544	6.08e-05	0.0846894
Q8NBZ0	INO80E	0.000348068	62732.4	51905.9	60118.7	53556.8	51283.9	48463.5	0.185483	15.776	1.28714	0.232212	0.994851	-4.82424	8	1.51748	0.165422	0.995425	0.185483	0.165422	0.995425	Q8NBZ0	INO80E																					Q8NBZ0	INO80E
Q9UJX3	ANAPC7	0.000348068	78687.1	61471.5	65434.1	50331.8	62268.4	60894.9	0.243266	15.9335	1.5055	0.168659	0.994851	-4.59827	27	1.66305	0.132649	0.995425	0.243266	0.132649	0.995425	Q9UJX3	ANAPC7	0.000445	4423.69	3398.26	4583.64	6336.91	6265.26	5698.34	-0.571718	12.346	-2.08143	0.069624	0.999859	-3.9798	3	-2.3138	0.047566	0.99986	-0.571718	1.3227	6.08e-05	Q9UJX3	ANAPC7	1.3227	6.08e-05	-0.571718
O95639	CPSF4	0.000348068	97083.8	123743	136219	112203	102311	147513	-0.0164488	16.8506	-0.076806	0.940567	0.994851	-5.52651	19	-0.0791591	0.938738	0.995425	-0.0164488	0.938738	0.995425	O95639	CPSF4	0.000445	116454	98120.5	122424	92655.3	132528	109754	0.0179198	16.6447	0.0632884	0.951031	0.999859	-5.05486	21	0.0742867	0.942501	0.99986	0.0179198	0.0257182	6.08e-05	O95639	CPSF4	0.0257182	6.08e-05	0.0179198
P63220	RPS21	0.000348068	63984.3	38837.5	181269	147053	46602.4	86006.1	-0.129292	16.487	-0.22468	0.827571	0.994851	-5.50551	8	-0.224323	0.827805	0.995425	-0.129292	0.827805	0.995425	P63220	RPS21	0.000445	62362.2	99215.1	33974.9	117129	71334	43463.4	-0.262905	16.2354	-0.530881	0.609377	0.999859	-4.96332	9	-0.527105	0.611598	0.99986	-0.262905	0.213534	6.08e-05	P63220	RPS21	0.213534	6.08e-05	-0.262905
P68402	PAFAH1B2	0.000348068	3349.44	2452.59	2226.57	29257.8	1992.49	2303.35	-0.95867	11.956	-1.0438	0.325545	0.994851	-5.04938	3	-1.04853	0.323293	0.995425	-0.95867	0.323293	0.995425	P68402	PAFAH1B2																					P68402	PAFAH1B2
O15145	ARPC3	0.000348068	100604	38666.4	49768.5	71506.1	43605.6	42124	0.186566	15.9626	0.417607	0.686654	0.994851	-5.4478	6	0.425524	0.681025	0.995425	0.186566	0.681025	0.995425	O15145	ARPC3	0.000445	17313.8	12262	14557.8	24306.4	15868.3	14511.4	-0.285587	14.203	-0.326409	0.752175	0.999859	-5.02058	1	-0.328021	0.750831	0.99986	-0.285587	0.124458	6.08e-05	O15145	ARPC3	0.124458	6.08e-05	-0.285587
P42167	TMPO	0.000348068	549576	599499	653275	400087	510579	624778	0.251324	19.1326	1.28367	0.233368	0.994851	-4.82767	30	1.32715	0.219	0.995425	0.251324	0.219	0.995425	P42167	TMPO	0.000445	159223	111467	174338	142445	142934	185597	-0.0961224	17.2703	-0.264655	0.797714	0.999859	-5.03271	27	-0.294264	0.775615	0.99986	-0.0961224	0.110354	6.08e-05	P42167	TMPO	0.110354	6.08e-05	-0.0961224
O95478	NSA2	0.000348068	162840	106353	98224.5	103471	123483	98130.9	0.146716	16.7194	0.640019	0.539139	0.994851	-5.34084	7	0.678594	0.515442	0.995425	0.146716	0.515442	0.995425	O95478	NSA2	0.000445	138831	114473	143934	149253	63647	164210	0.184091	17.0131	0.478744	0.644451	0.999859	-4.98034	10	0.535878	0.605778	0.99986	0.184091	0.217686	6.08e-05	O95478	NSA2	0.217686	6.08e-05	0.184091
P04075	ALDOA	0.000348068	54821.5	26844.2	15927	128797	29931.2	18222.9	-0.527871	15.3498	-0.58198	0.575789	0.994851	-5.37274	25	-0.580826	0.57643	0.995425	-0.527871	0.57643	0.995425	P04075	ALDOA	0.000445	185932	148370	262391	909597	138902	221359	-0.649995	18.3292	-0.55261	0.595062	0.999859	-4.95575	23	-0.556773	0.592037	0.99986	-0.649995	0.227651	6.08e-05	P04075	ALDOA	0.227651	6.08e-05	-0.649995
P56211	ARPP19	0.000348068	6490.06		1150.94	7232.61	1279.06		-0.154277	11.6424	-0.128838	0.901415	0.994851	-5.35623	1	-0.128956	0.901291	0.995425	-0.154277	0.901291	0.995425	P56211	ARPP19	0.000445	1146.48	1457.53	1939.99					11.2319					1				-1.24315	-1.5	-1.5	P56211	ARPP19	-1.5	-1.5	-1.24315
P46779	RPL28	0.000348068	13211.4	19926.7	37749.6	32773.8	16659.9	18396.2	-0.00513044	14.5898	-0.0129724	0.989951	0.99985	-5.52922	3	-0.0126601	0.990191	0.999821	-0.00513044	0.990191	0.999821	P46779	RPL28	0.000445	7911.81	12066.1	4586.27	8883.75	4314.88	7555.74	0.198718	12.8773	0.464436	0.654248	0.999859	-4.98473	2	0.498498	0.630776	0.99986	0.198718	0.200125	6.08e-05	P46779	RPL28	0.200125	6.08e-05	0.198718
P41567	EIF1	0.000348068	5203.89		1723.44	11920.4	2962.16		-0.98856	12.2927	-1.02902	0.340546	0.994851	-4.92669	1	-1.0368	0.336853	0.995425	-0.98856	0.336853	0.995425	P41567	EIF1	0.000445	1305.23	642.845	2196.91	2382.54	778.591	2162.91	-0.37403	10.921	-0.533226	0.607823	0.999859	-4.96252	1	-0.534153	0.60692	0.99986	-0.37403	0.216868	6.08e-05	P41567	EIF1	0.216868	6.08e-05	-0.37403
P35659	DEK	0.000348068	24889.4	25195.2	22837.5	31093.4	23019	17556.5	0.0628813	14.684	0.208444	0.839824	0.994851	-5.50881	16	0.205427	0.842074	0.995425	0.0628813	0.842074	0.995425	P35659	DEK	0.000445	17263.2	21416.7	38341.2	33506.3	10336.5	27603.5	0.189436	14.6095	0.291587	0.777741	0.999859	-5.02773	19	0.301094	0.770577	0.99986	0.189436	0.113184	6.08e-05	P35659	DEK	0.113184	6.08e-05	0.189436
Q9Y5A9	YTHDF2	0.000348068	28608	35948.4	32705.9	48044.3	34541	36450.9	-0.282244	15.0157	-1.48978	0.172662	0.994851	-4.61517	3	-1.37727	0.203606	0.995425	-0.282244	0.203606	0.995425	Q9Y5A9	YTHDF2	0.000445	5204.03		2743.03	4551.51	2354.66	1754.19	0.506811	11.7878	0.924707	0.389062	0.999859	-4.74489	2	0.898039	0.401204	0.99986	0.506811	0.396635	6.08e-05	Q9Y5A9	YTHDF2	0.396635	6.08e-05	0.506811
P61803	DAD1	0.000348068	57580.5	57667.3	45475.8	18534.6	49949.5	43901.7	0.631158	15.3652	1.82877	0.102883	0.994851	-4.23401	2	1.76983	0.112505	0.995425	0.631158	0.112505	0.995425	P61803	DAD1	0.000445	5624.74	3872.41	5172.33	9959.28	9188.15	8958.04	-0.954388	12.842	-2.64979	0.0282945	0.999859	-3.55327	1	-2.57189	0.031467	0.99986	-0.954388	1.50214	6.08e-05	P61803	DAD1	1.50214	6.08e-05	-0.954388
P63027	VAMP2	0.000348068	4070.72	4515.86	4091.2	3766.59	5326.89	3702.12	0.00596721	12.0484	0.0287844	0.977705	0.99985	-5.52891	1	0.0307539	0.976176	0.999821	0.00596721	0.976176	0.999821	P63027	VAMP2																					P63027	VAMP2
O95391	SLU7	0.000348068	32850	24252.7	59380	35690.8	23583.4	48417.9	0.0717179	15.2448	0.190521	0.853403	0.994851	-5.51218	22	0.192437	0.851919	0.995425	0.0717179	0.851919	0.995425	O95391	SLU7	0.000445	132859	143024	93782.2	96670.4	158652	81909.7	0.168141	16.8456	0.52041	0.61634	0.999859	-4.96687	23	0.524171	0.613551	0.99986	0.168141	0.212149	6.08e-05	O95391	SLU7	0.212149	6.08e-05	0.168141
Q68CZ6	HAUS3	0.000348068	19186.7	19027.7	17341	23729.3	21549.1	17588.9	-0.168859	14.2351	-1.08	0.310028	0.994851	-5.01795	6	-0.964875	0.361254	0.995425	-0.168859	0.361254	0.995425	Q68CZ6	HAUS3																					Q68CZ6	HAUS3
P06454	PTMA	0.000348068	49431.2		5781.82	398916	9350.62	14195.2	-1.15134	15.0124	-0.647352	0.536855	0.994851	-5.24936	2	-0.650142	0.535002	0.995425	-1.15134	0.535002	0.995425	P06454	PTMA	0.000445	5509.9	5842.43	10048.3	76187.9	2340.76	7403.64	-0.676407	13.6982	-0.468793	0.651257	0.999859	-4.98341	2	-0.472609	0.64839	0.99986	-0.676407	0.188164	6.08e-05	P06454	PTMA	0.188164	6.08e-05	-0.676407
P23526	AHCY	0.000348068	14284	13106.1	8224.17	79592.9	17717	9438.33	-1.03727	13.9636	-1.28494	0.232944	0.994851	-4.82641	8	-1.28307	0.233345	0.995425	-1.03727	0.233345	0.995425	P23526	AHCY	0.000445	2920.49	4451.39	4938.16	28391.3	2664.23	5441.01	-0.89351	12.7165	-0.783421	0.455102	0.999859	-4.85927	7	-0.788567	0.451796	0.99986	-0.89351	0.345057	6.08e-05	P23526	AHCY	0.345057	6.08e-05	-0.89351
P62328	TMSB4X	0.000348068	88112.2	11655		891151	13929	13947	-0.798405	15.8781	-0.381694	0.713354	0.994851	-5.37015	2	-0.383303	0.71213	0.995425	-0.798405	0.71213	0.995425	P62328	TMSB4X	0.000445		4559.41	10192.6	70144.1	3594.45		-1.21986	14.2499	-0.83405	0.440087	0.999859	-4.75499	2	-0.838643	0.436592	0.99986	-1.21986	0.359924	6.08e-05	P62328	TMSB4X	0.359924	6.08e-05	-1.21986
P47756	CAPZB	0.000348068	18699.5	15662.8	16903.7	45749.3	15697.5	17084.4	-0.436428	14.3016	-1.08737	0.306941	0.994851	-5.01146	9	-1.11312	0.296142	0.995425	-0.436428	0.296142	0.995425	P47756	CAPZB	0.000445	9981.33	8764.2	8365.74	29639.6	9271.77	7240.33	-0.481002	13.7363	-0.599901	0.56455	0.999859	-4.93835	8	-0.601199	0.563394	0.99986	-0.481002	0.249188	6.08e-05	P47756	CAPZB	0.249188	6.08e-05	-0.481002
P62995	TRA2B	0.000348068	1.35612e+06	1.25586e+06	2.9033e+06	2.00334e+06	1.28022e+06	1.74026e+06	0.0492502	20.7758	0.147756	0.886004	0.994851	-5.51899	33	0.152838	0.882092	0.995425	0.0492502	0.882092	0.995425	P62995	TRA2B	0.000445	2.30843e+06	2.32767e+06	1.72254e+06	2.17524e+06	2.21719e+06	1.85037e+06	0.0175383	21.0392	0.0682086	0.94723	0.999859	-5.05464	39	0.0638823	0.950541	0.99986	0.0175383	0.0220292	6.08e-05	P62995	TRA2B	0.0220292	6.08e-05	0.0175383
Q13595	TRA2A	0.000348068	1.27411e+06	1.16234e+06	2.56223e+06	1.67048e+06	1.10035e+06	1.69547e+06	0.0946696	20.627	0.285383	0.782228	0.994851	-5.491	36	0.278389	0.787367	0.995425	0.0946696	0.787367	0.995425	Q13595	TRA2A	0.000445	971400	1.11051e+06	734100	925511	965008	718200	0.101339	19.8325	0.380517	0.713094	0.999859	-5.00794	37	0.358104	0.728997	0.99986	0.101339	0.137274	6.08e-05	Q13595	TRA2A	0.137274	6.08e-05	0.101339
O15258	RER1	0.000348068	11313.1	17763.9	12163.6	13768.2	12838.7	12967.4	0.0309235	13.7542	0.161317	0.875638	0.994851	-5.51701	2	0.175494	0.864801	0.995425	0.0309235	0.864801	0.995425	O15258	RER1	0.000445	4097.69	4090.94	4639.8	6689.93	3724.61	4056.04	-0.125949	12.3695	-0.262804	0.799093	0.999859	-5.03304	1	-0.269299	0.794122	0.99986	-0.125949	0.100113	6.08e-05	O15258	RER1	0.100113	6.08e-05	-0.125949
Q9NPG3	UBN1	0.000348068	78241.1	95115.6	84815.5	75019.3	108883	103836	-0.142089	16.4577	-0.76306	0.466214	0.994851	-5.26442	25	-0.703567	0.500518	0.995425	-0.142089	0.500518	0.995425	Q9NPG3	UBN1																					Q9NPG3	UBN1
P16403	H1-2	0.000348068	317484	922867	404191	346694	325503	446680	0.410758	18.8029	0.941869	0.372428	0.994851	-5.13354	2	0.936915	0.374657	0.995425	0.410758	0.374657	0.995425	P16403	H1-2	0.000445	631085	373951	921479	718042	550834	775353	-0.165302	19.5865	-0.44007	0.671096	0.999859	-4.99191	2	-0.435306	0.674184	0.99986	-0.165302	0.171222	6.08e-05	P16403	H1-2	0.171222	6.08e-05	-0.165302
P10412	H1-4	0.000348068	714682	1.39914e+06	655008	787816	760381	925374	0.0802228	19.7429	0.263628	0.798388	0.994851	-5.49659	3	0.269556	0.793931	0.995425	0.0802228	0.793931	0.995425	P10412	H1-4	0.000445	703052	383847	1.1475e+06	914838	574158	1.09954e+06	-0.299737	19.6889	-0.686995	0.510778	0.999859	-4.90304	2	-0.740353	0.479035	0.99986	-0.299737	0.319632	6.08e-05	P10412	H1-4	0.319632	6.08e-05	-0.299737
P16401	H1-5	0.000348068	1.66234e+06	2.80234e+06	1.90796e+06	1.95662e+06	2.09611e+06	2.43818e+06	-0.0566686	20.8656	-0.224175	0.827952	0.994851	-5.50561	13	-0.210689	0.838094	0.995425	-0.0566686	0.838094	0.995425	P16401	H1-5	0.000445	1.09021e+06	513182	1.77059e+06	1.09879e+06	838304	1.81275e+06	-0.251085	20.2165	-0.526408	0.612346	0.999859	-4.96484	11	-0.566879	0.585452	0.99986	-0.251085	0.232509	6.08e-05	P16401	H1-5	0.232509	6.08e-05	-0.251085
P16402	H1-3	0.000348068	424774	661505	362613	178180	328338	526209	0.575577	18.5796	1.40897	0.194595	0.994851	-4.70058	1	1.42559	0.189659	0.995425	0.575577	0.189659	0.995425	P16402	H1-3	0.000445	63304.4	84133.5	141106	196739	60724.4	192283	-0.537315	16.9434	-1.03248	0.330924	0.999859	-4.72598	1	-1.05971	0.31846	0.99986	-0.537315	0.496945	6.08e-05	P16402	H1-3	0.496945	6.08e-05	-0.537315
P20042	EIF2S2	0.000348068	21552.3	16219.7	13346.5	30866.5	11434.5	12589.9	0.0234454	14.2606	0.0558893	0.95673	0.99579	-5.52782	10	0.056996	0.955866	0.9958	0.0234454	0.955866	0.9958	P20042	EIF2S2	0.000445	7355.02	5737.68	12754.7	16333.1	5093.99	17203.8	-0.470341	13.5289	-0.667863	0.522313	0.999859	-4.91115	6	-0.69621	0.504887	0.99986	-0.470341	0.296806	6.08e-05	P20042	EIF2S2	0.296806	6.08e-05	-0.470341
Q12996	CSTF3	0.000348068	62697.2	64417.1	75284.9	52522.3	57203.5	92481.8	0.0433342	15.9904	0.188883	0.854647	0.994851	-5.51247	26	0.203461	0.843562	0.995425	0.0433342	0.843562	0.995425	Q12996	CSTF3	0.000445	83521.7	80378.7	96980.2	73391.6	120437	89217.4	-0.0921655	16.3256	-0.286779	0.781294	0.999859	-5.02865	27	-0.281504	0.785056	0.99986	-0.0921655	0.105099	6.08e-05	Q12996	CSTF3	0.105099	6.08e-05	-0.0921655
P11387	TOP1	0.000348068	218709	317071	238559	229423	284487	207476	0.0962808	17.9719	0.384161	0.710356	0.994851	-5.4602	42	0.397084	0.701091	0.995425	0.0962808	0.701091	0.995425	P11387	TOP1	0.000445	253627	168681	350950	328808	148714	353624	-0.0679109	18.0555	-0.163539	0.873998	0.999859	-5.0472	40	-0.180301	0.861141	0.99986	-0.0679109	0.0649258	6.08e-05	P11387	TOP1	0.0649258	6.08e-05	-0.0679109
Q9UQ80	PA2G4	0.000348068	57339.2	18627.4	15262.3	119036	14987.2	20093.3	-0.378951	15.0836	-0.421912	0.683629	0.994851	-5.44613	14	-0.423942	0.682134	0.995425	-0.378951	0.682134	0.995425	Q9UQ80	PA2G4	0.000445	4142.62	7725.44	9089.12	39031.6	1887.82	5278.62	-0.139718	13.1269	-0.107108	0.917241	0.999859	-5.05234	12	-0.108152	0.916385	0.99986	-0.139718	0.0379223	6.08e-05	Q9UQ80	PA2G4	0.0379223	6.08e-05	-0.139718
Q9BZL4	PPP1R12C	0.000348068	16936.3	16671.9	11445.1	15946.1	17977.9	15405.2	-0.150192	13.9155	-0.776293	0.458771	0.994851	-5.25552	7	-0.828947	0.429796	0.995425	-0.150192	0.429796	0.995425	Q9BZL4	PPP1R12C																					Q9BZL4	PPP1R12C
O96019	ACTL6A	0.000348068	91153.4	85879	84999.5	92664.6	100678	80105	-0.0558447	16.427	-0.363442	0.725209	0.994851	-5.46739	18	-0.427097	0.679922	0.995425	-0.0558447	0.679922	0.995425	O96019	ACTL6A	0.000445	6213.93	6494.29	5718.36	9554.75	5718.05	7481.81	-0.27495	12.9291	-0.759048	0.468781	0.999859	-4.87078	3	-0.737239	0.480831	0.99986	-0.27495	0.318008	6.08e-05	O96019	ACTL6A	0.318008	6.08e-05	-0.27495
Q9Y6Q9	NCOA3	0.000348068	51111	68261.1	59689.6	47957.2	63029.6	48829.3	0.165551	15.7493	0.674581	0.517986	0.994851	-5.32056	34	0.717523	0.492298	0.995425	0.165551	0.492298	0.995425	Q9Y6Q9	NCOA3	0.000445	2858.8							11.4196					1				-0.326743	-1.5	-1.5	Q9Y6Q9	NCOA3	-1.5	-1.5	-0.326743
Q13242	SRSF9	0.000348068	1.03393e+06	1.01434e+06	2.32082e+06	1.53292e+06	914709	1.88546e+06	-0.039755	20.4745	-0.107858	0.916628	0.994851	-5.5238	37	-0.109252	0.915538	0.995425	-0.039755	0.915538	0.995425	Q13242	SRSF9	0.000445	1.98415e+06	2.05931e+06	1.7188e+06	1.82193e+06	2.4905e+06	1.3575e+06	0.063076	20.7784	0.219653	0.831435	0.999859	-5.03999	42	0.230879	0.82287	0.99986	0.063076	0.0846688	6.08e-05	Q13242	SRSF9	0.0846688	6.08e-05	0.063076
P84090	ERH	0.000348068	611922	481361	2.93384e+06	1.65037e+06	367791	1.03057e+06	0.155406	19.9683	0.208554	0.839741	0.994851	-5.50879	9	0.210099	0.83854	0.995425	0.155406	0.83854	0.995425	P84090	ERH	0.000445	638513	1.75645e+06	406650	974717	912537	354145	0.177964	19.6547	0.301992	0.77007	0.999859	-5.02567	7	0.314781	0.760517	0.99986	0.177964	0.118891	6.08e-05	P84090	ERH	0.118891	6.08e-05	0.177964
Q2TAY7	SMU1	0.000348068	60975.5	54805.9	137313	69331.1	45171.6	91814.4	0.224774	16.1923	0.542265	0.601653	0.994851	-5.39297	18	0.550883	0.595893	0.995425	0.224774	0.595893	0.995425	Q2TAY7	SMU1	0.000445	68107.4	95081.1	81015.1	77544.5	99522.6	62604.4	0.0396164	16.3084	0.143617	0.889221	0.999859	-5.04926	22	0.165653	0.872303	0.99986	0.0396164	0.0593328	6.08e-05	Q2TAY7	SMU1	0.0593328	6.08e-05	0.0396164
Q9BZK7	TBL1XR1	0.000348068	690028	703335	739550	784127	709003	532742	0.0923992	19.3858	0.536458	0.605487	0.994851	-5.39582	17	0.510367	0.622782	0.995425	0.0923992	0.622782	0.995425	Q9BZK7	TBL1XR1	0.000445	127418	132515	197920	236036	121571	242155	-0.35203	17.3557	-1.023	0.335132	0.999859	-4.73153	11	-0.99755	0.346046	0.99986	-0.35203	0.460866	6.08e-05	Q9BZK7	TBL1XR1	0.460866	6.08e-05	-0.35203
Q6P4A7	SFXN4	0.000348068	10821.8	12512.5	8895.65	10181.5	9716.1	9655.98	0.111531	13.3024	0.683942	0.512346	0.994851	-5.31491	3	0.728489	0.485898	0.995425	0.111531	0.485898	0.995425	Q6P4A7	SFXN4																					Q6P4A7	SFXN4
P78406	RAE1	0.000348068	23667.5	19397.1	20528.4	21535	21745.6	20862.6	-0.0173195	14.4465	-0.113913	0.911969	0.994851	-5.52317	11	-0.131335	0.898566	0.995425	-0.0173195	0.898566	0.995425	P78406	RAE1																					P78406	RAE1
Q9UKM9	RALY	0.000348068	1.17091e+06	1.347e+06	1.89448e+06	1.26856e+06	829649	1.90474e+06	0.191939	20.3249	0.620365	0.551393	0.994851	-5.35195	26	0.61192	0.556602	0.995425	0.191939	0.556602	0.995425	Q9UKM9	RALY	0.000445	1.0801e+06	887778	747659	856121	1.12322e+06	630458	0.0806304	19.6128	0.268885	0.794566	0.999859	-5.03196	29	0.301152	0.770535	0.99986	0.0806304	0.113208	6.08e-05	Q9UKM9	RALY	0.113208	6.08e-05	0.0806304
Q3YBR2	TBRG1	0.000348068	17353.9	14802.8	13020	15196.1	16378.1	19240.8	-0.172593	14.0293	-1.04267	0.326039	0.994851	-5.05035	3	-1.11836	0.294023	0.995425	-0.172593	0.294023	0.995425	Q3YBR2	TBRG1																					Q3YBR2	TBRG1
O14976	GAK	0.000348068	22119.5	22927.9	23458.2	14138.5	15518.4	13318	0.675177	14.2311	2.33781	0.0459698	0.994851	-3.62229	13	2.37233	0.0433113	0.995425	0.675177	0.0433113	0.995425	O14976	GAK																					O14976	GAK
P62306	SNRPF	0.000348068	45652.9	29020.3	91094.2	61808.1	31721.4	64013.9	-0.0188362	15.6961	-0.0445959	0.965466	0.997985	-5.52836	6	-0.0455619	0.964712	0.997197	-0.0188362	0.964712	0.997197	P62306	SNRPF	0.000445	51981.4	50278.8	41454.1	67096.2	55754.7	49571.8	-0.258461	15.7092	-0.933977	0.376627	0.999859	-4.78192	5	-0.939533	0.373386	0.99986	-0.258461	0.427842	6.08e-05	P62306	SNRPF	0.427842	6.08e-05	-0.258461
Q9UBB9	TFIP11	0.000348068	49275.7	43824	100891	54843.6	35808.8	75431.2	0.185507	15.8407	0.490964	0.635961	0.994851	-5.41715	33	0.50004	0.629734	0.995425	0.185507	0.629734	0.995425	Q9UBB9	TFIP11	0.000445	106345	131594	109981	93596.4	137648	85056.1	0.163366	16.6981	0.592817	0.569063	0.999859	-4.94104	49	0.560368	0.58969	0.99986	0.163366	0.229377	6.08e-05	Q9UBB9	TFIP11	0.229377	6.08e-05	0.163366
Q13315	ATM	0.000348068	22705.3	21637.3	22873.2	21318.1	22540.1	25806.7	-0.0473698	14.4499	-0.312856	0.76198	0.994851	-5.48332	17	-0.363574	0.725054	0.995425	-0.0473698	0.725054	0.995425	Q13315	ATM																					Q13315	ATM
Q96I25	RBM17	0.000348068	138112	138093	217585	145500	116649	198577	0.100053	17.2823	0.402677	0.697191	0.994851	-5.45346	28	0.417828	0.686429	0.995425	0.100053	0.686429	0.995425	Q96I25	RBM17	0.000445	2.07726e+06	1.29965e+06	2.23094e+06	1.68709e+06	1.66097e+06	2.1314e+06	0.00402853	20.6693	0.0134033	0.989622	0.999859	-5.05615	53	0.0127938	0.990088	0.99986	0.00402853	0.0043264	6.08e-05	Q96I25	RBM17	0.0043264	6.08e-05	0.00402853
Q15717	ELAVL1	0.000348068	126443	115682	107457	85117.9	84022.4	106416	0.348769	16.8073	2.11574	0.0654793	0.994851	-3.89229	16	2.23926	0.0535879	0.995425	0.348769	0.0535879	0.995425	Q15717	ELAVL1	0.000445	40986.2	31941.9	50269.2	50165	33410.8	44547	-0.0606876	15.4575	-0.158983	0.877474	0.999859	-5.0477	14	-0.154973	0.88046	0.99986	-0.0606876	0.0552905	6.08e-05	Q15717	ELAVL1	0.0552905	6.08e-05	-0.0606876
O94915	FRYL	0.000348068	11759.4	11751.7	10782.4	12600.3	13611	10835.4	-0.106212	13.5708	-0.676669	0.516724	0.994851	-5.31931	10	-0.720361	0.490636	0.995425	-0.106212	0.490636	0.995425	O94915	FRYL																					O94915	FRYL
Q05519	SRSF11	0.000348068	44216.6	35605.5	85294.8	59187.4	29662.8	60790.5	0.110453	15.6547	0.293375	0.776319	0.994851	-5.48883	10	0.296324	0.774094	0.995425	0.110453	0.774094	0.995425	Q05519	SRSF11	0.000445	39407.2	58522.9	52832.6	56444.8	57937.7	38494.1	-0.0156983	15.667	-0.0538025	0.958362	0.999859	-5.05523	11	-0.0596621	0.953804	0.99986	-0.0156983	0.020541	6.08e-05	Q05519	SRSF11	0.020541	6.08e-05	-0.0156983
Q9H0L4	CSTF2T	0.000348068	107794	72678.8	97898.2	86159.3	79018.6	75928.9	0.189724	16.3641	1.04244	0.326139	0.994851	-5.05054	6	0.997012	0.346292	0.995425	0.189724	0.346292	0.995425	Q9H0L4	CSTF2T	0.000445	9901.16	9260.99	10857.3	7655.17	9056.72	7020.66	0.34411	13.0867	1.14672	0.283405	0.999859	-4.65645	2	1.24177	0.247492	0.99986	0.34411	0.606439	6.08e-05	Q9H0L4	CSTF2T	0.606439	6.08e-05	0.34411
Q9Y291	MRPS33	0.000348068	52993.9	57583.6	42139.2	45990.5	47368.3	40980.7	0.175481	15.6377	0.807561	0.441502	0.994851	-5.23396	3	0.837288	0.425345	0.995425	0.175481	0.425345	0.995425	Q9Y291	MRPS33	0.000445	15865.8	13254.3	18743.7	16669.6	7645.82	21158.9	0.182519	14.0262	0.435237	0.674462	0.999859	-4.9933	2	0.426905	0.680057	0.99986	0.182519	0.167455	6.08e-05	Q9Y291	MRPS33	0.167455	6.08e-05	0.182519
Q8TA86	RP9	0.000348068	35095.6	34223.8	35899.5	27875.6	39588.9	35101.6	0.051538	15.1607	0.310266	0.763881	0.994851	-5.48407	11	0.338063	0.743515	0.995425	0.051538	0.743515	0.995425	Q8TA86	RP9	0.000445	30009.7	20816.7	25712	24873.9	17860	28567.9	0.113283	14.6708	0.406935	0.694324	0.999859	-5.0011	8	0.409379	0.692384	0.99986	0.113283	0.159653	6.08e-05	Q8TA86	RP9	0.159653	6.08e-05	0.113283
P49959	MRE11	0.000348068	55405	54035.7	41659.7	50135.8	53705.8	53866.2	-0.0725729	15.6558	-0.461013	0.656435	0.994851	-5.43023	17	-0.498249	0.630944	0.995425	-0.0725729	0.630944	0.995425	P49959	MRE11	0.000445	10509.3	7819.73	14062.3	13098.3	7492.64	12365.4	-0.0235155	13.534	-0.0583902	0.954816	0.999859	-5.05506	3	-0.0571323	0.95576	0.99986	-0.0235155	0.0196511	6.08e-05	P49959	MRE11	0.0196511	6.08e-05	-0.0235155
Q86VQ1	GLCCI1	0.000348068	37022.6	45123.4	35404.9	45049.9	49324.4	40644	-0.203545	15.3466	-1.19122	0.265979	0.994851	-4.91674	13	-1.04587	0.324447	0.995425	-0.203545	0.324447	0.995425	Q86VQ1	GLCCI1																					Q86VQ1	GLCCI1
Q9Y241	HIGD1A	0.000348068	137890	118831	121404	170457	132776	128784	-0.183704	16.9937	-1.02091	0.335658	0.994851	-5.06884	1	-1.09428	0.303869	0.995425	-0.183704	0.303869	0.995425	Q9Y241	HIGD1A	0.000445	39245.4	30920.9	40502.1	30329.6	25520.2	34066.9	0.299453	14.9334	0.838146	0.425371	0.999859	-4.83237	1	0.948501	0.369059	0.99986	0.299453	0.432904	6.08e-05	Q9Y241	HIGD1A	0.432904	6.08e-05	0.299453
O43293	DAPK3	0.000348068	67915.8	86210	83910.6	93092.9	84834.3	62269.3	-0.000461744	16.2531	-0.00244014	0.99811	0.99985	-5.5293	16	-0.00219032	0.998303	0.999821	-0.000461744	0.998303	0.999821	O43293	DAPK3																					O43293	DAPK3
P60006	ANAPC15	0.000348068	46710.3	46712.7	39569.4	43469.9	39522.4	38735.1	0.125204	15.3437	0.774349	0.45986	0.994851	-5.25683	1	0.792628	0.44955	0.995425	0.125204	0.44955	0.995425	P60006	ANAPC15																					P60006	ANAPC15
P52292	KPNA2	0.000348068	25396.8	29976.2	23079.4	38406.7	22513.5	28362	-0.160346	14.8023	-0.683938	0.512348	0.994851	-5.31491	5	-0.649551	0.533139	0.995425	-0.160346	0.533139	0.995425	P52292	KPNA2	0.000445	4650.39	5298.72	3905.91	13196	3404.24	6801.72	-0.555538	12.4363	-1.00359	0.34387	0.999859	-4.74279	2	-0.99673	0.346421	0.99986	-0.555538	0.460395	6.08e-05	P52292	KPNA2	0.460395	6.08e-05	-0.555538
Q96HR3	MED30	0.000348068	3321.93	5370.48	4112.33	3950.19	2796.8	3902.46	0.255648	11.9406	1.12515	0.291494	0.994851	-4.97769	2	1.12479	0.291436	0.995425	0.255648	0.291436	0.995425	Q96HR3	MED30																					Q96HR3	MED30
P16885	PLCG2	0.000348068	9869.64	8967.84	9420.76	9800.35	8290.76	8301.71	0.101952	13.2717	0.507458	0.624823	0.994851	-5.40962	4	0.473113	0.648045	0.995425	0.101952	0.648045	0.995425	P16885	PLCG2																					P16885	PLCG2
Q9UHA2	SS18L2	0.000348068	2918.63	4470.65	2982.15	6825.89	3627.97	4372.88	-0.492211	12.033	-1.86506	0.0972192	0.994851	-4.19152	2	-1.86626	0.0967984	0.995425	-0.492211	0.0967984	0.995425	Q9UHA2	SS18L2																					Q9UHA2	SS18L2
Q92522	H1-10	0.000348068	37586.7	48917.7	35083.9	32107	32324	34382.6	0.284739	15.1964	1.63855	0.137958	0.994851	-4.45191	4	1.77171	0.112176	0.995425	0.284739	0.112176	0.995425	Q92522	H1-10	0.000445	34736.1	17273.2	46036.8	50138.6	18415.2	56515.6	-0.305903	15.2648	-0.594514	0.567981	0.999859	-4.9404	5	-0.63479	0.542271	0.99986	-0.305903	0.265783	6.08e-05	Q92522	H1-10	0.265783	6.08e-05	-0.305903
Q8NI77	KIF18A	0.000348068	17626.7	18238.7	19201.4	22155.2	22569.4	18386.5	-0.191561	14.3161	-1.26367	0.240127	0.994851	-4.8473	17	-1.34438	0.213601	0.995425	-0.191561	0.213601	0.995425	Q8NI77	KIF18A																					Q8NI77	KIF18A
Q9H2H8	PPIL3	0.000348068	60075	41611.4	104199	74798.2	49381.8	66949.3	0.0249882	16.0356	0.0692936	0.946369	0.994851	-5.52703	9	0.0725986	0.943805	0.995425	0.0249882	0.943805	0.995425	Q9H2H8	PPIL3	0.000445	106644	91011.2	74584.3	83161.3	92048.7	65891.4	0.173749	16.4845	0.604882	0.561389	0.999859	-4.93644	11	0.652031	0.531614	0.99986	0.173749	0.274404	6.08e-05	Q9H2H8	PPIL3	0.274404	6.08e-05	0.173749
P49454	CENPF	0.000348068	1.41016e+06	1.38978e+06	1.16307e+06	1.41118e+06	1.34844e+06	1.15955e+06	0.0156328	20.3101	0.103102	0.920289	0.994851	-5.52427	325	0.107896	0.916582	0.995425	0.0156328	0.916582	0.995425	P49454	CENPF	0.000445	1650.99	3252.74	4000.38	2991.5	957.985	4414.62	0.254632	11.7007	0.413088	0.689984	0.999859	-4.99945	8	0.432821	0.675919	0.99986	0.254632	0.170106	6.08e-05	P49454	CENPF	0.170106	6.08e-05	0.254632
Q9NVI7	ATAD3A	0.000348068	158452	154041	204562	153751	192242	155369	0.0402231	17.351	0.200797	0.845611	0.994851	-5.51028	6	0.221416	0.829996	0.995425	0.0402231	0.829996	0.995425	Q9NVI7	ATAD3A	0.000445	9528.37	10333.7	10417.8	9392.46	10357.4	11751.5	-0.0521276	13.2716	-0.168175	0.870462	0.999859	-5.04669	3	-0.179552	0.861711	0.99986	-0.0521276	0.0646383	6.08e-05	Q9NVI7	ATAD3A	0.0646383	6.08e-05	-0.0521276
Q01130	SRSF2	0.000348068	2.15675e+06	2.83419e+06	4.17092e+06	3.2906e+06	2.07709e+06	2.63371e+06	0.167383	21.4531	0.58152	0.576085	0.994851	-5.37298	41	0.572108	0.58206	0.995425	0.167383	0.58206	0.995425	Q01130	SRSF2	0.000445	3.26085e+06	3.32436e+06	3.16383e+06	3.69377e+06	3.33168e+06	2.39022e+06	0.0738376	21.5579	0.277137	0.788437	0.999859	-5.03046	42	0.260827	0.800434	0.99986	0.0738376	0.0966744	6.08e-05	Q01130	SRSF2	0.0966744	6.08e-05	0.0738376
O15400	STX7	0.000348068	31482.9	29870.8	23757.5	17321	29368.5	16761.5	0.463252	14.6573	1.84885	0.0997121	0.994851	-4.21053	3	1.92348	0.0884815	0.995425	0.463252	0.0884815	0.995425	O15400	STX7	0.000445	7723.23	3966.26	7839.43	6864.43	3294.43	10221.8	0.0183285	12.883	0.0267957	0.979254	0.999859	-5.05596	2	0.0275807	0.978633	0.99986	0.0183285	0.00938005	6.08e-05	O15400	STX7	0.00938005	6.08e-05	0.0183285
P05141	SLC25A5	0.000348068	239904	369566	364455	263603	281432	306904	0.168362	18.149	0.676197	0.517009	0.994851	-5.31959	18	0.694076	0.506158	0.995425	0.168362	0.506158	0.995425	P05141	SLC25A5	0.000445	50302.7	66652.8	91327.3	71156.7	67956	86297.4	-0.148857	16.0771	-0.45647	0.659734	0.999859	-4.98712	13	-0.439303	0.671397	0.99986	-0.148857	0.17302	6.08e-05	P05141	SLC25A5	0.17302	6.08e-05	-0.148857
Q9BWJ5	SF3B5	0.000348068	131760	116257	278796	180754	117142	151521	0.137547	17.376	0.412311	0.690384	0.994851	-5.44983	10	0.402331	0.69737	0.995425	0.137547	0.69737	0.995425	Q9BWJ5	SF3B5	0.000445	1.52861e+06	1.15824e+06	1.79759e+06	1.36132e+06	1.28896e+06	1.44623e+06	0.108899	20.4458	0.413758	0.689513	0.999859	-4.99927	13	0.408141	0.693259	0.99986	0.108899	0.159105	6.08e-05	Q9BWJ5	SF3B5	0.159105	6.08e-05	0.108899
P12236	SLC25A6	0.000348068	32513.4	42395.7	36701.7	28881.4	30199	28460.3	0.3424	14.8589	1.15163	0.281041	0.994851	-4.95355	2	1.16789	0.274565	0.995425	0.3424	0.274565	0.995425	P12236	SLC25A6	0.000445	5820.68	5614.6	6798.08	6831.29	3587.62	9693.87	-0.0322533	12.6821	-0.0546253	0.957898	0.999859	-5.05518	2	-0.0543282	0.958093	0.99986	-0.0322533	0.0185924	6.08e-05	P12236	SLC25A6	0.0185924	6.08e-05	-0.0322533
P46782	RPS5	0.000348068	18812.4	15610.6	40415.2	34118.7	12508.9	31953.3	-0.0667946	14.6969	-0.137945	0.893518	0.994851	-5.52031	6	-0.139172	0.892555	0.995425	-0.0667946	0.892555	0.995425	P46782	RPS5	0.000445	8336.48	23863	5209.18	16939.5	9047.31	5357.85	0.111912	13.3666	0.180756	0.860885	0.999859	-5.04521	4	0.180116	0.861282	0.99986	0.111912	0.0648546	6.08e-05	P46782	RPS5	0.0648546	6.08e-05	0.111912
O75475	PSIP1	0.000348068	79005.3	60084.2	44639.7	37843.1	43271.1	41519.6	0.546679	15.7792	2.1799	0.0591306	0.994851	-3.81458	9	2.27488	0.0506219	0.995425	0.546679	0.0506219	0.995425	O75475	PSIP1	0.000445	17206.8	14042.4	27900.4	31506.8	10734.2	33158.5	-0.244731	14.5443	-0.365297	0.724003	0.999859	-5.01169	7	-0.364805	0.724168	0.99986	-0.244731	0.140161	6.08e-05	O75475	PSIP1	0.140161	6.08e-05	-0.244731
O95071	UBR5	0.000348068	20229.4	21611.3	21227.6	22714.8	20437.8	21305.7	-0.0306438	14.3612	-0.209963	0.838676	0.994851	-5.50851	20	-0.215919	0.834143	0.995425	-0.0306438	0.834143	0.995425	O95071	UBR5	0.000445	1529.31	2337.63		1786.88	3179.46	3984.13	-0.581197	11.3008	-0.834051	0.434639	0.999859	-4.78759	1	-0.822836	0.439739	0.99986	-0.581197	0.356805	6.08e-05	O95071	UBR5	0.356805	6.08e-05	-0.581197
Q9P013	CWC15	0.000348068	60888.4	31305.8	83068.9	62205.8	32969.1	75194.2	0.0127057	15.7747	0.0315064	0.975598	0.99985	-5.52883	5	0.0310108	0.975977	0.999821	0.0127057	0.975977	0.999821	Q9P013	CWC15	0.000445	133921	154705	102861	116760	133983	108524	0.109335	17.0279	0.415203	0.688495	0.999859	-4.99887	9	0.446814	0.666176	0.99986	0.109335	0.176411	6.08e-05	Q9P013	CWC15	0.176411	6.08e-05	0.109335
O43491	EPB41L2	0.000348068				4097.16				11.0594					1				0	31.6228	31.6228	O43491	EPB41L2	0.000445				2910.87				12.7973					1				0	-1.5	-1.5	O43491	EPB41L2	-1.5	-1.5	0
Q9GZN1	ACTR6	0.000348068	4861.89	4077.17	6898.57	6820.86	4199.4	6651.43	-0.159473	12.4364	-0.551648	0.595487	0.994851	-5.38831	2	-0.552257	0.594992	0.995425	-0.159473	0.594992	0.995425	Q9GZN1	ACTR6																					Q9GZN1	ACTR6
Q15125	EBP	0.000348068	67640.5	78078.2	78545.5	36713.4	64226.7	101658	0.263736	16.0494	0.673535	0.518619	0.994851	-5.32119	1	0.681503	0.51369	0.995425	0.263736	0.51369	0.995425	Q15125	EBP	0.000445	8220.81	10695.3	12595.2	4911.61	8453.57	11716.2	0.395602	13.3428	0.720567	0.490924	0.999859	-4.88834	1	0.763727	0.465699	0.99986	0.395602	0.331895	6.08e-05	Q15125	EBP	0.331895	6.08e-05	0.395602
P61981	YWHAG	0.000348068	10952.6	12061.9	11018.8	44585.5	12524.7	8579.31	-0.572861	13.7979	-1.03334	0.330139	0.994851	-5.05831	4	-1.04625	0.324284	0.995425	-0.572861	0.324284	0.995425	P61981	YWHAG	0.000445				11578.2	4839.09			13.135					3					-1.5	-1.5	P61981	YWHAG	-1.5	-1.5
Q8NDN9	RCBTB1	0.000348068	29728.4	30089.4	37609.8	28745.5	27843.2	22581.9	0.298792	14.9248	1.52998	0.162588	0.994851	-4.57178	9	1.62724	0.140113	0.995425	0.298792	0.140113	0.995425	Q8NDN9	RCBTB1	0.000445	3429.55	4127.88	3954.53	4396.63	4553.49	3046.5	-0.0411996	12.0416	-0.123155	0.904907	0.999859	-5.0511	1	-0.118736	0.908243	0.99986	-0.0411996	0.041798	6.08e-05	Q8NDN9	RCBTB1	0.041798	6.08e-05	-0.0411996
Q8IYA6	CKAP2L	0.000348068	181838	261462	155940	144832	193721	223630	0.080259	17.4245	0.320924	0.756069	0.994851	-5.48093	25	0.301217	0.770487	0.995425	0.080259	0.770487	0.995425	Q8IYA6	CKAP2L	0.000445	59484	38603.3	70497.6	55955.7	50001.7	69972.7	-0.0914177	15.8194	-0.307556	0.765979	0.999859	-5.02455	15	-0.293017	0.776536	0.99986	-0.0914177	0.109838	6.08e-05	Q8IYA6	CKAP2L	0.109838	6.08e-05	-0.0914177
P55735	SEC13	0.000348068	63191.7	66598	69385.6	67248.3	73419	64807.3	-0.0439862	16.077	-0.292681	0.776832	0.994851	-5.48902	17	-0.310574	0.763604	0.995425	-0.0439862	0.763604	0.995425	P55735	SEC13	0.000445	8242.4	3604.8	7277.77	6042.19	5747.45	8986.78	-0.176439	12.6723	-0.456646	0.659612	0.999859	-4.98706	4	-0.493199	0.634362	0.99986	-0.176439	0.197663	6.08e-05	P55735	SEC13	0.197663	6.08e-05	-0.176439
Q96JP5	ZFP91	0.000348068	868.106	573.672	909.611	2715.32	899.249	961.527	-0.791251	10.2895	-1.93765	0.0867636	0.994851	-4.1058	1	-1.9669	0.0826282	0.995425	-0.791251	0.0826282	0.995425	Q96JP5	ZFP91																					Q96JP5	ZFP91
Q6SPF0	SAMD1	0.000348068	35336.4	27532.9	30067.8	30120.2	29114.4	26693.2	0.107198	14.8476	0.708578	0.497684	0.994851	-5.2997	8	0.602946	0.562284	0.995425	0.107198	0.562284	0.995425	Q6SPF0	SAMD1																					Q6SPF0	SAMD1
Q8WUQ7	CACTIN	0.000348068	18433.5	10604.5	28369.2	14586.6	12625.6	22519.2	0.13973	14.1153	0.351	0.734187	0.994851	-5.47152	15	0.354889	0.731318	0.995425	0.13973	0.731318	0.995425	Q8WUQ7	CACTIN	0.000445	35396.5	32633.4	21432.1	25957.9	37805	22182.7	0.061846	14.9143	0.182034	0.859913	0.999859	-5.04506	12	0.175744	0.86461	0.99986	0.061846	0.0631796	6.08e-05	Q8WUQ7	CACTIN	0.0631796	6.08e-05	0.061846
Q6ZU67	BEND4	0.000348068	5173.03	7335.63	9286.87	9358.79	6992.18	6820.15	-0.113581	12.8939	-0.39628	0.701727	0.994851	-5.45582	1	-0.410506	0.691589	0.995425	-0.113581	0.691589	0.995425	Q6ZU67	BEND4																					Q6ZU67	BEND4
Q68DK7	MSL1	0.000348068	22457.3	25687.8	21996.4	23057.5	23181.7	19828	0.0865921	14.3995	0.602856	0.562446	0.994851	-5.36158	8	0.776035	0.458775	0.995425	0.0865921	0.458775	0.995425	Q68DK7	MSL1																					Q68DK7	MSL1
Q96L91	EP400	0.000348068	14454.3	16206	14029.9	20537.1	17077.7	14797.8	-0.219732	13.9513	-1.2638	0.240083	0.994851	-4.84717	22	-1.26006	0.241139	0.995425	-0.219732	0.241139	0.995425	Q96L91	EP400																					Q96L91	EP400
P52701	MSH6	0.000348068	224804	197545	276867	226219	194755	277454	0.00280629	17.8195	0.0148298	0.988513	0.99985	-5.52919	68	0.0164631	0.987245	0.999821	0.00280629	0.987245	0.999821	P52701	MSH6	0.000445	45438.8	52742.5	42472.1	45659.9	69248.7	41570.8	-0.12296	15.5648	-0.430612	0.677689	0.999859	-4.99461	41	-0.440133	0.670819	0.99986	-0.12296	0.173394	6.08e-05	P52701	MSH6	0.173394	6.08e-05	-0.12296
P55036	PSMD4	0.000348068	12055.4	13097.7	10870.8	22682.8	10517.3	9589.28	-0.138133	13.7341	-0.447272	0.665933	0.994851	-5.43597	4	-0.46645	0.652616	0.995425	-0.138133	0.652616	0.995425	P55036	PSMD4	0.000445	4206	1873.87	3202.05	8247.81	2269.53	4198.72	-0.546296	12.1094	-1.021	0.336024	0.999859	-4.7327	2	-1.09739	0.302585	0.99986	-0.546296	0.519153	6.08e-05	P55036	PSMD4	0.519153	6.08e-05	-0.546296
O15042	U2SURP	0.000348068	450536	428611	541119	468104	383827	489224	0.0831583	18.8171	0.512796	0.62124	0.994851	-5.40713	36	0.601004	0.563518	0.995425	0.0831583	0.563518	0.995425	O15042	U2SURP	0.000445	1.80746e+06	1.14751e+06	1.9865e+06	1.59942e+06	1.49038e+06	1.9754e+06	-0.0642288	20.5671	-0.219022	0.831911	0.999859	-5.04009	78	-0.208493	0.839754	0.99986	-0.0642288	0.0758478	6.08e-05	O15042	U2SURP	0.0758478	6.08e-05	-0.0642288
Q7Z2Z1	TICRR	0.000348068	97611.7	106700	110321	78196.5	90715.8	98097.3	0.24117	16.5153	1.62316	0.14123	0.994851	-4.46912	44	1.51807	0.165275	0.995425	0.24117	0.165275	0.995425	Q7Z2Z1	TICRR																					Q7Z2Z1	TICRR
Q9BQG0	MYBBP1A	0.000348068	64577.9	65465.7	68341.8	55557.1	54936.2	69146.7	0.151052	15.9471	1.02497	0.333847	0.994851	-5.06541	43	0.957574	0.364719	0.995425	0.151052	0.364719	0.995425	Q9BQG0	MYBBP1A	0.000445	16251.6	18091.9	20916.4	18046.4	20353.1	18697.4	-0.053075	14.1978	-0.211666	0.837461	0.999859	-5.04115	20	-0.20036	0.845911	0.99986	-0.053075	0.0726756	6.08e-05	Q9BQG0	MYBBP1A	0.0726756	6.08e-05	-0.053075
Q96NB2	SFXN2	0.000348068	7974.07	9315.02	10721.1	10145.5	10003.5	5427.02	0.177301	13.0182	0.694762	0.505873	0.994851	-5.30829	3	0.7467	0.47539	0.995425	0.177301	0.47539	0.995425	Q96NB2	SFXN2																					Q96NB2	SFXN2
Q8TAE8	GADD45GIP1	0.000348068	28002.4	26820.9	21805.7	24821.3	19900.9	22761.1	0.180877	14.6344	1.08877	0.306359	0.994851	-5.01023	3	1.16224	0.276732	0.995425	0.180877	0.276732	0.995425	Q8TAE8	GADD45GIP1	0.000445	6459.2	6541.91	7898.36	8058.56	3702.63	8168.99	0.151131	12.75	0.375726	0.71652	0.999859	-5.00914	3	0.399526	0.699358	0.99986	0.151131	0.1553	6.08e-05	Q8TAE8	GADD45GIP1	0.1553	6.08e-05	0.151131
Q96QE3	ATAD5	0.000348068	125689	135317	85199.6	109988	113824	128147	-0.0489408	16.6959	-0.2478	0.810211	0.994851	-5.50038	77	-0.247421	0.810455	0.995425	-0.0489408	0.810455	0.995425	Q96QE3	ATAD5																					Q96QE3	ATAD5
P31948	STIP1	0.000348068	15264.6	9208.09	8030.36	71871.8	8396.05	7076.97	-0.639904	13.8907	-0.747685	0.47496	0.994851	-5.2746	12	-0.752595	0.47202	0.995425	-0.639904	0.47202	0.995425	P31948	STIP1	0.000445	5731.31		3889.56	15283.5	3653.38	3893.05	-0.348775	13.1658	-0.262437	0.800218	0.999859	-4.97072	17	-0.264257	0.798697	0.99986	-0.348775	0.0976178	6.08e-05	P31948	STIP1	0.0976178	6.08e-05	-0.348775
P29375	KDM5A	0.000348068	2972.41	4038.42	4365.81	4596.72	4393.58	4204.94	-0.232137	12.0212	-1.22104	0.255073	0.994851	-4.88848	4	-1.12942	0.289584	0.995425	-0.232137	0.289584	0.995425	P29375	KDM5A																					P29375	KDM5A
P26641	EEF1G	0.000348068	104009	104126	95847.5	122674	101714	121389	-0.181707	16.7733	-1.07546	0.311942	0.994851	-5.02194	19	-1.28811	0.231666	0.995425	-0.181707	0.231666	0.995425	P26641	EEF1G	0.000445	13892.7	14849.1	19310.4	33789.4	18588.9	20637.4	-0.567395	14.4326	-1.27993	0.235105	0.999859	-4.56993	15	-1.33901	0.21527	0.99986	-0.567395	0.667016	6.08e-05	P26641	EEF1G	0.667016	6.08e-05	-0.567395
Q96D96	HVCN1	0.000348068	9431.83	8390.36	9299.34	6781.5	7662.29	4248.26	0.579049	12.8744	2.27621	0.0507185	0.994851	-3.69742	2	2.30223	0.0484543	0.995425	0.579049	0.0484543	0.995425	Q96D96	HVCN1																					Q96D96	HVCN1
Q10570	CPSF1	0.000348068	382042	416049	419252	307339	359838	465313	0.124308	18.5566	0.659752	0.526999	0.994851	-5.32938	83	0.658424	0.527694	0.995425	0.124308	0.527694	0.995425	Q10570	CPSF1	0.000445	348537	290506	430254	296606	346233	384201	0.0476386	18.317	0.182131	0.85984	0.999859	-5.04505	108	0.173267	0.866497	0.99986	0.0476386	0.062233	6.08e-05	Q10570	CPSF1	0.062233	6.08e-05	0.0476386
O43837	IDH3B	0.000348068	15246.1	12991.3	12786.9	15482	13514.1	14785.4	-0.0961935	13.8565	-0.663502	0.524711	0.994851	-5.32717	5	-0.783282	0.454731	0.995425	-0.0961935	0.454731	0.995425	O43837	IDH3B	0.000445	4688.83	5064.49	5601.95	11426.9	5584.91	6291.89	-0.531274	12.648	-1.56017	0.155895	0.999859	-4.37318	1	-1.50776	0.167848	0.99986	-0.531274	0.775084	6.08e-05	O43837	IDH3B	0.775084	6.08e-05	-0.531274
Q7Z7L1	SLFN11	0.000348068	17616	15232.1	20660.9	20239.9	15362	13803.9	0.123085	13.9738	0.56763	0.585062	0.994851	-5.3802	4	0.594171	0.567872	0.995425	0.123085	0.567872	0.995425	Q7Z7L1	SLFN11																					Q7Z7L1	SLFN11
P02768	ALB	0.000348068	3.9659e+06	4.35764e+06	3.22081e+06	3.5837e+06	4.62286e+06	5.02585e+06	-0.19366	21.8297	-1.01758	0.337152	0.994851	-5.07165	28	-1.08264	0.308723	0.995425	-0.19366	0.308723	0.995425	P02768	ALB	0.000445	49441.4	46781.9	58631.5	87376.3	81577.4	82779.3	-0.707111	16.4548	-0.785858	0.453749	0.999859	-4.8581	39	-0.789986	0.45101	0.99986	-0.707111	0.345813	6.08e-05	P02768	ALB	0.345813	6.08e-05	-0.707111
P13796	LCP1	0.000348068	12424.7	6120.32	5604.66	65599.8	4676.94	4934.31	-0.609554	13.3982	-0.599515	0.56457	0.994851	-5.36339	15	-0.602216	0.562747	0.995425	-0.609554	0.562747	0.995425	P13796	LCP1	0.000445	1784.45	3299.04	4917.76	16590.5	1789.56	3223.82	-0.575043	12.4426	-0.446061	0.666935	0.999859	-4.99018	12	-0.449396	0.664385	0.99986	-0.575043	0.17758	6.08e-05	P13796	LCP1	0.17758	6.08e-05	-0.575043
Q53H12	AGK	0.000348068	75771.7	99510.8	76003.5	67037.6	79275.1	66756.1	0.230614	16.1853	1.20292	0.261656	0.994851	-4.90571	16	1.32242	0.220501	0.995425	0.230614	0.220501	0.995425	Q53H12	AGK																					Q53H12	AGK
P06753	TPM3	0.000348068	76151.4	22528.9	23362.6	56362.7	22536.6	12586.8	0.441974	15.0073	0.622559	0.550018	0.994851	-5.35072	7	0.625325	0.548176	0.995425	0.441974	0.548176	0.995425	P06753	TPM3	0.000445	5429.79	2517.11	3350.89	10959.8	1456.27	5086.16	-0.275266	12.3828	-0.275914	0.789344	0.999859	-5.03069	4	-0.28152	0.785044	0.99986	-0.275266	0.105106	6.08e-05	P06753	TPM3	0.105106	6.08e-05	-0.275266
Q7Z6E9	RBBP6	0.000348068	77169.4	73497.2	106373	92250.7	59270.7	94567.8	0.0741843	16.3796	0.309593	0.764375	0.994851	-5.48427	31	0.316851	0.759	0.995425	0.0741843	0.759	0.995425	Q7Z6E9	RBBP6	0.000445	54113.7	53621.2	51821.5	47357	59861.7	46325.1	0.0651138	15.6505	0.271924	0.792307	0.999859	-5.03141	31	0.251964	0.807055	0.99986	0.0651138	0.0930969	6.08e-05	Q7Z6E9	RBBP6	0.0930969	6.08e-05	0.0651138
P43304	GPD2	0.000348068	16979.9	14104.8	11342.3	12690.5	14197.4	8601.64	0.269891	13.6541	1.18047	0.270004	0.994851	-4.92682	5	1.21994	0.255253	0.995425	0.269891	0.255253	0.995425	P43304	GPD2																					P43304	GPD2
P55060	CSE1L	0.000348068	10843.9	12887.8	11516.4	25334.6	10927.6	12533.8	-0.369448	13.7263	-1.16626	0.275398	0.994851	-4.94005	7	-1.19782	0.263319	0.995425	-0.369448	0.263319	0.995425	P55060	CSE1L	0.000445	23960.3	22359.3	19206.7	23388.7	15486.7	18565	0.204567	14.419	0.536324	0.605775	0.999859	-4.96145	5	0.535765	0.605853	0.99986	0.204567	0.217633	6.08e-05	P55060	CSE1L	0.217633	6.08e-05	0.204567
O95785	WIZ	0.000348068	16830.2	14658	30922.7	21895.8	13687.8	21171.8	0.0885736	14.2383	0.290359	0.778547	0.994851	-5.48966	11	0.295754	0.774515	0.995425	0.0885736	0.774515	0.995425	O95785	WIZ																					O95785	WIZ
O43395	PRPF3	0.000348068	92268.8	79574.6	121564	98004	65578	106832	0.126154	16.5005	0.532144	0.608343	0.994851	-5.39792	19	0.565731	0.586198	0.995425	0.126154	0.586198	0.995425	O43395	PRPF3	0.000445	43614.6	41886.6	36945.2	43944.3	50189.9	39569.3	-0.123589	15.3767	-0.528853	0.610722	0.999859	-4.96401	17	-0.846358	0.420541	0.99986	-0.123589	0.376192	6.08e-05	O43395	PRPF3	0.376192	6.08e-05	-0.123589
Q86VP6	CAND1	0.000348068	19404.2	19581.5	21810.1	55725.2	19444.4	13334.8	-0.267344	14.5108	-0.530641	0.60934	0.994851	-5.39865	10	-0.534413	0.606748	0.995425	-0.267344	0.606748	0.995425	Q86VP6	CAND1	0.000445	6411.34	7586.45	9861.61	18044.7	5148.69	7609.45	-0.186544	13.3398	-0.24013	0.816041	0.999859	-5.03685	6	-0.240517	0.81563	0.99986	-0.186544	0.088507	6.08e-05	Q86VP6	CAND1	0.088507	6.08e-05	-0.186544
Q12888	TP53BP1	0.000348068	25647.2	23538.2	18476.2	27581	23740.5	20208.6	-0.0821731	14.5145	-0.418696	0.685888	0.994851	-5.44738	31	-0.471711	0.649006	0.995425	-0.0821731	0.649006	0.995425	Q12888	TP53BP1	0.000445	1444.3			2303.28	1818.89		-0.503008	11.4418	-0.464409	0.664804	0.999859	-4.80111	4	-0.474556	0.657228	0.99986	-0.503008	0.182284	6.08e-05	Q12888	TP53BP1	0.182284	6.08e-05	-0.503008
Q6DN12	MCTP2	0.000348068	12810.3	16004.2	11918.1	12372.8	16747.4	14129.8	-0.0869766	13.6977	-0.40546	0.695222	0.994851	-5.45242	6	-0.405144	0.695378	0.995425	-0.0869766	0.695378	0.995425	Q6DN12	MCTP2																					Q6DN12	MCTP2
Q8NFC6	BOD1L1	0.000348068	47201.3	50824.6	40258.7	52821.3	57207.4	40927.9	-0.118919	15.5475	-0.681032	0.514095	0.994851	-5.31667	64	-0.752633	0.471998	0.995425	-0.118919	0.471998	0.995425	Q8NFC6	BOD1L1	0.000445	1632.04		2702.72	2067.8		4490.58	-0.536952	11.7232	-0.599316	0.573576	0.999859	-4.8421	6	-0.594509	0.575789	0.99986	-0.536952	0.239736	6.08e-05	Q8NFC6	BOD1L1	0.239736	6.08e-05	-0.536952
P67809	YBX1	0.000348068	54324	28647	40367.5	92150.8	31376.3	52848.6	-0.427455	15.605	-1.0696	0.314424	0.994851	-5.02706	4	-1.08082	0.309486	0.995425	-0.427455	0.309486	0.995425	P67809	YBX1	0.000445	35258.5	37463.1	32187.1	62418.1	27196.3	29120.6	-0.0724962	15.1581	-0.188962	0.854651	0.999859	-5.0442	4	-0.185463	0.857215	0.99986	-0.0724962	0.06691	6.08e-05	P67809	YBX1	0.06691	6.08e-05	-0.0724962
O43823	AKAP8	0.000348068	320428	286567	339825	344474	278071	289339	0.0570191	18.2342	0.377491	0.715123	0.994851	-5.46256	24	0.459269	0.65756	0.995425	0.0570191	0.65756	0.995425	O43823	AKAP8	0.000445	174913	130867	158559	156214	137288	166830	0.00687871	17.2168	0.0280302	0.978299	0.999859	-5.05594	18	0.038882	0.969882	0.99986	0.00687871	0.013281	6.08e-05	O43823	AKAP8	0.013281	6.08e-05	0.00687871
Q6PK04	CCDC137	0.000348068	35454.1	23821.3	22361.8	22488.9	29654	21537.3	0.131656	14.5637	0.5192	0.616956	0.994851	-5.40412	7	0.530939	0.609051	0.995425	0.131656	0.609051	0.995425	Q6PK04	CCDC137	0.000445	21755.6	18888	30030.2	30567.7	10570.2	29912.3	0.117509	14.5639	0.257221	0.803256	0.999859	-5.03401	5	0.25461	0.805077	0.99986	0.117509	0.0941628	6.08e-05	Q6PK04	CCDC137	0.0941628	6.08e-05	0.117509
P35251	RFC1	0.000348068	169058	148935	157383	144350	154859	157711	0.0562226	17.2094	0.420214	0.684821	0.994851	-5.44679	48	0.596846	0.566165	0.995425	0.0562226	0.566165	0.995425	P35251	RFC1	0.000445	29739.1	31788.6	33941.2	31488.6	34141.5	33605.8	-0.0570533	14.9958	-0.227166	0.825777	0.999859	-5.03887	20	-0.261383	0.80002	0.99986	-0.0570533	0.0968994	6.08e-05	P35251	RFC1	0.0968994	6.08e-05	-0.0570533
P80723	BASP1	0.000348068	145769	119173	87309.5	136579	146257	61609.5	0.100497	17.0159	0.248306	0.809832	0.994851	-5.50026	8	0.242624	0.814049	0.995425	0.100497	0.814049	0.995425	P80723	BASP1	0.000445	76954.4	63994.4	117738	65832.6	29290.7	96961.4	0.544265	16.2918	1.07458	0.312736	0.999859	-4.70091	7	1.06341	0.316872	0.99986	0.544265	0.499116	6.08e-05	P80723	BASP1	0.499116	6.08e-05	0.544265
Q08211	DHX9	0.000348068	722972	587491	1.86509e+06	1.07586e+06	538925	881421	0.210783	19.873	0.491069	0.63589	0.994851	-5.4171	105	0.48835	0.637652	0.995425	0.210783	0.637652	0.995425	Q08211	DHX9	0.000445	615082	1.06627e+06	573287	795162	710921	523766	0.114891	19.443	0.355811	0.730836	0.999859	-5.01394	101	0.345187	0.738341	0.99986	0.114891	0.131743	6.08e-05	Q08211	DHX9	0.131743	6.08e-05	0.114891
Q9NW82	WDR70	0.000348068	4893.1	2568.33	5168.67			4779	-0.249585	12.052	-0.510379	0.629813	0.994851	-5.14488	1	-0.531047	0.61613	0.995425	-0.249585	0.61613	0.995425	Q9NW82	WDR70	0.000445	2773.26	3466.04			2440.11		0.34549	11.6738	0.730712	0.502623	0.999859	-4.73208	1	1.0123	0.362691	0.99986	0.34549	0.440463	6.08e-05	Q9NW82	WDR70	0.440463	6.08e-05	0.34549
Q13356	PPIL2	0.000348068	8207.63	6436.69	6667.33	5135.03	4527.54	6269.05	0.424349	12.6609	2.02037	0.0761577	0.994851	-4.00711	3	2.13105	0.0636867	0.995425	0.424349	0.0636867	0.995425	Q13356	PPIL2	0.000445	3752.32	2529.36		2896.32	4223.43	3226.94	-0.144325	11.5853	-0.254126	0.80639	0.999859	-4.97204	2	-0.254264	0.806123	0.99986	-0.144325	0.0935987	6.08e-05	Q13356	PPIL2	0.0935987	6.08e-05	-0.144325
Q9HCS7	XAB2	0.000348068	52399.6	37183.7	91730.8	59094.9	34413	66414.7	0.134715	15.7752	0.337642	0.743876	0.994851	-5.4758	42	0.346315	0.737524	0.995425	0.134715	0.737524	0.995425	Q9HCS7	XAB2	0.000445	52463.6	62642.7	40762.2	46788.6	67345.3	34799.6	0.0962972	15.6263	0.306785	0.766546	0.999859	-5.0247	46	0.312959	0.761853	0.99986	0.0962972	0.118129	6.08e-05	Q9HCS7	XAB2	0.118129	6.08e-05	0.0962972
P35232	PHB1	0.000348068	106693	157135	154100	86867.9	112366	135949	0.32039	16.9024	1.21118	0.258638	0.994851	-4.89788	17	1.18736	0.267207	0.995425	0.32039	0.267207	0.995425	P35232	PHB1	0.000445	25496.1	32350.5	39267.3	33962.2	26991.4	36612.2	-0.0171196	15.0345	-0.0561153	0.956574	0.999859	-5.05514	16	-0.0681366	0.947253	0.99986	-0.0171196	0.0235342	6.08e-05	P35232	PHB1	0.0235342	6.08e-05	-0.0171196
O75717	WDHD1	0.000348068	90358.3	82460.6	105229	118934	93124.4	95647.5	-0.144721	16.5722	-0.784153	0.454388	0.994851	-5.25017	40	-0.864326	0.411136	0.995425	-0.144721	0.411136	0.995425	O75717	WDHD1	0.000445	1748.75	2942.39	3407.33	4554.59	2453.35	4113.18	-0.463459	11.7838	-0.852713	0.417689	0.999859	-4.82497	3	-0.892741	0.396566	0.99986	-0.463459	0.401684	6.08e-05	O75717	WDHD1	0.401684	6.08e-05	-0.463459
Q86TM6	SYVN1	0.000348068	9075.92	7568.09	7842.35	9914.78	9930.8	5541.34	-0.00615554	13.0106	-0.0224878	0.982581	0.99985	-5.52906	3	-0.0238499	0.981523	0.999821	-0.00615554	0.981523	0.999821	Q86TM6	SYVN1																					Q86TM6	SYVN1
P51957	NEK4	0.000348068	36580.6	40725.3	35715.5	36993.2	44202.6	32530.8	0.000119274	15.1945	0.000739504	0.999427	0.99985	-5.5293	28	0.000796218	0.999383	0.999821	0.000119274	0.999383	0.999821	P51957	NEK4																					P51957	NEK4
Q9Y6J0	CABIN1	0.000348068	83848.1	83407.3	82941	78106.4	106473	85709.6	-0.0990924	16.4089	-0.621612	0.550611	0.994851	-5.35125	61	-0.784278	0.454177	0.995425	-0.0990924	0.454177	0.995425	Q9Y6J0	CABIN1																					Q9Y6J0	CABIN1
P35606	COPB2	0.000348068	94341.2	95746	97694.8	90060	89971.7	71573.9	0.201864	16.4994	1.31232	0.223968	0.994851	-4.79922	13	1.65682	0.133921	0.995425	0.201864	0.133921	0.995425	P35606	COPB2	0.000445	6752.5	8129.09	8230.7	10767	6381.91	6609.52	-0.00251493	12.969	-0.00758229	0.994129	0.999859	-5.05619	6	-0.00730453	0.99434	0.99986	-0.00251493	0.0024649	6.08e-05	P35606	COPB2	0.0024649	6.08e-05	-0.00251493
Q14676	MDC1	0.000348068	618015	690114	419228	658065	646235	622208	-0.188492	19.1467	-0.959584	0.363939	0.994851	-5.11939	129	-1.00565	0.342352	0.995425	-0.188492	0.342352	0.995425	Q14676	MDC1																					Q14676	MDC1
Q9ULM3	YEATS2	0.000348068	574439	570107	515321	486952	581462	595536	0.000402316	19.037	0.00252424	0.998045	0.99985	-5.52929	92	0.00304444	0.997641	0.999821	0.000402316	0.997641	0.999821	Q9ULM3	YEATS2																					Q9ULM3	YEATS2
Q96PN7	TRERF1	0.000348068	35335.4	38335.9	43824.1	30747.8	24529.1	28331.6	0.491383	15.0854	2.6853	0.0264103	0.994851	-3.19916	12	2.77232	0.0228544	0.995425	0.491383	0.0228544	0.995425	Q96PN7	TRERF1	0.000445	6683.95	4817.57	4803.18	3424.59	4269.55	4331.08	0.429417	12.2561	1.19386	0.265459	0.999859	-4.62646	2	1.15893	0.278005	0.99986	0.429417	0.555947	6.08e-05	Q96PN7	TRERF1	0.555947	6.08e-05	0.429417
O60306	AQR	0.000348068	169544	109595	271226	163118	106732	195561	0.188603	17.3671	0.507384	0.624873	0.994851	-5.40966	60	0.526266	0.612156	0.995425	0.188603	0.612156	0.995425	O60306	AQR	0.000445	79586.4	91611.3	57514.7	70265.8	89185	55863.5	0.0868161	16.1676	0.297244	0.773568	0.999859	-5.02662	69	0.294529	0.775419	0.99986	0.0868161	0.110463	6.08e-05	O60306	AQR	0.110463	6.08e-05	0.0868161
P31483	TIA1	0.000348068	12746.3	12346.4	10893.6	8972.87	10284.3	11957.2	0.211894	13.5369	1.32583	0.219649	0.994851	-4.78569	6	1.41587	0.192394	0.995425	0.211894	0.192394	0.995425	P31483	TIA1	0.000445				5983.43	3969.03	6122.35		12.4929					1					-1.5	-1.5	P31483	TIA1	-1.5	-1.5
Q9UQ35	SRRM2	0.000348068	733763	589090	1.0235e+06	765830	487166	903139	0.130952	19.5113	0.461867	0.655847	0.994851	-5.42987	99	0.439649	0.671156	0.995425	0.130952	0.671156	0.995425	Q9UQ35	SRRM2	0.000445	799539	702891	584544	617814	951518	489082	0.0641002	19.3001	0.209829	0.838849	0.999859	-5.04141	97	0.214163	0.835469	0.99986	0.0641002	0.0780699	6.08e-05	Q9UQ35	SRRM2	0.0780699	6.08e-05	0.0641002
P31040	SDHA	0.000348068	23696.5	20475.7	17633.1	23624.3	19230.5	12425.1	0.199985	14.3665	0.732317	0.483808	0.994851	-5.2846	11	0.767559	0.463536	0.995425	0.199985	0.463536	0.995425	P31040	SDHA	0.000445	21501	14998.7	25529	26342.9	13072.5	26603.2	-0.0513881	14.534	-0.127459	0.901604	0.999859	-5.05073	12	-0.138754	0.892876	0.99986	-0.0513881	0.0492089	6.08e-05	P31040	SDHA	0.0492089	6.08e-05	-0.0513881
P19623	SRM	0.000348068	4961.46	7349.87	5437.34	20397.3	4702.45		-0.748066	12.7821	-1.06897	0.318526	0.994851	-4.95246	1	-1.06207	0.321203	0.995425	-0.748066	0.321203	0.995425	P19623	SRM																					P19623	SRM
Q9HBE1	PATZ1	0.000348068	229937	215144	218852	242669	208075	203250	0.0257156	17.7158	0.180866	0.86074	0.994851	-5.51386	32	0.22361	0.828342	0.995425	0.0257156	0.828342	0.995425	Q9HBE1	PATZ1	0.000445	3963.1	2739.18		2378	4511.68		0.00848262	11.7136	0.0165001	0.98757	0.999859	-4.94406	3	0.0147456	0.988866	0.99986	0.00848262	0.00486249	6.08e-05	Q9HBE1	PATZ1	0.00486249	6.08e-05	0.00848262
P22732	SLC2A5	0.000348068	11538.7	8753.78	8077.42	7086.83	12052.9	4908.36	0.320173	12.984	1.00012	0.345056	0.994851	-5.08625	2	1.04699	0.323959	0.995425	0.320173	0.323959	0.995425	P22732	SLC2A5																					P22732	SLC2A5
Q5JR59	MTUS2	0.000348068	57778.1	60987.3	52233.9	59567	79938	62387.3	-0.230209	15.8807	-1.27062	0.237759	0.994851	-4.84049	41	-1.4525	0.182256	0.995425	-0.230209	0.182256	0.995425	Q5JR59	MTUS2																					Q5JR59	MTUS2
O75533	SF3B1	0.000348068	330228	271453	625255	358997	231565	495194	0.148408	18.5291	0.405586	0.695133	0.994851	-5.45237	76	0.397595	0.700728	0.995425	0.148408	0.700728	0.995425	O75533	SF3B1	0.000445	1.49969e+06	1.14937e+06	1.6934e+06	1.30716e+06	1.34737e+06	1.43261e+06	0.0700685	20.314	0.280604	0.785866	0.999859	-5.02982	154	0.347106	0.73695	0.99986	0.0700685	0.132562	6.08e-05	O75533	SF3B1	0.132562	6.08e-05	0.0700685
O95714	HERC2	0.000348068	59243.9	47623.6	47121.3	50255.8	56640	54179.9	-0.0713819	15.688	-0.452325	0.662432	0.994851	-5.43388	53	-0.521475	0.615348	0.995425	-0.0713819	0.615348	0.995425	O95714	HERC2																					O95714	HERC2
P05386	RPLP1	0.000348068	24825.2	23127.4	34417.5	42893.4	24611.4	24933.2	-0.137867	14.6598	-0.467843	0.651738	0.994851	-5.42731	2	-0.472229	0.648651	0.995425	-0.137867	0.648651	0.995425	P05386	RPLP1	0.000445	15382.9	17795	7629.88	27035.9	16194.8	11745.8	-0.433344	13.9931	-1.00082	0.345129	0.999859	-4.74439	1	-0.98327	0.352632	0.99986	-0.433344	0.452678	6.08e-05	P05386	RPLP1	0.452678	6.08e-05	-0.433344
P55081	MFAP1	0.000348068	80563.8	65575.8	226468	119732	53434.5	116524	0.22749	16.7755	0.460267	0.656949	0.994851	-5.43054	30	0.461478	0.656037	0.995425	0.22749	0.656037	0.995425	P55081	MFAP1	0.000445	293507	411278	236697	316710	294281	238473	0.12079	18.1901	0.428145	0.679414	0.999859	-4.9953	35	0.405879	0.694858	0.99986	0.12079	0.158104	6.08e-05	P55081	MFAP1	0.158104	6.08e-05	0.12079
P33316	DUT	0.000348068	4134.45	3391.99	2505.93	29451.3	2707.01		-1.44676	12.3626	-1.44828	0.188323	0.994851	-4.60402	5	-1.46052	0.184732	0.995425	-1.44676	0.184732	0.995425	P33316	DUT	0.000445		1110.7		5671.12		1708.6	-1.48676	11.8544	-1.21458	0.286714	0.999859	-4.56507	1	-1.17479	0.298475	0.99986	-1.48676	0.525092	6.08e-05	P33316	DUT	0.525092	6.08e-05	-1.48676
Q7Z591	AKNA	0.000348068	5778.29	7848.08	6983.29	6461.03	7491.5	5674.62	0.0684475	12.7362	0.350298	0.735822	0.994851	-5.471	4	0.309226	0.765564	0.995425	0.0684475	0.765564	0.995425	Q7Z591	AKNA																					Q7Z591	AKNA
Q9H2Y7	ZNF106	0.000348068	65833.3	59030.7	62062.8	49429.5	53847.6	53297.4	0.25523	15.7713	1.83843	0.101346	0.994851	-4.22273	38	2.2774	0.0504183	0.995425	0.25523	0.0504183	0.995425	Q9H2Y7	ZNF106																					Q9H2Y7	ZNF106
Q9Y2W6	TDRKH	0.000348068	4629.71	5992.37	3929.93	3924.05	3142.27		0.444108	12.0335	1.99777	0.0834734	0.994851	-4.02521	1	2.06219	0.0754428	0.995425	0.444108	0.0754428	0.995425	Q9Y2W6	TDRKH																					Q9Y2W6	TDRKH
Q9NTJ3	SMC4	0.000348068	57426	64641.1	67074.9	71719	59122	66266.2	-0.0581308	15.9718	-0.372825	0.718466	0.994851	-5.46418	37	-0.395296	0.702361	0.995425	-0.0581308	0.702361	0.995425	Q9NTJ3	SMC4	0.000445	14179	11424	13927.7	14339.4	15319.5	13356.5	-0.126376	13.8338	-0.383592	0.710898	0.999859	-5.00717	16	-0.372876	0.718368	0.99986	-0.126376	0.143653	6.08e-05	Q9NTJ3	SMC4	0.143653	6.08e-05	-0.126376
Q3T8J9	GON4L	0.000348068	20426.4	20043.1	24491.6	23749.2	22208.9	19148.7	-0.00348076	14.3229	-0.0200453	0.984473	0.99985	-5.52911	8	-0.0230219	0.982164	0.999821	-0.00348076	0.982164	0.999821	Q3T8J9	GON4L																					Q3T8J9	GON4L
Q6PI98	INO80C	0.000348068	28201.3	21420.4	20501.2	27451.6	23966.8	24548.6	-0.127704	14.5934	-0.751071	0.473025	0.994851	-5.27238	9	-0.881565	0.402252	0.995425	-0.127704	0.402252	0.995425	Q6PI98	INO80C																					Q6PI98	INO80C
Q69YQ0	SPECC1L	0.000348068	93059.3	39343.3	52728.9	36684.9	29157.1	25849.9	0.934556	15.5114	2.81969	0.0213393	0.994851	-3.03723	45	2.87976	0.0192711	0.995425	0.934556	0.0192711	0.995425	Q69YQ0	SPECC1L	0.000445	8987.89	5230.55	8149.43	7460.08	8649.21	8818.49	-0.190216	12.9811	-0.638621	0.540248	0.999859	-4.92316	9	-0.764824	0.465079	0.99986	-0.190216	0.332473	6.08e-05	Q69YQ0	SPECC1L	0.332473	6.08e-05	-0.190216
Q32P44	EML3	0.000348068	1.20525e+06	1.06217e+06	869443	1.05774e+06	1.1726e+06	968676	-0.0367569	19.9783	-0.2044	0.842883	0.994851	-5.5096	59	-0.21254	0.836695	0.995425	-0.0367569	0.836695	0.995425	Q32P44	EML3																					Q32P44	EML3
Q15149	PLEC	0.000348068	10541.3	11036.1	11144.8	8843.93	10940.7	8147.63	0.239244	13.2646	1.4703	0.177741	0.994851	-4.63599	15	1.5415	0.159555	0.995425	0.239244	0.159555	0.995425	Q15149	PLEC	0.000445	68845.5	26374.4	29239.8	58223.1	15728.3	45272.6	0.118947	15.0109	0.215196	0.834796	0.999859	-5.04064	6	0.226156	0.826425	0.99986	0.118947	0.0827968	6.08e-05	Q15149	PLEC	0.0827968	6.08e-05	0.118947
P34897	SHMT2	0.000348068	10329.9	10126.1	10022	24982.9	8443.21	8446.61	-0.255056	13.4523	-0.562045	0.588694	0.994851	-5.38306	7	-0.57082	0.582895	0.995425	-0.255056	0.582895	0.995425	P34897	SHMT2	0.000445	5637.88	4420.73	7856.29	10563	5001.58	6607.62	-0.278061	12.9619	-0.421954	0.683751	0.999859	-4.99702	9	-0.42481	0.681525	0.99986	-0.278061	0.166518	6.08e-05	P34897	SHMT2	0.166518	6.08e-05	-0.278061
Q92879	CELF1	0.000348068	43079.4	39229.9	29662	33397.8	31709.3	43508.3	0.0405405	15.0973	0.207678	0.840403	0.994851	-5.50896	7	0.241332	0.815018	0.995425	0.0405405	0.815018	0.995425	Q92879	CELF1	0.000445	5287.34	4900.39	9049.44	8654.55	4613.03	7724.54	-0.131785	12.7391	-0.339687	0.742509	0.999859	-5.01765	2	-0.357388	0.729513	0.99986	-0.131785	0.136967	6.08e-05	Q92879	CELF1	0.136967	6.08e-05	-0.131785
Q9H0D6	XRN2	0.000348068	67354.1	62203.7	101404	75102.8	51545.9	81884.6	0.14083	16.2011	0.571603	0.582487	0.994851	-5.37815	21	0.58937	0.570943	0.995425	0.14083	0.570943	0.995425	Q9H0D6	XRN2	0.000445	58277.9	68280	46532.9	55404	64428.1	47542.2	0.0419249	15.7725	0.154015	0.881268	0.999859	-5.04822	26	0.145185	0.887949	0.99986	0.0419249	0.0516121	6.08e-05	Q9H0D6	XRN2	0.0516121	6.08e-05	0.0419249
O75643	SNRNP200	0.000348068	197029	160330	351394	212545	130018	243992	0.239742	17.7263	0.704364	0.500173	0.994851	-5.30233	159	0.728596	0.485836	0.995425	0.239742	0.485836	0.995425	O75643	SNRNP200	0.000445	530919	691352	472662	469356	650800	379422	0.194006	18.9584	0.665554	0.523716	0.999859	-4.91211	183	0.867032	0.409732	0.99986	0.194006	0.3875	6.08e-05	O75643	SNRNP200	0.3875	6.08e-05	0.194006
Q12872	SFSWAP	0.000348068	19224.6	16113.5	33475.6	20265.4	13899.8	23306.8	0.219834	14.3495	0.734231	0.482701	0.994851	-5.28337	12	0.746767	0.475351	0.995425	0.219834	0.475351	0.995425	Q12872	SFSWAP	0.000445	137833	105823	158937	100376	137753	127591	0.131336	16.8763	0.489498	0.637135	0.999859	-4.97696	34	0.467	0.652238	0.99986	0.131336	0.185594	6.08e-05	Q12872	SFSWAP	0.185594	6.08e-05	0.131336
Q9UKF6	CPSF3	0.000348068	96810.5	109391	109987	80346.1	93181	122893	0.113418	16.6351	0.59721	0.566037	0.994851	-5.36463	40	0.682314	0.513202	0.995425	0.113418	0.513202	0.995425	Q9UKF6	CPSF3	0.000445	95749.8	85538.3	101317	73372.2	120897	92276.6	0.00657794	16.4178	0.0227028	0.982422	0.999859	-5.05603	41	0.0215896	0.983274	0.99986	0.00657794	0.00732564	6.08e-05	Q9UKF6	CPSF3	0.00732564	6.08e-05	0.00657794
Q9BRR8	GPATCH1	0.000348068	10250.1	6879.71	17821.1	10744.2	6827.79	12419	0.154686	13.4321	0.417413	0.686791	0.994851	-5.44787	8	0.420408	0.684616	0.995425	0.154686	0.684616	0.995425	Q9BRR8	GPATCH1	0.000445	9054.29	10718	7043.4	9200.55	11075.8	7818.84	-0.0737238	13.1869	-0.271495	0.792626	0.999859	-5.03149	12	-0.27306	0.791324	0.99986	-0.0737238	0.101645	6.08e-05	Q9BRR8	GPATCH1	0.101645	6.08e-05	-0.0737238
Q14980	NUMA1	0.000348068	46829.9	54301.1	44996.8	51179.6	48660.8	55598.9	-0.0917176	15.5964	-0.631732	0.544286	0.994851	-5.34556	73	-0.885445	0.400272	0.995425	-0.0917176	0.400272	0.995425	Q14980	NUMA1	0.000445	16516	12177.8	18310	17525.5	16706.1	16535.1	-0.131536	14.1412	-0.37232	0.718961	0.999859	-5.00998	37	-0.379072	0.713929	0.99986	-0.131536	0.146345	6.08e-05	Q14980	NUMA1	0.146345	6.08e-05	-0.131536
P62851	RPS25	0.000348068	132869	112656	236461	280362	92324	189157	-0.156042	17.4115	-0.371837	0.719175	0.994851	-5.46453	5	-0.376321	0.715899	0.995425	-0.156042	0.715899	0.995425	P62851	RPS25	0.000445	44063.7	105581	29769.2	98313.6	43557.1	34274.2	-0.0279081	15.8782	-0.0465357	0.963981	0.999859	-5.05548	3	-0.0484536	0.962474	0.99986	-0.0279081	0.016611	6.08e-05	P62851	RPS25	0.016611	6.08e-05	-0.0279081
P78527	PRKDC	0.000348068	359806	326107	326301	288597	313676	317723	0.137556	18.2515	1.01215	0.339592	0.994851	-5.0762	231	1.08292	0.308605	0.995425	0.137556	0.308605	0.995425	P78527	PRKDC	0.000445	70871.9	58165.4	82986	73810.1	72419.3	84500.1	-0.133634	16.2009	-0.427169	0.680097	0.999859	-4.99557	131	-0.430156	0.677781	0.99986	-0.133634	0.168911	6.08e-05	P78527	PRKDC	0.168911	6.08e-05	-0.133634
O95831	AIFM1	0.000348068	42663.9	37912.7	39152.1	44923.3	40267.7	40061.6	-0.06484	15.2769	-0.426407	0.680477	0.994851	-5.44437	11	-0.455819	0.659941	0.995425	-0.06484	0.659941	0.995425	O95831	AIFM1	0.000445	10678.6	7689.71	10919.1	9340.54	8270.82	11213.2	0.0165655	13.2769	0.0456717	0.964649	0.999859	-5.0555	5	0.0519563	0.959764	0.99986	0.0165655	0.0178356	6.08e-05	O95831	AIFM1	0.0178356	6.08e-05	0.0165655
Q6Y7W6	GIGYF2	0.000348068	11737.2	11744.6	10199.7	12586.6	7882.86	12677.8	0.0535424	13.4694	0.160701	0.876108	0.994851	-5.51711	7	0.16097	0.875877	0.995425	0.0535424	0.875877	0.995425	Q6Y7W6	GIGYF2	0.000445	12685.7	4022.66	3703.94	6850.98	3820.44	4993.2	0.177444	12.3778	0.322423	0.755086	0.999859	-5.02144	7	0.321254	0.755776	0.99986	0.177444	0.121607	6.08e-05	Q6Y7W6	GIGYF2	0.121607	6.08e-05	0.177444
Q8NB78	KDM1B	0.000348068	40225.7	47066.6	38495.1	44843.8	51835.4	33628.2	-0.0336743	15.3345	-0.177795	0.863076	0.994851	-5.51438	10	-0.190404	0.853462	0.995425	-0.0336743	0.853462	0.995425	Q8NB78	KDM1B																					Q8NB78	KDM1B
P55084	HADHB	0.000348068	24851.3	23279.3	18401.6	22637.3	20019.8	17663.9	0.13709	14.3653	0.797116	0.447221	0.994851	-5.24124	4	0.901846	0.391976	0.995425	0.13709	0.391976	0.995425	P55084	HADHB	0.000445		1538.2		3423.87			-1.15438	11.9732	-1.64256	0.224852	0.999859	-4.46927	1				-1.15438	-1.5	-1.5	P55084	HADHB	-1.5	-1.5	-1.15438
P54886	ALDH18A1	0.000348068	16330.8	17388.2	16814	19937.2	14957.8	12221.7	0.129854	14.0141	0.641854	0.538003	0.994851	-5.33979	18	0.670923	0.520082	0.995425	0.129854	0.520082	0.995425	P54886	ALDH18A1	0.000445	4325.47	3537.68	4873.91	7743.46	3398.62	6592.74	-0.406023	12.5964	-0.618963	0.552508	0.999859	-4.93098	18	-0.636371	0.541289	0.99986	-0.406023	0.266571	6.08e-05	P54886	ALDH18A1	0.266571	6.08e-05	-0.406023
P14923	JUP	0.000348068	212086	257742	161042	124483	304323	210663	0.047175	17.4964	0.145304	0.88788	0.994851	-5.51933	33	0.143548	0.889202	0.995425	0.047175	0.889202	0.995425	P14923	JUP	0.000445	46069.1	76452.6	60655.2	332550	56046.6	88503.2	-0.982952	16.1942	-1.17388	0.272949	0.999859	-4.63926	23	-1.19182	0.265544	0.99986	-0.982952	0.575863	6.08e-05	P14923	JUP	0.575863	6.08e-05	-0.982952
Q8NE71	ABCF1	0.000348068	15287	11027.7	11166.8	17280.1	10944.2	10077.4	-0.00591801	13.8373	-0.0229515	0.982222	0.99985	-5.52905	12	-0.0235665	0.981742	0.999821	-0.00591801	0.981742	0.999821	Q8NE71	ABCF1	0.000445	4640.96	3897.48	5567.73	9049.94	3021.15	5953.33	-0.230883	12.6849	-0.381509	0.712385	0.999859	-5.00769	8	-0.380011	0.713258	0.99986	-0.230883	0.146754	6.08e-05	Q8NE71	ABCF1	0.146754	6.08e-05	-0.230883
P25787	PSMA2	0.000348068	3312.81	5704.8	4200.67	13825.7	7493.81		-1.24387	12.559	-3.3568	0.0177308	0.994851	-2.87153	3	-3.56474	0.0137336	0.995425	-1.24387	0.0137336	0.995425	P25787	PSMA2	0.000445		3539.89	3573.19	8674.19	1847.88	2651.98	0.0272353	11.8219	0.0378988	0.97115	0.999859	-4.99156	1	0.0371157	0.971703	0.99986	0.0272353	0.0124666	6.08e-05	P25787	PSMA2	0.0124666	6.08e-05	0.0272353
P06239	LCK	0.000348068	17734	14039.7	14867.7	22428.1	15420.7	9008.9	0.0828672	13.9005	0.276785	0.788602	0.994851	-5.49326	11	0.272705	0.791589	0.995425	0.0828672	0.791589	0.995425	P06239	LCK	0.000445	3289.8	3692.81	4084.91	3556.15	2404.52	3389.72	0.258596	12.157	0.320529	0.756471	0.999859	-5.02184	7	0.326907	0.751644	0.99986	0.258596	0.123988	6.08e-05	P06239	LCK	0.123988	6.08e-05	0.258596
P39880	CUX1	0.000348068	473619	469060	391732	562241	585808	465200	-0.272033	18.8733	-1.73831	0.118379	0.994851	-4.33874	96	-2.00408	0.077912	0.995425	-0.272033	0.077912	0.995425	P39880	CUX1																					P39880	CUX1
Q15042	RAB3GAP1	0.000348068	9622.98	8204.18	8918.39	10297.6	9321.16	7251.88	0.00550824	13.1765	0.0284613	0.977956	0.99985	-5.52891	3	0.0256604	0.98012	0.999821	0.00550824	0.98012	0.999821	Q15042	RAB3GAP1																					Q15042	RAB3GAP1
Q9Y4L1	HYOU1	0.000348068	33232.3	37928.6	25121.4	39698.2	32687.8	30608.6	-0.10899	14.9339	-0.45084	0.66346	0.994851	-5.43449	29	-0.456387	0.659548	0.995425	-0.10899	0.659548	0.995425	Q9Y4L1	HYOU1																					Q9Y4L1	HYOU1
Q9Y6E0	STK24	0.000348068	3021.95	3718.65	1119.05	1622.54	2765.75	2287.31	0.0976544	11.2538	0.210656	0.838152	0.994851	-5.50838	1	0.215135	0.834735	0.995425	0.0976544	0.834735	0.995425	Q9Y6E0	STK24																					Q9Y6E0	STK24
P07948	LYN	0.000348068	12941.6	14662.3	14858.8	15875.4	14364.9	10799.5	0.0650461	13.8739	0.339052	0.742851	0.994851	-5.47536	5	0.357214	0.729639	0.995425	0.0650461	0.729639	0.995425	P07948	LYN																					P07948	LYN
Q9UKV3	ACIN1	0.000348068	109312	77657	440665	204958	69071.4	177671	0.190875	17.312	0.287609	0.78058	0.994851	-5.4904	51	0.289429	0.779188	0.995425	0.190875	0.779188	0.995425	Q9UKV3	ACIN1	0.000445	80640.1	251629	61065.9	114459	118526	48193.9	0.307446	16.6965	0.539706	0.603541	0.999859	-4.96028	43	0.554093	0.59379	0.99986	0.307446	0.226367	6.08e-05	Q9UKV3	ACIN1	0.226367	6.08e-05	0.307446
P31146	CORO1A	0.000348068	18846.4	11434.4	10498.5	44874.7	12011.9	12248.4	-0.515036	14.1829	-0.825887	0.431588	0.994851	-5.221	13	-0.834755	0.426693	0.995425	-0.515036	0.426693	0.995425	P31146	CORO1A	0.000445	4266.06	2881.97	4269.34	15739.2	3361.92	4494.08	-0.726542	12.8072	-0.637488	0.54095	0.999859	-4.92362	9	-0.644803	0.536067	0.99986	-0.726542	0.270781	6.08e-05	P31146	CORO1A	0.270781	6.08e-05	-0.726542
Q15181	PPA1	0.000348068	6349.26	2854.57	3719.96	36053.2	3375.24	2846.29	-0.786991	12.5235	-0.824596	0.432281	0.994851	-5.22192	9	-0.828264	0.430162	0.995425	-0.786991	0.430162	0.995425	Q15181	PPA1	0.000445	1503.82			6527.66	986.048		-0.754519	12.1293	-0.305729	0.771416	0.999859	-4.83047	5	-0.309031	0.768666	0.99986	-0.754519	0.114263	6.08e-05	Q15181	PPA1	0.114263	6.08e-05	-0.754519
Q15233	NONO	0.000348068	160409	129411	96586.7	137510	97569.7	91171.6	0.237637	16.9469	0.851841	0.417811	0.994851	-5.20224	26	0.902595	0.391601	0.995425	0.237637	0.391601	0.995425	Q15233	NONO	0.000445	51720.2	24839.3	60698.2	69322.2	26871.6	56559.5	-0.144721	15.7281	-0.198891	0.847123	0.999859	-5.0429	16	-0.20038	0.845895	0.99986	-0.144721	0.0726835	6.08e-05	Q15233	NONO	0.0726835	6.08e-05	-0.144721
Q9H334	FOXP1	0.000348068	20792.5	20316.6	22039.7	13958.1	17612	19296.6	0.324273	14.2057	2.0217	0.0759978	0.994851	-4.00552	6	1.81559	0.104776	0.995425	0.324273	0.104776	0.995425	Q9H334	FOXP1	0.000445	2511.88		2875		2278.89		0.237829	11.3948	0.459898	0.674058	0.999859	-4.79981	1	0.252925	0.814472	0.99986	0.237829	0.0891239	6.08e-05	Q9H334	FOXP1	0.0891239	6.08e-05	0.237829
Q96T58	SPEN	0.000348068	41176.2	40346.8	62332.9	55459.4	43391.9	49040.8	-0.0628597	15.5549	-0.307352	0.766021	0.994851	-5.48491	66	-0.351268	0.733936	0.995425	-0.0628597	0.733936	0.995425	Q96T58	SPEN	0.000445	14802.8	21817.3	11569.7	16303.2	20897.7	10884.7	0.00363063	13.9715	0.0105976	0.991794	0.999859	-5.05617	23	0.0117205	0.990919	0.99986	0.00363063	0.00396181	6.08e-05	Q96T58	SPEN	0.00396181	6.08e-05	0.00363063
Q15828	CST6	0.000348068	3723.64	6235.71	3158.23		7741.54	4810.52	-0.543947	11.8919	-1.51562	0.170878	0.994851	-4.53657	2	-1.44502	0.188904	0.995425	-0.543947	0.188904	0.995425	Q15828	CST6	0.000445	3804.54	4213.73	9945.23	11181.8	2583.65		0.0126966	12.3996	0.0161079	0.987735	0.999859	-4.99194	1	0.0158722	0.987896	0.99986	0.0126966	0.00528867	6.08e-05	Q15828	CST6	0.00528867	6.08e-05	0.0126966
Q9BTC0	DIDO1	0.000348068	1.31355e+06	1.51972e+06	976718	1.1684e+06	1.43794e+06	1.28364e+06	-0.0484909	20.2277	-0.240591	0.815612	0.994851	-5.50203	149	-0.260872	0.800401	0.995425	-0.0484909	0.800401	0.995425	Q9BTC0	DIDO1	0.000445	3032.02		5658.6	3342.28	2833.01	5263.64	0.17062	12.2145	0.292697	0.779128	0.999859	-4.96511	4	0.305295	0.769684	0.99986	0.17062	0.113688	6.08e-05	Q9BTC0	DIDO1	0.113688	6.08e-05	0.17062
Q8WY91	THAP4	0.000348068	5069.54	4496.68	4125.27		4336.69	6137.6	-0.182066	12.2974	-0.764012	0.468387	0.994851	-5.179	1	-0.861307	0.415754	0.995425	-0.182066	0.415754	0.995425	Q8WY91	THAP4																					Q8WY91	THAP4
Q68D10	SPTY2D1	0.000348068	119638	129648	121738	77247.3	97912.3	144374	0.263377	16.6702	1.1512	0.281212	0.994851	-4.95395	28	1.21136	0.258358	0.995425	0.263377	0.258358	0.995425	Q68D10	SPTY2D1	0.000445	154289	128671	182035	153147	131049	163503	0.0463985	17.137	0.183602	0.858722	0.999859	-5.04487	31	0.18825	0.855098	0.99986	0.0463985	0.0679841	6.08e-05	Q68D10	SPTY2D1	0.0679841	6.08e-05	0.0463985
Q9H4L5	OSBPL3	0.000348068	980853	871289	878256	904698	1.07738e+06	1.01402e+06	-0.132363	19.85	-0.845559	0.421117	0.994851	-5.20682	85	-0.910221	0.387788	0.995425	-0.132363	0.387788	0.995425	Q9H4L5	OSBPL3																					Q9H4L5	OSBPL3
Q13233	MAP3K1	0.000348068	29675.9	35260.4	26949	26554.3	40040.7	41325.8	-0.213293	15.005	-0.908181	0.388972	0.994851	-5.15989	20	-0.995037	0.347198	0.995425	-0.213293	0.347198	0.995425	Q13233	MAP3K1																					Q13233	MAP3K1
Q96A26	FAM162A	0.000348068	84072.6	85956.4	74933.1	49261.7	81483	47628.7	0.500682	16.1502	1.96961	0.0825079	0.994851	-4.06778	12	1.88531	0.0939497	0.995425	0.500682	0.0939497	0.995425	Q96A26	FAM162A	0.000445	21967	19290.2	33172.3	22919.5	14815.4	37245	0.0508223	14.8755	0.0914286	0.929315	0.999859	-5.05339	11	0.090798	0.929757	0.99986	0.0508223	0.0316308	6.08e-05	Q96A26	FAM162A	0.0316308	6.08e-05	0.0508223
P49750	YLPM1	0.000348068	135423	158673	306828	174356	134972	174751	0.226987	17.4615	0.747969	0.474798	0.994851	-5.27442	101	0.764867	0.465055	0.995425	0.226987	0.465055	0.995425	P49750	YLPM1	0.000445	202447	282413	232703	183435	246551	188585	0.213823	17.6896	0.697214	0.504682	0.999859	-4.89863	88	0.807486	0.441396	0.99986	0.213823	0.355172	6.08e-05	P49750	YLPM1	0.355172	6.08e-05	0.213823
Q9UKY7	CDV3	0.000348068	6682.93	3544.58		5197.7	1932.68	2193.22	0.795873	12.2193	1.202	0.266213	0.994851	-4.83732	2	1.2111	0.262632	0.995425	0.795873	0.262632	0.995425	Q9UKY7	CDV3	0.000445		1681.88	2254.13		905.189		1.10503	11.0623	1.12048	0.320907	0.999859	-4.59987	2	1.16778	0.301018	0.99986	1.10503	0.521407	6.08e-05	Q9UKY7	CDV3	0.521407	6.08e-05	1.10503
O75367	MACROH2A1	0.000348068	68787.6	64405.3	163918	100650	44077.9	74781.4	0.37674	16.3932	0.934712	0.375899	0.994851	-5.1392	13	0.958487	0.364284	0.995425	0.37674	0.364284	0.995425	O75367	MACROH2A1	0.000445	84935.5	145446	50882.3	93015.6	82599	49184.3	0.244715	16.2839	0.566111	0.58626	0.999859	-4.95091	13	0.566982	0.585384	0.99986	0.244715	0.232559	6.08e-05	O75367	MACROH2A1	0.232559	6.08e-05	0.244715
Q96JM3	CHAMP1	0.000348068	24728.2	22241	29210	21189.6	21641.3	24730.5	0.16747	14.5352	1.06257	0.317428	0.994851	-5.03318	10	1.18544	0.267925	0.995425	0.16747	0.267925	0.995425	Q96JM3	CHAMP1																					Q96JM3	CHAMP1
Q76L83	ASXL2	0.000348068	51586.3	60100.6	46762.9	64498	65252.9	44574.8	-0.123931	15.7156	-0.650403	0.53273	0.994851	-5.33485	41	-0.719028	0.491416	0.995425	-0.123931	0.491416	0.995425	Q76L83	ASXL2																					Q76L83	ASXL2
Q13422	IKZF1	0.000348068	386028	405650	634355	449123	376066	518121	0.0609495	18.7745	0.27112	0.792811	0.994851	-5.49471	20	0.263492	0.798447	0.995425	0.0609495	0.798447	0.995425	Q13422	IKZF1	0.000445	66556	83496.3	72762.7	81870.8	83237.6	62460.8	-0.0246852	16.2431	-0.0952774	0.92635	0.999859	-5.05315	9	-0.122761	0.90515	0.99986	-0.0246852	0.0432795	6.08e-05	Q13422	IKZF1	0.0432795	6.08e-05	-0.0246852
Q7Z3B3	KANSL1	0.000348068	28060.5	26487	24034.9	30953.5	31176.4	27522.2	-0.190733	14.7803	-1.23311	0.250766	0.994851	-4.87691	34	-1.46399	0.179173	0.995425	-0.190733	0.179173	0.995425	Q7Z3B3	KANSL1																					Q7Z3B3	KANSL1
P23588	EIF4B	0.000348068	7012.17			9667.1	2350.2	2528.07	0.861893	12.0675	0.952398	0.37525	0.994851	-4.90188	3	0.967375	0.36796	0.995425	0.861893	0.36796	0.995425	P23588	EIF4B	0.000445	41463.4	21349	41112.9	57507.5	26885.3	52670.8	-0.387324	15.3515	-0.960018	0.364112	0.999859	-4.76752	7	-0.939252	0.373522	0.99986	-0.387324	0.427683	6.08e-05	P23588	EIF4B	0.427683	6.08e-05	-0.387324
Q9NQW6	ANLN	0.000348068	159765	158801	91509.5	142499	169675	139937	-0.181111	17.0177	-0.76371	0.465847	0.994851	-5.26399	40	-0.784218	0.45421	0.995425	-0.181111	0.45421	0.995425	Q9NQW6	ANLN																					Q9NQW6	ANLN
O75592	MYCBP2	0.000348068	41656.9	26659.9	24698.6	29294.7	31748.7	25242.4	0.0748227	14.887	0.312243	0.76243	0.994851	-5.4835	56	0.330199	0.749242	0.995425	0.0748227	0.749242	0.995425	O75592	MYCBP2	0.000445				1166.82	1253.74			11.1462					2					-1.5	-1.5	O75592	MYCBP2	-1.5	-1.5
Q7Z5J4	RAI1	0.000348068	11393.4	13066.8	9325.05	9971.93	12854.9	14940.2	-0.154727	13.5023	-0.782665	0.455216	0.994851	-5.25118	9	-0.81052	0.439743	0.995425	-0.154727	0.439743	0.995425	Q7Z5J4	RAI1																					Q7Z5J4	RAI1
Q08554	DSC1	0.000348068	185067	216526	186036	88322.6	265191	163757	0.319573	17.3181	0.885944	0.40018	0.994851	-5.17686	27	0.896676	0.394578	0.995425	0.319573	0.394578	0.995425	Q08554	DSC1	0.000445	106341	150537	116370	304481	117515	213653	-0.67898	17.0028	-1.23123	0.251903	0.999859	-4.60218	24	-1.2228	0.254226	0.99986	-0.67898	0.59478	6.08e-05	Q08554	DSC1	0.59478	6.08e-05	-0.67898
Q99575	POP1	0.000348068	8865.7	10975.7	11294.9	10494.8	8829.59	9465.83	0.108465	13.2616	0.701457	0.501894	0.994851	-5.30414	8	0.741915	0.478136	0.995425	0.108465	0.478136	0.995425	Q99575	POP1	0.000445	3053.54	4654.48	4324.39	4563.51	3716.22	3130.14	0.0704642	12.0781	0.202001	0.844768	0.999859	-5.04249	3	0.195611	0.849511	0.99986	0.0704642	0.0708312	6.08e-05	Q99575	POP1	0.0708312	6.08e-05	0.0704642
Q9H0E3	SAP130	0.000348068	13471.8	12385.7	12827.2	16579.3	12514.4	15030.9	-0.181027	13.7096	-1.0712	0.313745	0.994851	-5.02566	7	-1.12288	0.2922	0.995425	-0.181027	0.2922	0.995425	Q9H0E3	SAP130																					Q9H0E3	SAP130
Q8N9M1	C19orf47	0.000348068	38261.9	44501.7	42853	39557.7	53245.1	41771.4	-0.0899859	15.4182	-0.553471	0.594293	0.994851	-5.3874	8	-0.605437	0.560703	0.995425	-0.0899859	0.560703	0.995425	Q8N9M1	C19orf47																					Q8N9M1	C19orf47
Q13895	BYSL	0.000348068	26853.5	19257.3	39956.8	28413.4	17594.5	27265.6	0.20006	14.8439	0.656582	0.528938	0.994851	-5.33124	8	0.629235	0.545732	0.995425	0.20006	0.545732	0.995425	Q13895	BYSL	0.000445	13692.8	37522.7	8416.53	16365.7	17351.3	6451.41	0.413022	13.9144	0.686346	0.511167	0.999859	-4.90331	7	0.693037	0.506778	0.99986	0.413022	0.295182	6.08e-05	Q13895	BYSL	0.295182	6.08e-05	0.413022
P22314	UBA1	0.000348068	7857.73	8777.46	8011.81	43200.1	9395.94	9027.44	-0.909757	13.5656	-1.49192	0.172112	0.994851	-4.61287	17	-1.51224	0.166725	0.995425	-0.909757	0.166725	0.995425	P22314	UBA1	0.000445	2714.06	3162.22	2957.92	7903.28	2252.12	4116.63	-0.509741	12.4301	-0.654545	0.532782	0.999859	-4.9153	18	-0.655829	0.531532	0.99986	-0.509741	0.274471	6.08e-05	P22314	UBA1	0.274471	6.08e-05	-0.509741
O75152	ZC3H11A	0.000348068	14525.6	19206.1	6325.84	12814.3	9459.04	11921.8	0.0961184	13.479	0.258323	0.802345	0.994851	-5.49788	1	0.260169	0.800926	0.995425	0.0961184	0.800926	0.995425	O75152	ZC3H11A	0.000445	2336.72	2639.25	4033.2	6375.57	1504.04	4905.67	-0.306437	12.0323	-0.42956	0.678425	0.999859	-4.9949	4	-0.442677	0.669049	0.99986	-0.306437	0.174542	6.08e-05	O75152	ZC3H11A	0.174542	6.08e-05	-0.306437
Q9UKK3	PARP4	0.000348068	108949	95688.2	76013.2	76583.9	110157	74328.5	0.112578	16.4151	0.459748	0.657307	0.994851	-5.43076	51	0.449002	0.664658	0.995425	0.112578	0.664658	0.995425	Q9UKK3	PARP4																					Q9UKK3	PARP4
P13804	ETFA	0.000348068	7936.95	5796.41	5788.62	9618.33	5671.51	5263.4	-0.0361836	12.624	-0.133997	0.896545	0.994851	-5.52082	5	-0.14162	0.89068	0.995425	-0.0361836	0.89068	0.995425	P13804	ETFA																					P13804	ETFA
P14921	ETS1	0.000348068	7494.92	7068.91	9875.27	6370.96	6051.44	7184.61	0.30584	12.9509	1.48666	0.173467	0.994851	-4.61851	3	1.59894	0.14628	0.995425	0.30584	0.14628	0.995425	P14921	ETS1																					P14921	ETS1
P10809	HSPD1	0.000348068	85912.8	64359.5	54856.2	118672	64690.1	50641.5	-0.119364	16.1891	-0.32779	0.751052	0.994851	-5.47886	46	-0.333495	0.746839	0.995425	-0.119364	0.746839	0.995425	P10809	HSPD1	0.000445	14595.3	10911.7	18227.7	37435.7	8948.37	21262.5	-0.431636	14.3847	-0.681904	0.513832	0.999859	-4.90521	28	-0.686293	0.510813	0.99986	-0.431636	0.291738	6.08e-05	P10809	HSPD1	0.291738	6.08e-05	-0.431636
O94906	PRPF6	0.000348068	75446.3	62934.7	114151	80598.9	56335.7	88313.3	0.144912	16.281	0.564486	0.587105	0.994851	-5.38181	25	0.552607	0.594763	0.995425	0.144912	0.594763	0.995425	O94906	PRPF6	0.000445	68246.8	85560.1	56751.8	65733.5	95037.9	55462.2	-0.0214242	16.0426	-0.0724214	0.943977	0.999859	-5.05444	26	-0.0728956	0.943576	0.99986	-0.0214242	0.0252233	6.08e-05	O94906	PRPF6	0.0252233	6.08e-05	-0.0214242
Q99460	PSMD1	0.000348068	15574.1	12733.1	10745.9	15576.2	14288.2	14126.5	-0.18702	13.7585	-1.04372	0.32558	0.994851	-5.04945	14	-1.0789	0.310295	0.995425	-0.18702	0.310295	0.995425	Q99460	PSMD1	0.000445	1566.99		2159.6		2405.14		-0.386743	11.5566	-0.697728	0.531085	0.999859	-4.73839	2	-0.423287	0.696778	0.99986	-0.386743	0.156906	6.08e-05	Q99460	PSMD1	0.156906	6.08e-05	-0.386743
A1L0T0	ILVBL	0.000348068	9269.68	7607.96	8688.73	10305.1	7964.98	9607.57	-0.121318	13.0993	-0.661185	0.526124	0.994851	-5.32853	3	-0.686515	0.510679	0.995425	-0.121318	0.510679	0.995425	A1L0T0	ILVBL																					A1L0T0	ILVBL
Q01844	EWSR1	0.000348068	32317.5	23483.1	28885.3	29345.6	22918.2	34106.5	-0.021804	14.8607	-0.0998247	0.922814	0.994851	-5.52459	6	-0.106137	0.917936	0.995425	-0.021804	0.917936	0.995425	Q01844	EWSR1	0.000445	44165.4	35089.3	48974.1	38327.8	43702.6	52650.8	-0.0722003	15.513	-0.158484	0.877855	0.999859	-5.04775	8	-0.164862	0.872906	0.99986	-0.0722003	0.0590324	6.08e-05	Q01844	EWSR1	0.0590324	6.08e-05	-0.0722003
Q96F86	EDC3	0.000348068	33313	25314.5	22748.5	38721.7	34226.9	29564.3	-0.343435	14.8836	-1.59693	0.14697	0.994851	-4.4983	7	-1.50197	0.169308	0.995425	-0.343435	0.169308	0.995425	Q96F86	EDC3																					Q96F86	EDC3
Q29RF7	PDS5A	0.000348068	20577.1	19731	16484.8	17275.5	17805.9	17886.2	0.0942347	14.1498	0.548205	0.597746	0.994851	-5.39003	23	0.606183	0.56023	0.995425	0.0942347	0.56023	0.995425	Q29RF7	PDS5A	0.000445	4650.93	3539.67	7117.31	6298.79	3902.29	5274.58	-0.0486627	12.4225	-0.120561	0.9069	0.999859	-5.05131	5	-0.118691	0.908278	0.99986	-0.0486627	0.0417813	6.08e-05	Q29RF7	PDS5A	0.0417813	6.08e-05	-0.0486627
Q7L8L6	FASTKD5	0.000348068	9694.97	10564.2	10632.1	9591.08	10255.1	9801.75	0.0585673	13.3266	0.403401	0.696679	0.994851	-5.45319	2	0.431588	0.67678	0.995425	0.0585673	0.67678	0.995425	Q7L8L6	FASTKD5																					Q7L8L6	FASTKD5
P06733	ENO1	0.000348068	75248.4	48714.9	22185.6	468749	43031.9	27700.9	-0.926812	15.8634	-0.848578	0.419526	0.994851	-5.20462	23	-0.852848	0.417127	0.995425	-0.926812	0.417127	0.995425	P06733	ENO1	0.000445	10595.3	13620.4	14104.6	91660.7	7819.9	9075.25	-0.55873	14.3938	-0.415911	0.687997	0.999859	-4.99868	21	-0.422899	0.682866	0.99986	-0.55873	0.165664	6.08e-05	P06733	ENO1	0.165664	6.08e-05	-0.55873
B0I1T2	MYO1G	0.000348068	13374.1	11777.3	12580.4	14525.4	11705.7	13492.5	-0.070442	13.6742	-0.471842	0.648996	0.994851	-5.42559	9	-0.522717	0.61452	0.995425	-0.070442	0.61452	0.995425	B0I1T2	MYO1G																					B0I1T2	MYO1G
P35222	CTNNB1	0.000348068	45119.3	45891.9	42651.9	47482.9	53244.6	40231.1	-0.0679198	15.4229	-0.416974	0.6871	0.994851	-5.44804	15	-0.503991	0.62707	0.995425	-0.0679198	0.62707	0.995425	P35222	CTNNB1																					P35222	CTNNB1
P11310	ACADM	0.000348068	114075	117318	125601	127761	123312	122901	-0.0680002	16.9349	-0.516604	0.618691	0.994851	-5.40535	16	-0.565138	0.586583	0.995425	-0.0680002	0.586583	0.995425	P11310	ACADM	0.000445	22046.9	19796.6	28915.3	28526.4	26598.4	34478.6	-0.35056	14.7228	-1.28031	0.234976	0.999859	-4.56967	11	-1.52131	0.164473	0.99986	-0.35056	0.783905	6.08e-05	P11310	ACADM	0.783905	6.08e-05	-0.35056
Q13029	PRDM2	0.000348068	443680	444065	494983	393922	414358	492246	0.0931669	18.6482	0.541266	0.602312	0.994851	-5.39347	73	0.579673	0.577174	0.995425	0.0931669	0.577174	0.995425	Q13029	PRDM2	0.000445	137098	125206	168738	164604	102650	157862	0.0396318	17.0698	0.138632	0.893038	0.999859	-5.04973	52	0.135072	0.895699	0.99986	0.0396318	0.047838	6.08e-05	Q13029	PRDM2	0.047838	6.08e-05	0.0396318
P09884	POLA1	0.000348068	8705.58	5822.12	6178.71	8062.01	7091.29	8233.27	-0.195954	12.8689	-1.06134	0.317955	0.994851	-5.03425	10	-1.11503	0.29537	0.995425	-0.195954	0.29537	0.995425	P09884	POLA1	0.000445	22532.9	9093.1	6964.3	14928.5		10671.6	-0.164952	13.8404	-0.233859	0.821501	0.999859	-4.97509	2	-0.23243	0.82242	0.99986	-0.164952	0.0849061	6.08e-05	P09884	POLA1	0.0849061	6.08e-05	-0.164952
Q14839	CHD4	0.000348068	14698.7	13594	23373	19255.3	11987.4	21427.9	-0.0275856	14.1181	-0.0944641	0.926944	0.994851	-5.52508	14	-0.0963533	0.925473	0.995425	-0.0275856	0.925473	0.995425	Q14839	CHD4	0.000445	21302.7	32337.3	21995.9	32756.5	32073.6	20379.3	-0.166267	14.9502	-0.325072	0.753151	0.999859	-5.02087	13	-0.323174	0.754372	0.99986	-0.166267	0.122415	6.08e-05	Q14839	CHD4	0.122415	6.08e-05	-0.166267
P04083	ANXA1	0.000348068	6237.3	11435.4	5081	42231	9009.31	5005.72	-0.797919	13.08	-1.05071	0.322539	0.994851	-5.04344	11	-1.05524	0.320385	0.995425	-0.797919	0.320385	0.995425	P04083	ANXA1	0.000445	5022.02	2474.54	4334.07	9165.03	2203.07	42095	-1.3267	12.6692	-1.3443	0.214353	0.999859	-4.5263	14	-1.37672	0.203771	0.99986	-1.3267	0.690859	6.08e-05	P04083	ANXA1	0.690859	6.08e-05	-1.3267
Q8N163	CCAR2	0.000348068	10466.8	10853.7	11529.5	27622.4	9325.24	11456.7	-0.390628	13.59	-0.886992	0.399646	0.994851	-5.17607	10	-0.900695	0.392554	0.995425	-0.390628	0.392554	0.995425	Q8N163	CCAR2	0.000445	3259.86	2254.13	3674.27	6983.98	2252.85		-0.402955	12.0071	-0.512915	0.625443	0.999859	-4.911	5	-0.50894	0.627607	0.99986	-0.402955	0.202312	6.08e-05	Q8N163	CCAR2	0.202312	6.08e-05	-0.402955
P62873	GNB1	0.000348068	25608.2	26359.5	22846	31865.2	28271.2	9750.17	0.270686	14.6064	0.677739	0.516079	0.994851	-5.31866	5	0.696167	0.504912	0.995425	0.270686	0.504912	0.995425	P62873	GNB1	0.000445	16864.9	9533.93	17982.4	16655.4	6399.13	17483.6	0.21127	13.9203	0.454119	0.661356	0.999859	-4.98782	3	0.44984	0.664078	0.99986	0.21127	0.177781	6.08e-05	P62873	GNB1	0.177781	6.08e-05	0.21127
P00558	PGK1	0.000348068	23484.5	19864.6	14889.8	321509	15871.4	11989.8	-1.04626	14.8841	-0.852747	0.417335	0.994851	-5.20157	19	-0.857113	0.414894	0.995425	-1.04626	0.414894	0.995425	P00558	PGK1	0.000445	2508.48	4341.96	6194.32	29925.1	2605.69	7085.57	-1.01124	13.2644	-1.07232	0.317654	0.999859	-4.70131	18	-1.07789	0.314527	0.99986	-1.01124	0.502342	6.08e-05	P00558	PGK1	0.502342	6.08e-05	-1.01124
Q69YH5	CDCA2	0.000348068	117080	145874	104552	98091.9	112461	153540	0.0253964	16.8506	0.121589	0.906069	0.994851	-5.52231	48	0.133194	0.89714	0.995425	0.0253964	0.89714	0.995425	Q69YH5	CDCA2																					Q69YH5	CDCA2
Q9UJV9	DDX41	0.000348068	38931.7	33602.4	59183.2	38708.3	27086.4	44152	0.247335	15.2952	0.919196	0.383505	0.994851	-5.15136	22	0.928915	0.378557	0.995425	0.247335	0.378557	0.995425	Q9UJV9	DDX41	0.000445	54655.5	76347	58483.8	63356.9	64373.6	48601.2	0.100004	15.9213	0.390761	0.70579	0.999859	-5.00534	24	0.457522	0.658765	0.99986	0.100004	0.18127	6.08e-05	Q9UJV9	DDX41	0.18127	6.08e-05	0.100004
Q9C0A6	SETD5	0.000348068	139654	167700	142500	140288	132166	126104	0.171112	17.095	1.12143	0.292986	0.994851	-4.98105	43	0.996741	0.346416	0.995425	0.171112	0.346416	0.995425	Q9C0A6	SETD5																					Q9C0A6	SETD5
P01024	C3	0.000348068	66044.6	63773.8	65472.1	63927.3	71768.1	60877.5	-0.00613285	15.9713	-0.0335188	0.97404	0.99985	-5.52877	5	-0.0320737	0.975154	0.999821	-0.00613285	0.975154	0.999821	P01024	C3	0.000445	5331.04	4052.1			2718.84	4499.44	0.410175	13.063	0.794979	0.455437	0.999859	-4.77303	8	0.898659	0.400897	0.99986	0.410175	0.396967	6.08e-05	P01024	C3	0.396967	6.08e-05	0.410175
P62879	GNB2	0.000348068	8604.6	6473.11	7209.13	13176.2	8400.61	5003.26	-0.154608	12.9028	-0.46898	0.650958	0.994851	-5.42683	2	-0.4772	0.645249	0.995425	-0.154608	0.645249	0.995425	P62879	GNB2																					P62879	GNB2
P55769	SNU13	0.000348068	8567.82	5633.53	15752.1	25061.9	6523.48	13217.7	-0.502343	13.4886	-0.996548	0.346688	0.994851	-5.0892	3	-1.01521	0.338028	0.995425	-0.502343	0.338028	0.995425	P55769	SNU13	0.000445	19550.3	22715.9	17419	24664.1	17796.3	21194.9	-0.0887194	14.3208	-0.35498	0.731436	0.999859	-5.01414	4	-0.409043	0.692622	0.99986	-0.0887194	0.159504	6.08e-05	P55769	SNU13	0.159504	6.08e-05	-0.0887194
Q8WVB6	CHTF18	0.000348068	26077.9	22200.2	21431.5	22504.2	25290.6	23949.3	-0.0452162	14.4936	-0.310246	0.763895	0.994851	-5.48408	11	-0.361445	0.726588	0.995425	-0.0452162	0.726588	0.995425	Q8WVB6	CHTF18																					Q8WVB6	CHTF18
O43379	WDR62	0.000348068	121144	132122	123502	127694	171305	111884	-0.10271	16.9628	-0.54137	0.602244	0.994851	-5.39341	54	-0.569221	0.583931	0.995425	-0.10271	0.583931	0.995425	O43379	WDR62																					O43379	WDR62
Q9UK61	TASOR	0.000348068	24877.8	20362.2	48713	28763.7	18395.9	36725.2	0.114886	14.7778	0.320563	0.756333	0.994851	-5.48104	25	0.324696	0.753259	0.995425	0.114886	0.753259	0.995425	Q9UK61	TASOR	0.000445	12764.2	24335	10916.3	13992	25637.4	10192.3	-0.0362361	13.8857	-0.0839805	0.935058	0.999859	-5.05383	18	-0.0829441	0.935816	0.99986	-0.0362361	0.0288094	6.08e-05	Q9UK61	TASOR	0.0288094	6.08e-05	-0.0362361
Q9BYW2	SETD2	0.000348068	24610.2	18968.5	29989.5	27424.4	23974	26883.8	-0.112117	14.6	-0.594928	0.567492	0.994851	-5.36586	12	-0.593732	0.568152	0.995425	-0.112117	0.568152	0.995425	Q9BYW2	SETD2	0.000445	141707	100028	162821	115786	98261	146257	0.157317	16.9083	0.535563	0.606277	0.999859	-4.96171	45	0.51563	0.619254	0.99986	0.157317	0.208131	6.08e-05	Q9BYW2	SETD2	0.208131	6.08e-05	0.157317
Q9BQ67	GRWD1	0.000348068	54572.1	48519.9	62940.5	59235.2	49336.6	54052	0.0257553	15.735	0.166477	0.8717	0.994851	-5.51622	8	0.183926	0.858384	0.995425	0.0257553	0.858384	0.995425	Q9BQ67	GRWD1	0.000445	17377.9	13832.2	19134.1	16817.7	13745.9	16486.7	0.090379	13.9722	0.342056	0.74079	0.999859	-5.01712	6	0.325781	0.752466	0.99986	0.090379	0.123513	6.08e-05	Q9BQ67	GRWD1	0.123513	6.08e-05	0.090379
P15927	RPA2	0.000348068	10650.1	7426.12	3253.75	17838.8	5039.9	4787.12	-0.247328	13.0297	-0.38342	0.710884	0.994851	-5.46047	4	-0.386508	0.708617	0.995425	-0.247328	0.708617	0.995425	P15927	RPA2	0.000445	1573.06							12.152					1				0	-1.5	-1.5	P15927	RPA2	-1.5	-1.5	0
P61247	RPS3A	0.000348068	48730.4	40438.8	103648	106846	40271.5	61663.9	-0.125821	16.0621	-0.292964	0.776622	0.994851	-5.48895	17	-0.293659	0.776062	0.995425	-0.125821	0.776062	0.995425	P61247	RPS3A	0.000445	28435.7	50673.2	16742.3	53429	32063.3	18788.4	-0.138655	15.0584	-0.279775	0.786481	0.999859	-5.02997	17	-0.27672	0.788606	0.99986	-0.138655	0.10314	6.08e-05	P61247	RPS3A	0.10314	6.08e-05	-0.138655
Q9BW19	KIFC1	0.000348068	54474.5	56083.8	45157	43290.8	46905	45834.8	0.18929	15.5369	1.25385	0.243502	0.994851	-4.85686	15	1.33462	0.216644	0.995425	0.18929	0.216644	0.995425	Q9BW19	KIFC1	0.000445	16390.2	10618	18761.7	20967.6	12199.4	17817.1	-0.160362	14.01	-0.489416	0.63719	0.999859	-4.97699	8	-0.470954	0.649524	0.99986	-0.160362	0.187405	6.08e-05	Q9BW19	KIFC1	0.187405	6.08e-05	-0.160362
O95544	NADK	0.000348068	18209	20137.2	19225.8	23130.9	28870.7	19732.6	-0.300817	14.4686	-1.71015	0.12363	0.994851	-4.37096	4	-1.88195	0.0944461	0.995425	-0.300817	0.0944461	0.995425	O95544	NADK																					O95544	NADK
Q96ES7	SGF29	0.000348068	124635	114557	130488	123513	125451	133248	-0.0494008	16.8638	-0.359448	0.728086	0.994851	-5.46873	9	-0.383997	0.710409	0.995425	-0.0494008	0.710409	0.995425	Q96ES7	SGF29																					Q96ES7	SGF29
Q9P0U4	CXXC1	0.000348068	42414.8	48609.7	39198.5	49413.2	50624.9	39923.6	-0.101793	15.4375	-0.638069	0.540348	0.994851	-5.34196	23	-0.712735	0.495108	0.995425	-0.101793	0.495108	0.995425	Q9P0U4	CXXC1																					Q9P0U4	CXXC1
Q8WYJ6	SEPTIN1	0.000348068	27240.4	25474.1	20252.2	28859.7	20653.8	23256.8	0.00658211	14.5511	0.0330986	0.974365	0.99985	-5.52878	7	0.0364801	0.971742	0.999686	0.00658211	0.971742	0.999686	Q8WYJ6	SEPTIN1	0.000445	4378.86	2914.16	3890.19	5908.94	2639.69	3376.11	-0.028383	11.9854	-0.0704702	0.945484	0.999859	-5.05453	2	-0.0704813	0.945441	0.99986	-0.028383	0.0243657	6.08e-05	Q8WYJ6	SEPTIN1	0.0243657	6.08e-05	-0.028383
P07237	P4HB	0.000348068	188753	189826	170521	398409	173266	154587	-0.268175	17.5908	-0.758022	0.469068	0.994851	-5.26778	21	-0.766314	0.464238	0.995425	-0.268175	0.464238	0.995425	P07237	P4HB	0.000445	10360.4	11135.7	11981	20219	8493.82	13881.9	-0.262124	13.9169	-0.372648	0.718725	0.999859	-5.0099	22	-0.380513	0.712898	0.99986	-0.262124	0.146972	6.08e-05	P07237	P4HB	0.146972	6.08e-05	-0.262124
Q96HS1	PGAM5	0.000348068	1.13096e+06	1.46147e+06	1.21807e+06	1.09947e+06	1.01321e+06	1.32143e+06	0.150574	20.201	0.694652	0.505939	0.994851	-5.30835	39	0.7438	0.477053	0.995425	0.150574	0.477053	0.995425	Q96HS1	PGAM5	0.000445	783664	509873	712667	634806	775801	715351	-0.10235	19.3208	-0.30171	0.770277	0.999859	-5.02573	33	-0.297028	0.773575	0.99986	-0.10235	0.111497	6.08e-05	Q96HS1	PGAM5	0.111497	6.08e-05	-0.10235
O95433	AHSA1	0.000348068	6880.36	8990.15	6414.87	18802.4	8039.62	7350.51	-0.49519	13.1542	-1.43975	0.18597	0.994851	-4.66835	6	-1.48167	0.17452	0.995425	-0.49519	0.17452	0.995425	O95433	AHSA1	0.000445	2249.57		2525.4	3801.8	1225.24	3633.4	-0.107273	11.716	-0.13587	0.896149	0.999859	-4.98618	3	-0.141895	0.89146	0.99986	-0.107273	0.0498981	6.08e-05	O95433	AHSA1	0.0498981	6.08e-05	-0.107273
P49411	TUFM	0.000348068	119293	102113	93673	129105	100598	112747	-0.119946	16.7912	-0.748439	0.474529	0.994851	-5.27411	27	-0.933751	0.376196	0.995425	-0.119946	0.376196	0.995425	P49411	TUFM	0.000445	58920.2	43684.3	64434.4	77675.1	53299.8	84454.1	-0.35868	16.0682	-0.986476	0.351716	0.999859	-4.7526	20	-1.09158	0.30499	0.99986	-0.35868	0.515715	6.08e-05	P49411	TUFM	0.515715	6.08e-05	-0.35868
O43290	SART1	0.000348068	41730	39880.2	57079	47484.8	34573.1	48740.2	0.0824951	15.503	0.3923	0.704556	0.994851	-5.45728	28	0.367948	0.721907	0.995425	0.0824951	0.721907	0.995425	O43290	SART1	0.000445	75512.8	73067.1	71715.7	71848.3	78607	69261.1	0.00552563	16.1498	0.0236155	0.981716	0.999859	-5.05602	26	0.0217999	0.983111	0.99986	0.00552563	0.00739758	6.08e-05	O43290	SART1	0.00739758	6.08e-05	0.00552563
Q00610	CLTC	0.000348068	1.17533e+06	1.1052e+06	1.05287e+06	632004	703182	630782	0.762169	19.7719	3.09552	0.0138322	0.994851	-2.71068	111	2.89969	0.0186725	0.995425	0.762169	0.0186725	0.995425	Q00610	CLTC	0.000445	22485.1	20932.6	28806.5	40938.1	17412.9	24563.6	-0.123003	14.7878	-0.328585	0.750588	0.999859	-5.02011	23	-0.319851	0.756802	0.99986	-0.123003	0.121018	6.08e-05	Q00610	CLTC	0.121018	6.08e-05	-0.123003
P61970	NUTF2	0.000348068	5544.41	5158.79	4785.72	19177.3	4160.83	4005.77	-0.407824	12.4018	-0.594771	0.569632	0.994851	-5.36414	2	-0.600091	0.56613	0.995425	-0.407824	0.56613	0.995425	P61970	NUTF2																					P61970	NUTF2
P13861	PRKAR2A	0.000348068	1514.48		1863.86		795.841		1.07801	10.393	3.60374	0.0189685	0.994851	-3.16814	1	2.86231	0.0399025	0.995425	1.07801	0.0399025	0.995425	P13861	PRKAR2A																					P13861	PRKAR2A
Q86VM9	ZC3H18	0.000348068	57258.8	41704.1	175731	89611.4	45568	75453.9	0.14856	16.2817	0.28503	0.782489	0.994851	-5.49109	19	0.286987	0.780994	0.995425	0.14856	0.780994	0.995425	Q86VM9	ZC3H18	0.000445	106280	197918	73144.8	125484	129749	74848.4	0.112108	16.8102	0.277589	0.788101	0.999859	-5.03038	15	0.273211	0.791212	0.99986	0.112108	0.101707	6.08e-05	Q86VM9	ZC3H18	0.101707	6.08e-05	0.112108
P00390	GSR	0.000348068				6459.31		1645.63		11.504					3					31.6228	31.6228	P00390	GSR	0.000445	1707.11	1418.89	1361.66	3511.8	1019.33		-0.34602	11.2621	-0.427811	0.682985	0.999859	-4.93515	5	-0.4263	0.683649	0.99986	-0.34602	0.165167	6.08e-05	P00390	GSR	0.165167	6.08e-05	-0.34602
O95573	ACSL3	0.000348068	17001.2	14174.4	14141.9	21211.5	17636	13868.5	-0.202094	14.0032	-1.06284	0.317311	0.994851	-5.03295	6	-1.09491	0.303607	0.995425	-0.202094	0.303607	0.995425	O95573	ACSL3																					O95573	ACSL3
Q9Y520	PRRC2C	0.000348068	21814.2	28041.1	19581.3	28973	28686.7	25242.2	-0.269548	14.5645	-1.56097	0.155182	0.994851	-4.53795	28	-1.62822	0.139902	0.995425	-0.269548	0.139902	0.995425	Q9Y520	PRRC2C	0.000445				2976.32				12.6356					2				0	-1.5	-1.5	Q9Y520	PRRC2C	-1.5	-1.5	0
Q14318	FKBP8	0.000348068	14312.6	14135.3	12985.1	12452.5	12289.6	11351.2	0.198908	13.6739	1.38414	0.201806	0.994851	-4.7263	6	1.5737	0.151985	0.995425	0.198908	0.151985	0.995425	Q14318	FKBP8	0.000445	5792.57	3130.44	3729.22	5470.57	3545.29	4724.6	-0.146115	12.1856	-0.299649	0.771795	0.999859	-5.02614	5	-0.298987	0.772131	0.99986	-0.146115	0.112309	6.08e-05	Q14318	FKBP8	0.112309	6.08e-05	-0.146115
Q96A35	MRPL24	0.000348068	58599.8	55160.6	43793.1	43931.8	56852.4	47675.8	0.083166	15.6083	0.412319	0.690378	0.994851	-5.44982	7	0.419021	0.68559	0.995425	0.083166	0.68559	0.995425	Q96A35	MRPL24	0.000445	15054.8	15662.1	20057.3	17401.6	12155	20594.5	0.0395361	14.1266	0.129343	0.900159	0.999859	-5.05057	5	0.132013	0.898046	0.99986	0.0395361	0.0467016	6.08e-05	Q96A35	MRPL24	0.0467016	6.08e-05	0.0395361
P62241	RPS8	0.000348068	488593	343315	878032	644416	384291	542025	0.0446289	19.0238	0.130625	0.899131	0.994851	-5.52124	19	0.135402	0.895446	0.995425	0.0446289	0.895446	0.995425	P62241	RPS8	0.000445	383217	550992	352840	549671	407789	335163	-0.00401692	18.7893	-0.0133405	0.98967	0.999859	-5.05615	18	-0.0127363	0.990132	0.99986	-0.00401692	0.00430688	6.08e-05	P62241	RPS8	0.00430688	6.08e-05	-0.00401692
P62333	PSMC6	0.000348068	10680	9297.12	9840.01	13971.2	11177.5	10669.9	-0.256701	13.4416	-1.4818	0.174726	0.994851	-4.62371	5	-1.73996	0.117834	0.995425	-0.256701	0.117834	0.995425	P62333	PSMC6	0.000445	3026.53	1451.56	2785.53	5063.35	1941.1	3880.04	-0.546607	11.7034	-1.02526	0.337925	0.999859	-4.72903	2	-1.01134	0.343365	0.99986	-0.546607	0.464245	6.08e-05	P62333	PSMC6	0.464245	6.08e-05	-0.546607
Q8IX01	SUGP2	0.000348068	164643	151959	156297	166595	161153	147152	-0.00492496	17.2519	-0.0358009	0.972273	0.99985	-5.52869	49	-0.0454079	0.964831	0.997197	-0.00492496	0.964831	0.997197	Q8IX01	SUGP2	0.000445	30985.6	29627.8	34311.1	27440.6	29924.6	29661.2	0.123666	14.842	0.524096	0.613884	0.999859	-4.96562	16	0.730001	0.48502	0.99986	0.123666	0.31424	6.08e-05	Q8IX01	SUGP2	0.31424	6.08e-05	0.123666
Q09666	AHNAK	0.000348068	13047.1	18936.1	12836.8	84230.7	18779	11456.6	-0.838166	14.1453	-1.1119	0.296842	0.994851	-4.98963	68	-1.1179	0.29421	0.995425	-0.838166	0.29421	0.995425	Q09666	AHNAK	0.000445	7875.3	9019.73	12520	85366.9	6941.8	22047.7	-1.2923	13.7892	-1.55031	0.15822	0.999859	-4.38037	24	-1.5849	0.149428	0.99986	-1.2923	0.825567	6.08e-05	Q09666	AHNAK	0.825567	6.08e-05	-1.2923
Q8IYH5	ZZZ3	0.000348068	138300	131978	120460	118789	128064	149505	-0.0162697	16.9322	-0.0965483	0.925338	0.994851	-5.52489	44	-0.0962239	0.925573	0.995425	-0.0162697	0.925573	0.995425	Q8IYH5	ZZZ3																					Q8IYH5	ZZZ3
Q96QT6	PHF12	0.000348068	30090.7	42708.1	35743.6	32034	30342.1	25500	0.296697	15.0023	1.38405	0.201832	0.994851	-4.72639	7	1.49528	0.171011	0.995425	0.296697	0.171011	0.995425	Q96QT6	PHF12																					Q96QT6	PHF12
Q5THK1	PRR14L	0.000348068	8671.47	6667.28	9131.64	7912.98	6892.27	6151.79	0.218014	12.9657	1.19342	0.265163	0.994851	-4.91468	4	1.26824	0.238345	0.995425	0.218014	0.238345	0.995425	Q5THK1	PRR14L																					Q5THK1	PRR14L
P06748	NPM1	0.000348068	632812	713821	1.67384e+06	882483	459873	1.16336e+06	0.226463	19.769	0.529615	0.610021	0.994851	-5.39914	33	0.535155	0.606257	0.995425	0.226463	0.606257	0.995425	P06748	NPM1	0.000445	1.22929e+06	1.41635e+06	741717	1.1136e+06	1.39291e+06	621716	0.140425	19.9705	0.356115	0.730617	0.999859	-5.01387	29	0.347759	0.736477	0.99986	0.140425	0.132841	6.08e-05	P06748	NPM1	0.132841	6.08e-05	0.140425
P61106	RAB14	0.000348068	66366.5	63397.2	51261.9	49889	54908.8	53523.5	0.18561	15.8647	1.22365	0.254136	0.994851	-4.88598	14	1.25602	0.242532	0.995425	0.18561	0.242532	0.995425	P61106	RAB14	0.000445	22894.3	11428.7	21710	29648.6	12927.6	20803.5	-0.16308	14.2991	-0.386529	0.708804	0.999859	-5.00643	6	-0.37906	0.713938	0.99986	-0.16308	0.146339	6.08e-05	P61106	RAB14	0.146339	6.08e-05	-0.16308
Q86XI2	NCAPG2	0.000348068	22581.5	18410.3	17168.9	22653.2	17496.9	20663.1	-0.0661391	14.2545	-0.376895	0.71555	0.994851	-5.46277	9	-0.396286	0.701657	0.995425	-0.0661391	0.701657	0.995425	Q86XI2	NCAPG2																					Q86XI2	NCAPG2
P99999	CYCS	0.000348068	34567	6459.46	5138.48	16950.5	8977.93	5550.93	0.147235	13.8202	0.164261	0.873391	0.994851	-5.51656	5	0.165236	0.872621	0.995425	0.147235	0.872621	0.995425	P99999	CYCS	0.000445		3403.39	4084.65	7681.3	1950.43	4477.42	-0.124011	12.5474	-0.117207	0.909847	0.999859	-4.98775	6	-0.118242	0.908981	0.99986	-0.124011	0.0414451	6.08e-05	P99999	CYCS	0.0414451	6.08e-05	-0.124011
Q8WUA4	GTF3C2	0.000348068	44104.4	41442.4	42334.3	40061	37397.2	49921	0.0163586	15.3113	0.0928297	0.928204	0.994851	-5.52523	10	0.0983755	0.923915	0.995425	0.0163586	0.923915	0.995425	Q8WUA4	GTF3C2																					Q8WUA4	GTF3C2
P08195	SLC3A2	0.000348068	46056.8	40157.8	28793.6	31805	35933.3	17911.3	0.459799	15.0603	1.59163	0.148156	0.994851	-4.50417	16	1.51786	0.165327	0.995425	0.459799	0.165327	0.995425	P08195	SLC3A2	0.000445	5212.5	3567.35	6763.19	6864.74	3132.32	7457.71	-0.11688	12.5374	-0.198636	0.847316	0.999859	-5.04294	5	-0.208292	0.839906	0.99986	-0.11688	0.0757692	6.08e-05	P08195	SLC3A2	0.0757692	6.08e-05	-0.11688
Q8IXI1	RHOT2	0.000348068	23157.7	17169.1	18807.2	17159.9	19339.2	18028.1	0.107259	14.1969	0.65798	0.528082	0.994851	-5.33042	12	0.82988	0.429297	0.995425	0.107259	0.429297	0.995425	Q8IXI1	RHOT2																					Q8IXI1	RHOT2
P20701	ITGAL	0.000348068	14646.8	14525.3	10766.8	9917.72	11687.1	6177.75	0.559193	13.543	2.13014	0.0639981	0.994851	-3.87487	1	2.15345	0.0614544	0.995425	0.559193	0.0614544	0.995425	P20701	ITGAL																					P20701	ITGAL
Q96Q89	KIF20B	0.000348068	1.16356e+06	1.3001e+06	905440	1.06579e+06	1.27418e+06	1.09947e+06	-0.0414823	20.0467	-0.235116	0.819722	0.994851	-5.50325	165	-0.244831	0.812395	0.995425	-0.0414823	0.812395	0.995425	Q96Q89	KIF20B	0.000445	12499.2	7975.55	18089.1	12169.7	6820.85	10471.2	0.35096	13.5613	0.927763	0.379659	0.999859	-4.78532	6	1.01658	0.337412	0.99986	0.35096	0.471839	6.08e-05	Q96Q89	KIF20B	0.471839	6.08e-05	0.35096
Q13045	FLII	0.000348068	14998.9	14531.3	11946	13354.4	13894.3	7825.14	0.280852	13.6497	1.1263	0.291034	0.994851	-4.97665	5	1.16839	0.274373	0.995425	0.280852	0.274373	0.995425	Q13045	FLII	0.000445					1013.33			11.2151					1				0	-1.5	-1.5	Q13045	FLII	-1.5	-1.5	0
P31930	UQCRC1	0.000348068	16566.9	27697.2	19490.6	23792.7	20606.7	17466	0.0208808	14.4396	0.0682825	0.94715	0.994851	-5.52709	7	0.0706676	0.945297	0.995425	0.0208808	0.945297	0.995425	P31930	UQCRC1	0.000445	6299.16	3888.58	7870.11	10623.9	3781.1	6277.14	-0.129124	12.7777	-0.21384	0.83582	0.999859	-5.04084	6	-0.219664	0.831317	0.99986	-0.129124	0.0802335	6.08e-05	P31930	UQCRC1	0.0802335	6.08e-05	-0.129124
Q96P63	SERPINB12	0.000348068	70727.8	86193	58780.7	28314.4	95516.9	53577.4	0.435425	15.7658	1.06525	0.316279	0.994851	-5.03085	16	1.08001	0.309827	0.995425	0.435425	0.309827	0.995425	Q96P63	SERPINB12	0.000445	14365.2	24959.6	24449.2	64897.5	16611.3	23581.9	-0.512018	14.4892	-0.785975	0.453684	0.999859	-4.85804	9	-0.793754	0.448928	0.99986	-0.512018	0.347823	6.08e-05	Q96P63	SERPINB12	0.347823	6.08e-05	-0.512018
Q6PJG2	MIDEAS	0.000348068	56915.5	57753.4	57549.4	58094.1	52008	45672.6	0.151691	15.7372	0.969798	0.359109	0.994851	-5.11113	26	1.02787	0.33237	0.995425	0.151691	0.33237	0.995425	Q6PJG2	MIDEAS																					Q6PJG2	MIDEAS
P40939	HADHA	0.000348068	28968.4	28590.5	24276.7	35946.2	28288.5	22077.4	-0.0530119	14.7871	-0.243717	0.813269	0.994851	-5.50132	13	-0.262424	0.799243	0.995425	-0.0530119	0.799243	0.995425	P40939	HADHA	0.000445	2781.76	3912.47	5336.41	8536.2	3853.23	7569.17	-0.69995	12.5472	-1.47622	0.176701	0.999859	-4.43383	5	-1.45725	0.180977	0.99986	-0.69995	0.742376	6.08e-05	P40939	HADHA	0.742376	6.08e-05	-0.69995
O75027	ABCB7	0.000348068	11376.1	8738.28	8498.79	6943.57	9006.04	6778.94	0.331639	13.0169	1.35777	0.209716	0.994851	-4.75334	9	1.37422	0.204516	0.995425	0.331639	0.204516	0.995425	O75027	ABCB7																					O75027	ABCB7
P36871	PGM1	0.000348068				4712.21				11.9269					2				0	31.6228	31.6228	P36871	PGM1																					P36871	PGM1
Q7Z333	SETX	0.000348068	28989.9	30192.7	32415.6	29752.7	27467.4	30025.6	0.0698356	14.871	0.528509	0.610755	0.994851	-5.39968	32	0.524524	0.613316	0.995425	0.0698356	0.613316	0.995425	Q7Z333	SETX	0.000445	1252.96	2868.27	1888.42	2339.78	2263.69	3082.09	-0.422087	11.1923	-1.1477	0.287216	0.999859	-4.65536	3	-1.13653	0.290741	0.99986	-0.422087	0.536493	6.08e-05	Q7Z333	SETX	0.536493	6.08e-05	-0.422087
Q9NX24	NHP2	0.000348068	16680.7	21593.5	25443.7	25257.5	13302.3	24954	0.0428086	14.467	0.149115	0.884964	0.994851	-5.5188	5	0.152831	0.882098	0.995425	0.0428086	0.882098	0.995425	Q9NX24	NHP2	0.000445	20004.7	20734.4	20878.6	24156.6	26125.3	15651.6	-0.06326	14.3662	-0.200583	0.845842	0.999859	-5.04268	5	-0.194315	0.850494	0.99986	-0.06326	0.0703289	6.08e-05	Q9NX24	NHP2	0.0703289	6.08e-05	-0.06326
Q14683	SMC1A	0.000348068	147961	145230	129823	150209	145983	151963	-0.085464	17.1007	-0.610313	0.557723	0.994851	-5.35751	77	-0.665254	0.523526	0.995425	-0.085464	0.523526	0.995425	Q14683	SMC1A	0.000445	7586.81	6138.82	9353.89	10954.3	9147.55	10693.1	-0.432798	13.2807	-0.889007	0.398974	0.999859	-4.80611	15	-0.924435	0.380755	0.99986	-0.432798	0.419355	6.08e-05	Q14683	SMC1A	0.419355	6.08e-05	-0.432798
P52434	POLR2H	0.000348068	18053.6	16678.4	18374.2	22180.8	20244.4	19060.4	-0.209819	14.1809	-1.41877	0.191811	0.994851	-4.69035	4	-1.8295	0.102526	0.995425	-0.209819	0.102526	0.995425	P52434	POLR2H	0.000445	8269.04	13328.5	8817.44	12011.6	18985.9	8012.65	-0.303661	13.4047	-0.79677	0.447723	0.999859	-4.85284	3	-0.910027	0.387885	0.99986	-0.303661	0.411297	6.08e-05	P52434	POLR2H	0.411297	6.08e-05	-0.303661
P62263	RPS14	0.000348068	58816.2	50183.7	136328	127063	52189.6	80442.3	-0.135584	16.4431	-0.298966	0.772194	0.994851	-5.48729	13	-0.305674	0.767206	0.995425	-0.135584	0.767206	0.995425	P62263	RPS14	0.000445	32372.6	53971.4	18817.4	52598.3	27212	21973.1	0.0213466	15.1209	0.0445762	0.965497	0.999859	-5.05554	8	0.0460683	0.96432	0.99986	0.0213466	0.0157789	6.08e-05	P62263	RPS14	0.0157789	6.08e-05	0.0213466
O60841	EIF5B	0.000348068	23998.4	14101.5	11514.2	15696.2	12851.5	14094.7	0.151569	14.0319	0.471549	0.649196	0.994851	-5.42572	11	0.465706	0.653127	0.995425	0.151569	0.653127	0.995425	O60841	EIF5B	0.000445	7045.73	10738.6	13055.3	14391.3	7738.73	11670.5	-0.131989	13.5814	-0.239563	0.816466	0.999859	-5.03694	7	-0.240775	0.815436	0.99986	-0.131989	0.0886101	6.08e-05	O60841	EIF5B	0.0886101	6.08e-05	-0.131989
Q5VWN6	TASOR2	0.000348068	140477	113896	209593	159316	96293.4	160128	0.149669	17.1176	0.533329	0.607558	0.994851	-5.39734	88	0.567643	0.584956	0.995425	0.149669	0.584956	0.995425	Q5VWN6	TASOR2	0.000445	20070.5	38739.9	17400	22914.2	36214.6	14468.6	0.0574151	14.5436	0.136157	0.894934	0.999859	-5.04996	33	0.140898	0.891233	0.99986	0.0574151	0.0500089	6.08e-05	Q5VWN6	TASOR2	0.0500089	6.08e-05	0.0574151
O15027	SEC16A	0.000348068	103502	119531	113699	108030	123170	102487	0.0149144	16.792	0.0915243	0.929211	0.994851	-5.52534	54	0.118135	0.908705	0.995425	0.0149144	0.908705	0.995425	O15027	SEC16A	0.000445	6908.26		6866.01		5620.44	6889.49	0.146357	12.9477	0.31114	0.76752	0.999859	-4.91564	2	0.286616	0.784893	0.99986	0.146357	0.105189	6.08e-05	O15027	SEC16A	0.105189	6.08e-05	0.146357
Q5SNT2	TMEM201	0.000348068	6047.86	5472.73	4974.04	6087.82	5492.63	9441.19	-0.313096	12.5123	-1.44086	0.185665	0.994851	-4.66718	3	-1.50118	0.169509	0.995425	-0.313096	0.169509	0.995425	Q5SNT2	TMEM201																					Q5SNT2	TMEM201
O75376	NCOR1	0.000348068	115319	132894	137846	129577	125757	98525.5	0.131984	16.8768	0.695347	0.505525	0.994851	-5.30793	94	0.728639	0.485811	0.995425	0.131984	0.485811	0.995425	O75376	NCOR1	0.000445	16430.6	17783.7	20029.3	25888.1	17969	28173.6	-0.387699	14.2921	-1.43757	0.187083	0.999859	-4.46131	31	-1.6833	0.12859	0.99986	-0.387699	0.890794	6.08e-05	O75376	NCOR1	0.890794	6.08e-05	-0.387699
P46013	MKI67	0.000348068	7.60182e+06	7.39623e+06	1.17609e+07	7.84756e+06	6.23812e+06	9.30217e+06	0.17938	22.9064	0.787871	0.452325	0.994851	-5.24762	271	0.766298	0.464247	0.995425	0.17938	0.464247	0.995425	P46013	MKI67	0.000445	75890.7	114165	72889.8	91770.3	73087.7	67585.3	0.159443	16.3902	0.52121	0.615806	0.999859	-4.9666	76	0.538747	0.603882	0.99986	0.159443	0.219048	6.08e-05	P46013	MKI67	0.219048	6.08e-05	0.159443
Q9UHD8	SEPTIN9	0.000348068	24273.9	19362.8	18017.1	38831.9	19479.7	21251.4	-0.308235	14.5603	-0.832801	0.427887	0.994851	-5.21605	13	-0.844931	0.421294	0.995425	-0.308235	0.421294	0.995425	Q9UHD8	SEPTIN9	0.000445	5093.78	4380.86	4532.38	8667.62	4184.8	4855.74	-0.266754	12.7034	-0.41605	0.687899	0.999859	-4.99864	8	-0.435228	0.674238	0.99986	-0.266754	0.171187	6.08e-05	Q9UHD8	SEPTIN9	0.171187	6.08e-05	-0.266754
Q16181	SEPTIN7	0.000348068	17599.9	14269.8	13005.8	27891.9	12197	10652.4	-0.0499539	14.0083	-0.10556	0.918397	0.994851	-5.52403	11	-0.103868	0.919683	0.995425	-0.0499539	0.919683	0.995425	Q16181	SEPTIN7	0.000445	4705.1	4120.68	5865.1	17774	4535.08	7527.65	-0.805255	13.0312	-0.977388	0.355938	0.999859	-4.75776	7	-0.980087	0.354113	0.99986	-0.805255	0.450859	6.08e-05	Q16181	SEPTIN7	0.450859	6.08e-05	-0.805255
O60220	TIMM8A	0.000348068	10860.9	7607.24	8439.53	7894.63	9009.15	6949.53	0.165476	13.1205	0.694173	0.506224	0.994851	-5.30865	3	0.711678	0.49573	0.995425	0.165476	0.49573	0.995425	O60220	TIMM8A																					O60220	TIMM8A
P15498	VAV1	0.000348068	72624.9	76951.9	93712.2	68407.6	66224	72392.7	0.225101	16.1981	1.2961	0.22925	0.994851	-4.81538	11	1.37027	0.205699	0.995425	0.225101	0.205699	0.995425	P15498	VAV1	0.000445	23245.7	26534.9	28989.5	27894.5	30104.9	30609.5	-0.174524	14.8192	-0.6006	0.564106	0.999859	-4.93808	7	-0.570734	0.58295	0.99986	-0.174524	0.234369	6.08e-05	P15498	VAV1	0.234369	6.08e-05	-0.174524
O95671	ASMTL	0.000348068	8366.28	8954.13	6420.8	5640.8	10063.2	7903.31	0.0335074	12.9651	0.11909	0.907989	0.994851	-5.5226	1	0.123519	0.904568	0.995425	0.0335074	0.904568	0.995425	O95671	ASMTL																					O95671	ASMTL
Q9NR48	ASH1L	0.000348068	19884.2	16361.9	15737.4	17965.4	17934.7	18221.9	-0.0658308	14.072	-0.403943	0.696295	0.994851	-5.45299	8	-0.423445	0.682482	0.995425	-0.0658308	0.682482	0.995425	Q9NR48	ASH1L																					Q9NR48	ASH1L
Q9P1Y6	PHRF1	0.000348068	22779.6	20345.6	37672.2	24253.4	19036.6	31019.1	0.095278	14.6652	0.357742	0.729316	0.994851	-5.4693	11	0.375297	0.716632	0.995425	0.095278	0.716632	0.995425	Q9P1Y6	PHRF1	0.000445	39256.7	37122.5	41801.6	35400.3	39034.1	33740.1	0.128612	15.1578	0.542029	0.60201	0.999859	-4.95947	13	0.519864	0.616423	0.99986	0.128612	0.210121	6.08e-05	Q9P1Y6	PHRF1	0.210121	6.08e-05	0.128612
Q9UQR1	ZNF148	0.000348068	55047.6	49866.5	33668.9	43113.3	60829.8	65125.8	-0.295325	15.5939	-1.16508	0.27585	0.994851	-4.94114	22	-1.13986	0.285446	0.995425	-0.295325	0.285446	0.995425	Q9UQR1	ZNF148																					Q9UQR1	ZNF148
Q66PJ3	ARL6IP4	0.000348068	80604.1	88140.7	117118	78601.3	78460	97294.1	0.157228	16.5117	0.773517	0.460326	0.994851	-5.2574	7	0.794186	0.44869	0.995425	0.157228	0.44869	0.995425	Q66PJ3	ARL6IP4	0.000445	101433	104633	115825	101248	85756.9	110574	0.118863	16.712	0.483809	0.640999	0.999859	-4.97876	8	0.449457	0.664342	0.99986	0.118863	0.177608	6.08e-05	Q66PJ3	ARL6IP4	0.177608	6.08e-05	0.118863
Q9BUJ2	HNRNPUL1	0.000348068	152150	148827	221909	178597	122610	218258	0.0240921	17.373	0.0968342	0.925118	0.994851	-5.52487	30	0.0999666	0.922689	0.995425	0.0240921	0.922689	0.995425	Q9BUJ2	HNRNPUL1	0.000445	240571	241549	248669	253605	250789	221107	0.0130689	17.8355	0.0532686	0.958775	0.999859	-5.05525	41	0.0495463	0.961629	0.99986	0.0130689	0.0169927	6.08e-05	Q9BUJ2	HNRNPUL1	0.0169927	6.08e-05	0.0130689
Q96RE7	NACC1	0.000348068	8171.43	9650.7	8074.76	9077.24	9104.25	12329.5	-0.226065	13.232	-1.11927	0.293857	0.994851	-4.983	3	-1.2285	0.252186	0.995425	-0.226065	0.252186	0.995425	Q96RE7	NACC1																					Q96RE7	NACC1
P07355	ANXA2	0.000348068	33236.6	47304.6	34045.6	20255.6	46868.7	32424.4	0.266065	14.894	0.873843	0.406375	0.994851	-5.18596	6	0.888361	0.398787	0.995425	0.266065	0.398787	0.995425	P07355	ANXA2	0.000445	9306.96	15447.5	11453.2	36747.6	9636.26	24777.7	-0.804579	13.767	-1.17981	0.27071	0.999859	-4.63547	5	-1.17871	0.270455	0.99986	-0.804579	0.567905	6.08e-05	P07355	ANXA2	0.567905	6.08e-05	-0.804579
P12004	PCNA	0.000348068	81073.5	82404.7	73099.6	178232	70454.2	74142.7	-0.310285	16.424	-0.913223	0.386463	0.994851	-5.15599	13	-0.923797	0.381069	0.995425	-0.310285	0.381069	0.995425	P12004	PCNA	0.000445	16559.8	13973.3	21245	37831.1	16735.5	20597.1	-0.469148	14.5329	-0.967663	0.360497	0.999859	-4.76324	10	-1.04035	0.326863	0.99986	-0.469148	0.485634	6.08e-05	P12004	PCNA	0.485634	6.08e-05	-0.469148
Q02241	KIF23	0.000348068	181498	205024	181279	185422	217828	168169	-0.00331786	17.5263	-0.0217309	0.983167	0.99985	-5.52907	38	-0.0203949	0.984199	0.999821	-0.00331786	0.984199	0.999821	Q02241	KIF23	0.000445	8083.51	6063.51	6871.66	8346.43	8071.27	7230.59	-0.177424	12.9189	-0.751976	0.472801	0.999859	-4.87406	5	-0.69406	0.506168	0.99986	-0.177424	0.295705	6.08e-05	Q02241	KIF23	0.295705	6.08e-05	-0.177424
Q14257	RCN2	0.000348068	38546.4	35417.4	34652.7	42699.5	37171.1	34738.5	-0.0736381	15.1515	-0.509348	0.623553	0.994851	-5.40874	8	-0.624437	0.548732	0.995425	-0.0736381	0.548732	0.995425	Q14257	RCN2	0.000445	11212.4	8091.15	7537.51	10077	10405.9	12353	-0.307218	13.3333	-1.13258	0.288974	0.999859	-4.66531	3	-1.06715	0.315272	0.99986	-0.307218	0.501315	6.08e-05	Q14257	RCN2	0.501315	6.08e-05	-0.307218
Q8N5F7	NKAP	0.000348068	19018.7	16112.7	35266.9	18002.1	14589	24785.8	0.243792	14.4303	0.743707	0.47724	0.994851	-5.27721	6	0.725004	0.487926	0.995425	0.243792	0.487926	0.995425	Q8N5F7	NKAP	0.000445	23914.6	31460.8	18295.7	23477.2	27484.9	18698.3	0.0633798	14.5342	0.21726	0.833239	0.999859	-5.04034	9	0.27087	0.792953	0.99986	0.0633798	0.100752	6.08e-05	Q8N5F7	NKAP	0.100752	6.08e-05	0.0633798
P52565	ARHGDIA	0.000348068	11559.6	4989.65	3325.87	67831.8	5534.13	5346.69	-1.12907	13.3994	-1.13223	0.288671	0.994851	-4.97128	3	-1.13995	0.285408	0.995425	-1.12907	0.285408	0.995425	P52565	ARHGDIA	0.000445	1418.82	1184.82	2982.59	12603.3	1759.42	5516.48	-1.53622	12.094	-1.96677	0.0881172	0.999859	-4.08479	4	-2.02978	0.0792415	0.99986	-1.53622	1.10105	6.08e-05	P52565	ARHGDIA	1.10105	6.08e-05	-1.53622
Q9Y2W1	THRAP3	0.000348068	133575	99537.3	552155	228075	75929.8	237096	0.279441	17.6448	0.41801	0.686371	0.994851	-5.44764	41	0.415309	0.688202	0.995425	0.279441	0.688202	0.995425	Q9Y2W1	THRAP3	0.000445	141733	502552	82490.7	206382	269230	79871.1	0.134951	17.5408	0.194832	0.850198	0.999859	-5.04344	41	0.200659	0.845684	0.99986	0.134951	0.0727919	6.08e-05	Q9Y2W1	THRAP3	0.0727919	6.08e-05	0.134951
Q9NWQ8	PAG1	0.000348068	6113.53	5091.99	3747.86	6903.44	6056.22		-0.404099	12.4659	-1.75849	0.119529	0.994851	-4.28378	2	-1.92339	0.093073	0.995425	-0.404099	0.093073	0.995425	Q9NWQ8	PAG1	0.000445	2781.46		7260.4	2806.72			0.679064	12.5705	0.816478	0.468727	0.999859	-4.70205	3	0.808924	0.469936	0.99986	0.679064	0.327962	6.08e-05	Q9NWQ8	PAG1	0.327962	6.08e-05	0.679064
Q02413	DSG1	0.000348068	271500	377190	246348	121066	424352	212812	0.402102	17.9006	0.94029	0.373192	0.994851	-5.13479	38	0.967674	0.359932	0.995425	0.402102	0.359932	0.995425	Q02413	DSG1	0.000445	154863	207053	150258	377086	161880	281239	-0.611063	17.4429	-0.999227	0.345857	0.999859	-4.7453	28	-1.00168	0.344156	0.99986	-0.611063	0.463245	6.08e-05	Q02413	DSG1	0.463245	6.08e-05	-0.611063
Q8N6S5	ARL6IP6	0.000348068	8652.71	7273.53	6296.92	4675.44	6239.69	8029.67	0.252846	12.7258	1.14892	0.282098	0.994851	-4.95604	1	1.1652	0.275594	0.995425	0.252846	0.275594	0.995425	Q8N6S5	ARL6IP6	0.000445				1535.98	1734.94			11.6772					2					-1.5	-1.5	Q8N6S5	ARL6IP6	-1.5	-1.5
Q6UN15	FIP1L1	0.000348068	799005	942659	1.03701e+06	762385	812273	1.07887e+06	0.0751207	19.7484	0.391279	0.705282	0.994851	-5.45765	32	0.439133	0.671515	0.995425	0.0751207	0.671515	0.995425	Q6UN15	FIP1L1	0.000445	572284	477026	636305	490032	653453	548496	-0.00530687	19.0042	-0.0196033	0.984822	0.999859	-5.05608	31	-0.0269443	0.979126	0.99986	-0.00530687	0.00916138	6.08e-05	Q6UN15	FIP1L1	0.00916138	6.08e-05	-0.00530687
P02769	ALB	0.000348068	3.78531e+06	9.67163e+06	5.17422e+06	1.89721e+06	5.09413e+06	9.63787e+06	0.341361	22.0941	0.603976	0.561736	0.994851	-5.36097	108	0.611548	0.556837	0.995425	0.341361	0.556837	0.995425	P02769	ALB	0.000445	582767	9.79896e+06	1.60264e+06	1.29069e+06	5.98553e+06	1.4979e+06	-0.112832	21.3361	-0.10631	0.917856	0.999859	-5.0524	123	-0.108207	0.916343	0.99986	-0.112832	0.0379421	6.08e-05	P02769	ALB	0.0379421	6.08e-05	-0.112832
Q9UBB4	ATXN10	0.000348068	18991.8	15638.7	15266.8	21755.7	18010.8	11695.2	-0.00509492	13.971	-0.0210972	0.983658	0.99985	-5.52909	5	-0.0218973	0.983035	0.999821	-0.00509492	0.983035	0.999821	Q9UBB4	ATXN10																					Q9UBB4	ATXN10
Q9NYF8	BCLAF1	0.000348068	100133	69606.2	493924	169049	60731.5	212462	0.219443	17.3107	0.29573	0.774581	0.994851	-5.48819	50	0.298948	0.772159	0.995425	0.219443	0.772159	0.995425	Q9NYF8	BCLAF1	0.000445	143899	437825	76543.4	186520	270677	71021.4	0.142512	17.4773	0.206644	0.841256	0.999859	-5.04185	52	0.211464	0.837508	0.99986	0.142512	0.077011	6.08e-05	Q9NYF8	BCLAF1	0.077011	6.08e-05	0.142512
P20700	LMNB1	0.000348068	32262.3	39801.7	39023	90788.5	34023.5	80677.1	-0.771397	15.5542	-1.83203	0.102362	0.994851	-4.2302	27	-1.87444	0.095566	0.995425	-0.771397	0.095566	0.995425	P20700	LMNB1	0.000445	7397.59	7076.82	7199.98	19863.4	13459.3	7108.59	-0.777995	13.4372	-1.20741	0.260478	0.999859	-4.6177	19	-1.21934	0.25547	0.99986	-0.777995	0.592661	6.08e-05	P20700	LMNB1	0.592661	6.08e-05	-0.777995
Q6WCQ1	MPRIP	0.000348068	19622	21714.9	20544.9	20174.8	25072.2	21727.6	-0.109411	14.3895	-0.717249	0.492586	0.994851	-5.29424	15	-0.673078	0.518776	0.995425	-0.109411	0.518776	0.995425	Q6WCQ1	MPRIP																					Q6WCQ1	MPRIP
O14513	NCKAP5	0.000348068	79721.5	98447.8	119522	130339	109322	108862	-0.241867	16.6177	-1.13115	0.289102	0.994851	-4.97226	68	-1.23553	0.24969	0.995425	-0.241867	0.24969	0.995425	O14513	NCKAP5																					O14513	NCKAP5
Q6P4R8	NFRKB	0.000348068	104259	101348	89299	101820	102645	88382.6	0.0102309	16.5306	0.0676417	0.947646	0.994851	-5.52713	39	0.0788787	0.938955	0.995425	0.0102309	0.938955	0.995425	Q6P4R8	NFRKB																					Q6P4R8	NFRKB
O94768	STK17B	0.000348068	13251.2	8494.6	15113.3	9404.49	12617.4	13212.8	0.0392626	13.4763	0.163291	0.874131	0.994851	-5.51671	3	0.172617	0.866992	0.995425	0.0392626	0.866992	0.995425	O94768	STK17B																					O94768	STK17B
P33991	MCM4	0.000348068	92067.8	82767.2	86411.9	100204	76336.8	73846.9	0.0737333	16.3688	0.424163	0.68205	0.994851	-5.44525	45	0.456955	0.659156	0.995425	0.0737333	0.659156	0.995425	P33991	MCM4	0.000445	17740	16168.7	18958.8	19553.7	16517	19648.2	-0.0742385	14.2753	-0.20774	0.840428	0.999859	-5.0417	13	-0.201508	0.845041	0.99986	-0.0742385	0.0731224	6.08e-05	P33991	MCM4	0.0731224	6.08e-05	-0.0742385
P24928	POLR2A	0.000348068	20615.7	18657.8	46324.9	23322.9	16051.2	34009.1	0.161653	14.6165	0.422429	0.683266	0.994851	-5.44593	29	0.432741	0.675974	0.995425	0.161653	0.675974	0.995425	P24928	POLR2A	0.000445	16355.6	32215.6	14664.1	18592.7	36087.2	13396	-0.0727304	14.3291	-0.16382	0.873783	0.999859	-5.04717	42	-0.178396	0.862591	0.99986	-0.0727304	0.0641949	6.08e-05	P24928	POLR2A	0.0641949	6.08e-05	-0.0727304
P48634	PRRC2A	0.000348068	542706	518803	434025	611804	607378	677457	-0.347552	19.0882	-2.34728	0.0452805	0.994851	-3.61074	27	-2.0725	0.069903	0.995425	-0.347552	0.069903	0.995425	P48634	PRRC2A	0.000445	1637.59	1981		2825.06	1648.75		-0.260927	11.3971	-0.567748	0.598424	0.999859	-4.84969	2	-0.474355	0.657361	0.99986	-0.260927	0.182196	6.08e-05	P48634	PRRC2A	0.182196	6.08e-05	-0.260927
Q13200	PSMD2	0.000348068	50960.9	42026	38020	51831.4	47132.6	43266.8	-0.125461	15.4934	-0.767543	0.463684	0.994851	-5.26142	16	-0.861288	0.412715	0.995425	-0.125461	0.412715	0.995425	Q13200	PSMD2	0.000445	6112.72	5750.44	5751.57	8223.86	7337.84	8402.39	-0.442176	12.8952	-1.25927	0.242114	0.999859	-4.58369	6	-1.36881	0.206138	0.99986	-0.442176	0.685843	6.08e-05	Q13200	PSMD2	0.685843	6.08e-05	-0.442176
P23246	SFPQ	0.000348068	138138	72465.2	49225.8	92955.5	54667	53017.6	0.290356	16.4652	0.604564	0.561362	0.994851	-5.36065	29	0.617338	0.553187	0.995425	0.290356	0.553187	0.995425	P23246	SFPQ	0.000445	35716.7	14024.2	32354.8	52696.2	10667.5	24632.5	0.0756727	14.7729	0.0954988	0.926179	0.999859	-5.05313	16	0.095696	0.92598	0.99986	0.0756727	0.0333984	6.08e-05	P23246	SFPQ	0.0333984	6.08e-05	0.0756727
A8MT33	SYCE1L	0.000348068	6785.07	6671.83	8569.39	5959.58	6691.42	4884.48	0.331303	12.4881	0.826444	0.431289	0.994851	-5.22061	2	0.853941	0.416554	0.995425	0.331303	0.416554	0.995425	A8MT33	SYCE1L																					A8MT33	SYCE1L
Q3KQU3	MAP7D1	0.000348068	85563.8	89831.9	98380.9	103812	104978	95749.6	-0.154857	16.5392	-1.07337	0.312825	0.994851	-5.02376	24	-1.21902	0.255583	0.995425	-0.154857	0.255583	0.995425	Q3KQU3	MAP7D1	0.000445	8311.55	8134.49	6772.43	8222.77	8083.16	7859.09	-0.0633547	12.9968	-0.273588	0.791071	0.999859	-5.03111	5	-0.25172	0.807237	0.99986	-0.0633547	0.0929989	6.08e-05	Q3KQU3	MAP7D1	0.0929989	6.08e-05	-0.0633547
Q9UQE7	SMC3	0.000348068	177174	182457	156356	184481	183399	180442	-0.09081	17.3864	-0.642257	0.537754	0.994851	-5.33956	63	-0.841814	0.422943	0.995425	-0.09081	0.422943	0.995425	Q9UQE7	SMC3	0.000445	6458.26	6292.39	10105.2	10141.2	8881.5	8224.34	-0.283692	13.203	-0.645131	0.536224	0.999859	-4.92053	12	-0.63446	0.542477	0.99986	-0.283692	0.265619	6.08e-05	Q9UQE7	SMC3	0.265619	6.08e-05	-0.283692
P15924	DSP	0.000348068	326012	439050	227287	140851	546020	275704	0.20586	18.0668	0.42615	0.680657	0.994851	-5.44447	116	0.431856	0.676593	0.995425	0.20586	0.676593	0.995425	P15924	DSP	0.000445	142005	167681	142860	621832	117665	186461	-0.667942	17.3636	-0.78974	0.451599	0.999859	-4.85623	125	-0.792203	0.449785	0.99986	-0.667942	0.346995	6.08e-05	P15924	DSP	0.346995	6.08e-05	-0.667942
P14373	TRIM27	0.000348068	49010	54844	61401.3	50731.3	59069.4	68159.6	-0.102508	15.8093	-0.583894	0.574558	0.994851	-5.37173	19	-0.655858	0.529265	0.995425	-0.102508	0.529265	0.995425	P14373	TRIM27	0.000445	61562.8	52024.3	52220.5	40806.1	82182.7	51634.2	-0.0166951	15.6043	-0.0504577	0.960948	0.999859	-5.05535	17	-0.0486393	0.96233	0.99986	-0.0166951	0.0166758	6.08e-05	P14373	TRIM27	0.0166758	6.08e-05	-0.0166951
A6H8Y1	BDP1	0.000348068	59664.3	74113.4	59898.5	79577.4	85445	61186.9	-0.217152	16.0569	-1.19279	0.265397	0.994851	-4.91527	74	-1.28058	0.234177	0.995425	-0.217152	0.234177	0.995425	A6H8Y1	BDP1																					A6H8Y1	BDP1
P23396	RPS3	0.000348068	71370.9	52658.2	163810	211929	50955.4	83171.4	-0.181629	16.6569	-0.326782	0.751788	0.994851	-5.47916	19	-0.326145	0.7522	0.995425	-0.181629	0.7522	0.995425	P23396	RPS3	0.000445	63251.7	126896	33363.2	121809	80575.6	38248.4	-0.162453	16.2772	-0.28455	0.782944	0.999859	-5.02907	14	-0.29891	0.772187	0.99986	-0.162453	0.112277	6.08e-05	P23396	RPS3	0.112277	6.08e-05	-0.162453
Q08378	GOLGA3	0.000348068	22831.9	24390.8	20883.4	28135.6	29821.9	20077.2	-0.178193	14.5306	-0.954882	0.366178	0.994851	-5.12316	32	-0.95286	0.366969	0.995425	-0.178193	0.366969	0.995425	Q08378	GOLGA3																					Q08378	GOLGA3
Q12912	IRAG2	0.000348068	48495.6	41954.6	38040.5	39420.8	48287.2	42969.1	-0.0265599	15.3774	-0.151244	0.883335	0.994851	-5.5185	17	-0.154338	0.880945	0.995425	-0.0265599	0.880945	0.995425	Q12912	IRAG2	0.000445	5958.89	4386.43	7912.05	5859.54	5836.65	8761.05	-0.178296	12.6821	-0.52969	0.610167	0.999859	-4.96373	3	-0.510965	0.622381	0.99986	-0.178296	0.205944	6.08e-05	Q12912	IRAG2	0.205944	6.08e-05	-0.178296
P17275	JUNB	0.000348068	27986.4	43683.3	34012.6	30405	22432.5	27018.5	0.391343	14.8546	1.80851	0.10618	0.994851	-4.25763	3	1.85172	0.099026	0.995425	0.391343	0.099026	0.995425	P17275	JUNB																					P17275	JUNB
P59998	ARPC4	0.000348068	38751.9	25564.4	15291.5	31360.9	12682.8	21973	0.264522	14.7048	0.530839	0.609209	0.994851	-5.39855	4	0.540541	0.602697	0.995425	0.264522	0.602697	0.995425	P59998	ARPC4	0.000445	4106.25			17197.4	3815.87		-0.980242	13.3411	-0.758635	0.487366	0.999859	-4.7236	2	-0.784585	0.471954	0.99986	-0.980242	0.3261	6.08e-05	P59998	ARPC4	0.3261	6.08e-05	-0.980242
Q8IY92	SLX4	0.000348068	16407.7	19516.5	16612.6	17138.2	9500.53	14447.3	0.392416	13.9015	1.74001	0.118069	0.994851	-4.33679	5	1.94255	0.0858636	0.995425	0.392416	0.0858636	0.995425	Q8IY92	SLX4																					Q8IY92	SLX4
P0CJ78	ZNF865	0.000348068	58045.7	40372.3	57286.8	46070.6	45255	45417.7	0.16786	15.4894	0.955218	0.366017	0.994851	-5.1229	6	1.01642	0.337484	0.995425	0.16786	0.337484	0.995425	P0CJ78	ZNF865																					P0CJ78	ZNF865
Q8IXT5	RBM12B	0.000348068	246819	250286	333629	258402	203625	290543	0.143662	18.0188	0.75418	0.471252	0.994851	-5.27032	46	0.821373	0.433866	0.995425	0.143662	0.433866	0.995425	Q8IXT5	RBM12B	0.000445	203333	200624	205245	181619	210860	175093	0.106787	17.4671	0.446388	0.666708	0.999859	-4.99009	41	0.554464	0.593547	0.99986	0.106787	0.226545	6.08e-05	Q8IXT5	RBM12B	0.226545	6.08e-05	0.106787
Q5UIP0	RIF1	0.000348068	2.9858e+06	2.37463e+06	2.22835e+06	3.04281e+06	2.42725e+06	2.14577e+06	-0.00147504	21.2239	-0.00737322	0.994288	0.99985	-5.52927	167	-0.00818172	0.993661	0.999821	-0.00147504	0.993661	0.999821	Q5UIP0	RIF1	0.000445	30669.4	29179.8	34785.4	46685.1	27878.8	34091.9	-0.170438	15.1021	-0.557399	0.591932	0.999859	-4.95405	33	-0.533026	0.607667	0.99986	-0.170438	0.216334	6.08e-05	Q5UIP0	RIF1	0.216334	6.08e-05	-0.170438
Q9P2N6	KANSL3	0.000348068	27415.5	25397.1	18718.6	31116.6	28442.9	25958	-0.272604	14.6276	-1.48212	0.174643	0.994851	-4.62337	13	-1.55768	0.155711	0.995425	-0.272604	0.155711	0.995425	Q9P2N6	KANSL3																					Q9P2N6	KANSL3
Q9NXR1	NDE1	0.000348068	57954	64590.5	42036.1	49511.6	60040.4	50358.3	0.023975	15.6084	0.108323	0.91627	0.994851	-5.52375	25	0.116988	0.909587	0.995425	0.023975	0.909587	0.995425	Q9NXR1	NDE1																					Q9NXR1	NDE1
Q12906	ILF3	0.000348068	391420	403872	681531	464204	331151	489584	0.172531	18.8166	0.684522	0.511998	0.994851	-5.31455	48	0.700163	0.502537	0.995425	0.172531	0.502537	0.995425	Q12906	ILF3	0.000445	849641	812271	910029	817189	681389	795307	0.168022	19.5645	0.685064	0.511935	0.999859	-4.90386	58	0.78267	0.455071	0.99986	0.168022	0.34192	6.08e-05	Q12906	ILF3	0.34192	6.08e-05	0.168022
Q86YM7	HOMER1	0.000348068	44892	41559.1	43101.7	45166.4	62153.1	43112.3	-0.196602	15.5266	-1.10886	0.298078	0.994851	-4.99235	11	-1.24461	0.246495	0.995425	-0.196602	0.246495	0.995425	Q86YM7	HOMER1																					Q86YM7	HOMER1
P09874	PARP1	0.000348068	90316.1	59887.3	51871.6	64852.1	54949.7	78356	0.00228985	16.2648	0.00646216	0.994994	0.99985	-5.52928	38	0.00639984	0.995041	0.999821	0.00228985	0.995041	0.999821	P09874	PARP1	0.000445	15423.6	13019.4	22283.6	29005.2	10160.7	22936.5	-0.198389	14.4211	-0.280084	0.786251	0.999859	-5.02991	23	-0.280619	0.785712	0.99986	-0.198389	0.104736	6.08e-05	P09874	PARP1	0.104736	6.08e-05	-0.198389
Q9UJZ1	STOML2	0.000348068	27213.3	23208.7	18521.4	23731.7	20109.5	19892.5	0.100418	14.4349	0.482245	0.641888	0.994851	-5.42104	8	0.512771	0.62117	0.995425	0.100418	0.62117	0.995425	Q9UJZ1	STOML2	0.000445	7162.04	4329.1	6921.42	11707.7	3095.82	9722.24	-0.238497	12.9738	-0.366398	0.723211	0.999859	-5.01142	4	-0.373968	0.717585	0.99986	-0.238497	0.144126	6.08e-05	Q9UJZ1	STOML2	0.144126	6.08e-05	-0.238497
O75400	PRPF40A	0.000348068	266905	275371	357256	274452	236053	340156	0.0842661	18.1835	0.433436	0.675561	0.994851	-5.44158	33	0.499157	0.630331	0.995425	0.0842661	0.630331	0.995425	O75400	PRPF40A	0.000445	193147	187863	244427	190139	189191	225861	0.0421478	17.713	0.176534	0.864097	0.999859	-5.04572	30	0.185214	0.857405	0.99986	0.0421478	0.0668139	6.08e-05	O75400	PRPF40A	0.0668139	6.08e-05	0.0421478
P11233	RALA	0.000348068	9181.28	8086.4	5666.57	4992.17	7013.34	4308.05	0.493288	12.6951	2.0288	0.0751491	0.994851	-3.997	3	2.112	0.0656481	0.995425	0.493288	0.0656481	0.995425	P11233	RALA	0.000445	2522.68	2228.95	3852.7	4568.88	1159.29	3987.92	0.0121589	11.714	0.0191766	0.985213	0.999859	-5.05608	2	0.0194804	0.984966	0.99986	0.0121589	0.00657872	6.08e-05	P11233	RALA	0.00657872	6.08e-05	0.0121589
Q9Y383	LUC7L2	0.000348068	139558	113284	297631	238972	93434.4	282283	-0.140557	17.4751	-0.295968	0.774405	0.994851	-5.48812	20	-0.300899	0.770721	0.995425	-0.140557	0.770721	0.995425	Q9Y383	LUC7L2	0.000445	228673	290553	168890	242211	370856	149950	-0.0878104	17.7848	-0.234749	0.820078	0.999859	-5.0377	21	-0.251727	0.807232	0.99986	-0.0878104	0.0930017	6.08e-05	Q9Y383	LUC7L2	0.0930017	6.08e-05	-0.0878104
Q15652	JMJD1C	0.000348068	231957	284052	247533	279943	316077	234269	-0.115315	17.9264	-0.670267	0.520598	0.994851	-5.32314	113	-0.793928	0.448833	0.995425	-0.115315	0.448833	0.995425	Q15652	JMJD1C																					Q15652	JMJD1C
Q9NTI5	PDS5B	0.000348068	15074.3	18496.3	16258	17703.2	16225.7	15835.4	-0.00165278	14.0113	-0.0101892	0.992107	0.99985	-5.52925	17	-0.012339	0.99044	0.999821	-0.00165278	0.99044	0.999821	Q9NTI5	PDS5B	0.000445	3251.07	2535.22	5518.94	4359.1	3799.17	5764.05	-0.356461	12.1477	-0.868721	0.409359	0.999859	-4.81672	5	-0.850507	0.418356	0.99986	-0.356461	0.378454	6.08e-05	Q9NTI5	PDS5B	0.378454	6.08e-05	-0.356461
Q9H967	WDR76	0.000348068	100127	98591.7	127217	80425.6	80899.2	125550	0.206827	16.5643	0.970598	0.358733	0.994851	-5.11048	28	0.969789	0.358935	0.995425	0.206827	0.358935	0.995425	Q9H967	WDR76																					Q9H967	WDR76
Q5VUA4	ZNF318	0.000348068	137684	150580	136060	132205	155586	144463	-0.0250167	17.0633	-0.152425	0.882432	0.994851	-5.51833	77	-0.151857	0.882842	0.995425	-0.0250167	0.882842	0.995425	Q5VUA4	ZNF318	0.000445	12427.7	11991.2	13437.2	10813.6	13139.5	12613.8	0.0533364	13.6167	0.233995	0.820644	0.999859	-5.03782	11	0.323394	0.75421	0.99986	0.0533364	0.122508	6.08e-05	Q5VUA4	ZNF318	0.122508	6.08e-05	0.0533364
Q12802	AKAP13	0.000348068	368373	381974	355748	377597	437780	337927	-0.052756	18.4934	-0.34781	0.736497	0.994851	-5.47256	73	-0.296176	0.774204	0.995425	-0.052756	0.774204	0.995425	Q12802	AKAP13	0.000445	4439.78	3162.14		3494.22	3893.88	2692.36	0.174012	11.8328	0.475791	0.650226	0.999859	-4.92202	2	0.439387	0.674615	0.99986	0.174012	0.170944	6.08e-05	Q12802	AKAP13	0.170944	6.08e-05	0.174012
Q96EE3	SEH1L	0.000348068	6736.05	6961.78	7885.97	9013.91	7585.66	9622.45	-0.277062	13.1162	-1.28099	0.234264	0.994851	-4.83031	4	-1.31953	0.221425	0.995425	-0.277062	0.221425	0.995425	Q96EE3	SEH1L	0.000445	3431.76	1997.32	2644.92	5443.84	3504.53		-0.73351	11.7517	-1.94154	0.0977848	0.999859	-4.15379	1	-2.29989	0.0578093	0.99986	-0.73351	1.238	6.08e-05	Q96EE3	SEH1L	1.238	6.08e-05	-0.73351
P18858	LIG1	0.000348068	5503.34	4909.21	4910.44	5961.59	4416.89	4402.41	0.0648762	12.4073	0.323448	0.754224	0.994851	-5.48018	4	0.366935	0.722635	0.995425	0.0648762	0.722635	0.995425	P18858	LIG1	0.000445	2217.17	1808.52	2705.65		1820.39	2497.53	0.0541297	11.4575	0.096133	0.925994	0.999859	-4.98915	1	0.101568	0.921762	0.99986	0.0541297	0.0353813	6.08e-05	P18858	LIG1	0.0353813	6.08e-05	0.0541297
P51608	MECP2	0.000348068	9562.05	10526.3	8056.7	6461.74	9156.95	6848.61	0.333613	13.1195	1.20744	0.260002	0.994851	-4.90143	1	1.22656	0.25288	0.995425	0.333613	0.25288	0.995425	P51608	MECP2																					P51608	MECP2
Q9Y2X7	GIT1	0.000348068	21547.6	26256.1	18926.8	31063.8	31677.6	26675.5	-0.431201	14.6541	-2.59758	0.030368	0.994851	-3.30556	8	-2.80794	0.0215963	0.995425	-0.431201	0.0215963	0.995425	Q9Y2X7	GIT1																					Q9Y2X7	GIT1
Q14204	DYNC1H1	0.000348068	47624.9	48308.4	47317.5	51650.8	51387.1	45133.5	-0.0460109	15.5654	-0.294042	0.775826	0.994851	-5.48865	94	-0.292739	0.776741	0.995425	-0.0460109	0.776741	0.995425	Q14204	DYNC1H1	0.000445	11979.7	11300.7	15114.1	17454.9	13397.6	14555.8	-0.24477	13.8945	-0.5918	0.569713	0.999859	-4.94142	35	-0.583333	0.574817	0.99986	-0.24477	0.24047	6.08e-05	Q14204	DYNC1H1	0.24047	6.08e-05	-0.24477
Q9P2K5	MYEF2	0.000348068	13443.9	14170.7	10543.3	11720.9	12083.8	11043.6	0.120275	13.6071	0.761056	0.467348	0.994851	-5.26576	6	0.68143	0.513734	0.995425	0.120275	0.513734	0.995425	Q9P2K5	MYEF2																					Q9P2K5	MYEF2
Q00059	TFAM	0.000348068	64435.9	54691.1	52199.5	52480.7	49890.8	149702	-0.363791	16.0171	-0.92454	0.380873	0.994851	-5.14719	15	-0.936802	0.374711	0.995425	-0.363791	0.374711	0.995425	Q00059	TFAM	0.000445	41795.3	26004.3	87975	84193.1	25748	48614.5	-0.0467885	15.6001	-0.079877	0.938223	0.999859	-5.05405	12	-0.0847876	0.934393	0.99986	-0.0467885	0.0294702	6.08e-05	Q00059	TFAM	0.0294702	6.08e-05	-0.0467885
P13747	HLA-E	0.000348068	26125.8	16462.1	22081.5	21939.8	19442.1	18670.1	0.0846672	14.4575	0.440021	0.67097	0.994851	-5.43893	4	0.47021	0.650034	0.995425	0.0846672	0.650034	0.995425	P13747	HLA-E																					P13747	HLA-E
Q9P107	GMIP	0.000348068	7631.69		11009.3	5765.65	7865.15	8812.65	0.315483	12.9914	1.11981	0.302798	0.994851	-4.90705	2	1.14564	0.292364	0.995425	0.315483	0.292364	0.995425	Q9P107	GMIP																					Q9P107	GMIP
P50991	CCT4	0.000348068	19432.7	15584.2	12904.1	37015.1	15490.9	15758.8	-0.403102	14.2116	-1.13086	0.289214	0.994851	-4.97252	11	-1.14624	0.282939	0.995425	-0.403102	0.282939	0.995425	P50991	CCT4	0.000445	6283.85	4069.41	6607.35	10312.3	4448.11	8204.69	-0.385133	12.8128	-0.74977	0.47406	0.999859	-4.87508	6	-0.760444	0.467557	0.99986	-0.385133	0.330165	6.08e-05	P50991	CCT4	0.330165	6.08e-05	-0.385133
Q9H5H4	ZNF768	0.000348068	986703	830050	787032	825668	849126	909308	0.00530851	19.6382	0.0331757	0.974306	0.99985	-5.52878	18	0.0360839	0.972049	0.999686	0.00530851	0.972049	0.999686	Q9H5H4	ZNF768																					Q9H5H4	ZNF768
P22102	GART	0.000348068	4190.28	3742.43	4219.75	16900.3	3820.68	4146.62	-0.672187	12.3096	-1.27149	0.237465	0.994851	-4.83964	11	-1.27496	0.236068	0.995425	-0.672187	0.236068	0.995425	P22102	GART	0.000445	1275.15		2232.06	5079.18	1613.21		-0.762743	11.6066	-0.62827	0.551843	0.999859	-4.83441	7	-0.637145	0.545806	0.99986	-0.762743	0.262962	6.08e-05	P22102	GART	0.262962	6.08e-05	-0.762743
O95373	IPO7	0.000348068	24579.5	21040.9	17662.2	21993.6	24610.6	21697.1	-0.120846	14.4201	-0.644894	0.536124	0.994851	-5.33804	9	-0.595196	0.567217	0.995425	-0.120846	0.567217	0.995425	O95373	IPO7																					O95373	IPO7
Q9Y3D9	MRPS23	0.000348068	106361	130439	123268	122897	108403	90737.9	0.166836	16.9105	1.00952	0.340783	0.994851	-5.07841	15	1.11	0.297413	0.995425	0.166836	0.297413	0.995425	Q9Y3D9	MRPS23	0.000445	67163.1	62051.9	79006.2	73589.8	47487.2	77585.5	0.0934266	16.0417	0.337242	0.744285	0.999859	-5.0182	10	0.322836	0.754618	0.99986	0.0934266	0.122273	6.08e-05	Q9Y3D9	MRPS23	0.122273	6.08e-05	0.0934266
O96000	NDUFB10	0.000348068	10528.1	11676.7	10665.6	13370.7	11750.8	9533.61	-0.0640273	13.3743	-0.389989	0.706201	0.994851	-5.45811	4	-0.422328	0.683266	0.995425	-0.0640273	0.683266	0.995425	O96000	NDUFB10																					O96000	NDUFB10
Q9UDW1	UQCR10	0.000348068	6334.56	8866.99	9244.15	5867.26	9085.53	9062.2	0.0347031	13.0384	0.107978	0.916536	0.994851	-5.52379	2	0.110404	0.914652	0.995425	0.0347031	0.914652	0.995425	Q9UDW1	UQCR10																					Q9UDW1	UQCR10
P62316	SNRPD2	0.000348068	115564	103487	265683	155749	89520.3	197607	0.0685669	17.2758	0.169071	0.869722	0.994851	-5.51581	19	0.17395	0.865977	0.995425	0.0685669	0.865977	0.995425	P62316	SNRPD2	0.000445	245258	284587	212024	262060	263836	211876	0.00487921	17.941	0.0200097	0.984507	0.999859	-5.05607	19	0.0283992	0.977999	0.99986	0.00487921	0.00966144	6.08e-05	P62316	SNRPD2	0.00966144	6.08e-05	0.00487921
P49327	FASN	0.000348068	8711.36	9332.92	7621.12	23564.6	8698.88	7360.66	-0.427995	13.2688	-1.04274	0.326008	0.994851	-5.05029	15	-1.06191	0.317515	0.995425	-0.427995	0.317515	0.995425	P49327	FASN	0.000445	4703.57	4896.07	5131.24	10760.9	3644.63	5714.74	-0.307836	13.1885	-0.704049	0.506504	0.999859	-4.89225	32	-0.676101	0.522295	0.99986	-0.307836	0.282084	6.08e-05	P49327	FASN	0.282084	6.08e-05	-0.307836
P42357	HAL	0.000348068	49233	36401.4	48593.7	20100.2	47154.3	29893.9	0.539979	15.0307	1.59034	0.148445	0.994851	-4.50559	15	1.61364	0.143045	0.995425	0.539979	0.143045	0.995425	P42357	HAL	0.000445	7667.65	11130	9861.89	15013.9	8196.14	17259.6	-0.445154	13.1749	-0.847699	0.420322	0.999859	-4.82753	9	-0.863267	0.411686	0.99986	-0.445154	0.385434	6.08e-05	P42357	HAL	0.385434	6.08e-05	-0.445154
Q92608	DOCK2	0.000348068	142157	130675	121059	143489	136014	128133	-0.0510546	17.0208	-0.370025	0.720476	0.994851	-5.46515	66	-0.390805	0.705555	0.995425	-0.0510546	0.705555	0.995425	Q92608	DOCK2	0.000445	10122.3	7255.73	10092.4	9359.72	11085	8647.63	-0.0918399	13.2429	-0.284051	0.783313	0.999859	-5.02917	17	-0.27299	0.791376	0.99986	-0.0918399	0.101617	6.08e-05	Q92608	DOCK2	0.101617	6.08e-05	-0.0918399
P21333	FLNA	0.000348068	11476.3	11958.4	10974.2	25099.1	12243.2	8706.27	-0.276317	13.6136	-0.69128	0.507951	0.994851	-5.31043	21	-0.710049	0.49669	0.995425	-0.276317	0.49669	0.995425	P21333	FLNA	0.000445	5277.27	3802.96	5836.81	11328.1	4033.37	5873.37	-0.398638	12.8579	-0.493955	0.634114	0.999859	-4.97554	35	-0.511152	0.622255	0.99986	-0.398638	0.206031	6.08e-05	P21333	FLNA	0.206031	6.08e-05	-0.398638
Q9P1Z0	ZBTB4	0.000348068	25073.1	18063.1	26936.8	16865	14889.6	15128.4	0.561057	14.2477	2.51464	0.0346629	0.994851	-3.40653	9	2.76336	0.0231827	0.995425	0.561057	0.0231827	0.995425	Q9P1Z0	ZBTB4																					Q9P1Z0	ZBTB4
P35789	ZNF93	0.000348068	13037.2	13219.3	17136.7	15282.1	12155.8	15506.1	0.0120145	13.7568	0.0697149	0.946044	0.994851	-5.527	6	0.0634578	0.950869	0.995425	0.0120145	0.950869	0.995425	P35789	ZNF93	0.000445	5472.22	6974.67	5226.3	4818.27	11758.9	5393.21	-0.205101	12.6195	-0.525273	0.613101	0.999859	-4.96523	3	-0.520408	0.61606	0.99986	-0.205101	0.210377	6.08e-05	P35789	ZNF93	0.210377	6.08e-05	-0.205101
Q8NEZ4	KMT2C	0.000348068	31611.9	34289.4	28912	34335.7	35551.7	30987.6	-0.0904741	14.9502	-0.63778	0.540527	0.994851	-5.34212	48	-0.671645	0.519644	0.995425	-0.0904741	0.519644	0.995425	Q8NEZ4	KMT2C	0.000445	1881.26		2459.36		1467.96		0.551182	11.3294	1.01893	0.376651	0.999859	-4.63486	1	0.567631	0.604689	0.99986	0.551182	0.218468	6.08e-05	Q8NEZ4	KMT2C	0.218468	6.08e-05	0.551182
Q15029	EFTUD2	0.000348068	376245	297400	669659	394399	258620	449418	0.236318	18.6318	0.689927	0.508759	0.994851	-5.31126	74	0.701968	0.501466	0.995425	0.236318	0.501466	0.995425	Q15029	EFTUD2	0.000445	1.0747e+06	1023671	938914	926533	1.01795e+06	761872	0.174514	19.8784	0.734891	0.482604	0.999859	-4.88189	84	0.803253	0.443709	0.99986	0.174514	0.352902	6.08e-05	Q15029	EFTUD2	0.352902	6.08e-05	0.174514
Q8IZC7	ZNF101	0.000348068	9128.55	8983.75	13493.2	12009	10357	11142.9	-0.108254	13.3571	-0.560988	0.589382	0.994851	-5.3836	2	-0.581893	0.575744	0.995425	-0.108254	0.575744	0.995425	Q8IZC7	ZNF101	0.000445	3300.61		1534.64	3155.89	5340.58	1840.34	-0.481358	11.319	-0.861985	0.420196	0.999859	-4.77475	1	-0.838248	0.431631	0.99986	-0.481358	0.364887	6.08e-05	Q8IZC7	ZNF101	0.364887	6.08e-05	-0.481358
Q9ULM2	ZNF490	0.000348068	15732	11836.6	14995.8	14831.1	13315.4	14956.6	-0.0269964	13.796	-0.160689	0.876117	0.994851	-5.51711	6	-0.185767	0.856985	0.995425	-0.0269964	0.856985	0.995425	Q9ULM2	ZNF490																					Q9ULM2	ZNF490
P09211	GSTP1	0.000348068	15379.4	11077.4	6867	65310.7	8453.55	8048.96	-0.641815	13.8489	-0.773194	0.460507	0.994851	-5.25761	12	-0.775624	0.459006	0.995425	-0.641815	0.459006	0.995425	P09211	GSTP1	0.000445	5200.43	4557.73	7795.41	20242.8	3764.52	7753.59	-0.559032	13.3059	-0.566672	0.585896	0.999859	-4.95071	8	-0.569599	0.583686	0.99986	-0.559032	0.233821	6.08e-05	P09211	GSTP1	0.233821	6.08e-05	-0.559032
O00308	WWP2	0.000348068	38479.6	40139.5	37343.8	35478.8	34202.3	45060.3	0.0256941	15.2137	0.153928	0.881283	0.994851	-5.51811	8	0.145965	0.887351	0.995425	0.0256941	0.887351	0.995425	O00308	WWP2	0.000445	67020.8	56177.9	76665.1	64428.3	60223.4	74294.9	0.000633	16.0244	0.00262341	0.997969	0.999859	-5.0562	10	0.00263508	0.997958	0.99986	0.000633	0.000888	6.08e-05	O00308	WWP2	0.000888	6.08e-05	0.000633
Q96ST3	SIN3A	0.000348068	36036.6	37504.2	43386.9	44242.2	37169.3	40315	-0.0590256	15.2757	-0.39498	0.702651	0.994851	-5.4563	42	-0.413882	0.689208	0.995425	-0.0590256	0.689208	0.995425	Q96ST3	SIN3A																					Q96ST3	SIN3A
Q8NCD3	HJURP	0.000348068	11122.4	10085.8	12579.2	11488.1	9747.39	12141.1	0.0179071	13.4205	0.100517	0.92228	0.994851	-5.52452	4	0.0959455	0.925788	0.995425	0.0179071	0.925788	0.995425	Q8NCD3	HJURP	0.000445	2093.14	2040.31	1475.9	2482.96	2754.46	2260.28	-0.431427	11.0467	-1.56647	0.159356	0.999859	-4.37412	1	-1.81097	0.110218	0.99986	-0.431427	0.957749	6.08e-05	Q8NCD3	HJURP	0.957749	6.08e-05	-0.431427
P49207	RPL34	0.000348068	14612.4	7268.06	27448.6	64672.3	7945.42	18580.5	-0.570523	14.0461	-0.758326	0.468896	0.994851	-5.26758	3	-0.758691	0.468551	0.995425	-0.570523	0.468551	0.995425	P49207	RPL34	0.000445	9458.54	8884.06	6642.75	20111.4	9295.73	11221.3	-0.636689	13.6797	-1.06371	0.317356	0.999859	-4.70744	3	-1.0589	0.318806	0.99986	-0.636689	0.496473	6.08e-05	P49207	RPL34	0.496473	6.08e-05	-0.636689
P30414	NKTR	0.000348068	4297.7	3711.68	19887.8	6771.31	3455.39	8239.24	0.239552	12.7864	0.390997	0.705483	0.994851	-5.45775	6	0.387747	0.707734	0.995425	0.239552	0.707734	0.995425	P30414	NKTR	0.000445	7516.69	19289.4	5917.31	10043.3	11503.8	5807.49	0.118221	13.2925	0.250873	0.807997	0.999859	-5.03508	13	0.247577	0.810338	0.99986	0.118221	0.091334	6.08e-05	P30414	NKTR	0.091334	6.08e-05	0.118221
Q6P9B9	INTS5	0.000348068			5575.65	5535.6	4743.18	6254.05	0.0260108	12.3142	0.061616	0.952736	0.994851	-5.2529	3	0.0628169	0.9518	0.995425	0.0260108	0.9518	0.995425	Q6P9B9	INTS5																					Q6P9B9	INTS5
P61026	RAB10	0.000348068	32716.4	27322.4	30002.9	35891.8	24195.7	21151.5	0.182011	14.835	0.870818	0.407933	0.994851	-5.18822	3	0.896933	0.394448	0.995425	0.182011	0.394448	0.995425	P61026	RAB10	0.000445	7259.56	6663.66	9671.85	10515.8	5759.66	14165.3	-0.291588	13.2038	-0.69784	0.50431	0.999859	-4.89835	2	-0.71824	0.491877	0.99986	-0.291588	0.308143	6.08e-05	P61026	RAB10	0.308143	6.08e-05	-0.291588
O95983	MBD3	0.000348068	5309.5	2390.34	4835.51	6805.04	4210.21	7708.65	-0.615839	12.4328	-1.71229	0.123222	0.994851	-4.3685	1	-1.73671	0.118427	0.995425	-0.615839	0.118427	0.995425	O95983	MBD3																					O95983	MBD3
Q92598	HSPH1	0.000348068	23934.3	17556	18817.8	37453	17539.7	20435.1	-0.254538	14.481	-0.818358	0.435642	0.994851	-5.22636	12	-0.80736	0.441465	0.995425	-0.254538	0.441465	0.995425	Q92598	HSPH1	0.000445	4396.49	2381.24	2511.68	5854.54	3159.58	3631.15	-0.451	12.1192	-0.538324	0.604453	0.999859	-4.96076	12	-0.541725	0.601916	0.99986	-0.451	0.220464	6.08e-05	Q92598	HSPH1	0.220464	6.08e-05	-0.451
Q15776	ZKSCAN8	0.000348068	15137.1	18052.5	21094.3	19961.1	15381.5	19365.5	-0.0149105	14.1329	-0.0821836	0.936416	0.994851	-5.52611	7	-0.0819834	0.936558	0.995425	-0.0149105	0.936558	0.995425	Q15776	ZKSCAN8																					Q15776	ZKSCAN8
Q9UII5	ZNF107	0.000348068	15243.3	13545.3	17532.5	13886.5	13386.7	14978.8	0.126201	13.8857	0.796007	0.447831	0.994851	-5.24201	10	0.842376	0.422645	0.995425	0.126201	0.422645	0.995425	Q9UII5	ZNF107	0.000445	4038.3	4044.47	6118.49		6884.55	4266.53	-0.22392	12.2886	-0.552172	0.60323	0.999859	-4.89676	1	-0.497357	0.638186	0.99986	-0.22392	0.195053	6.08e-05	Q9UII5	ZNF107	0.195053	6.08e-05	-0.22392
A8MTY0	ZNF724	0.000348068	13731.8	12802.2	15299.9	13467	12784.3	14030.4	0.0516916	13.7546	0.326359	0.752097	0.994851	-5.47929	3	0.292346	0.777032	0.995425	0.0516916	0.777032	0.995425	A8MTY0	ZNF724	0.000445	8907.72	4973.53	8256.31	6859.61	10786.9	7803.28	-0.219531	12.9696	-0.6098	0.558278	0.999859	-4.93455	2	-0.653762	0.530551	0.99986	-0.219531	0.275273	6.08e-05	A8MTY0	ZNF724	0.275273	6.08e-05	-0.219531
P17038	ZNF43	0.000348068	5651.62	5244.09	5225.73	6469.21	4217.84	5033.24	0.057802	12.4761	0.263034	0.79883	0.994851	-5.49673	4	0.278985	0.786924	0.995425	0.057802	0.786924	0.995425	P17038	ZNF43																					P17038	ZNF43
P46060	RANGAP1	0.000348068	15813.4	17374.4	15661.1	24281.9	11507.6	18244	-0.0815349	14.0317	-0.290495	0.778447	0.994851	-5.48962	9	-0.285508	0.78209	0.995425	-0.0815349	0.78209	0.995425	P46060	RANGAP1	0.000445	3158.49	2904.87	3694.21	5014.96	3513.47	4748.88	-0.434583	12.1881	-0.83805	0.425422	0.999859	-4.83242	4	-0.830129	0.429164	0.99986	-0.434583	0.367377	6.08e-05	P46060	RANGAP1	0.367377	6.08e-05	-0.434583
Q99543	DNAJC2	0.000348068	3948.93	1556.84		1608.94		2187.46	0.402356	11.4714	0.764704	0.476284	0.994851	-5.10855	2	0.762127	0.477381	0.995425	0.402356	0.477381	0.995425	Q99543	DNAJC2																					Q99543	DNAJC2
Q6UB99	ANKRD11	0.000348068	33197.5	39310.9	32939.5	37264.8	33793.3	34215.1	-0.00112157	15.1032	-0.00789358	0.993885	0.99985	-5.52927	22	-0.00961076	0.992554	0.999821	-0.00112157	0.992554	0.999821	Q6UB99	ANKRD11																					Q6UB99	ANKRD11
Q9Y2R2	PTPN22	0.000348068	12072.1	11816.1	14049.4	12951.2	11891.8	10121.8	0.120805	13.5026	0.698689	0.503537	0.994851	-5.30586	3	0.696577	0.504668	0.995425	0.120805	0.504668	0.995425	Q9Y2R2	PTPN22																					Q9Y2R2	PTPN22
Q8NAP3	ZBTB38	0.000348068	16253.7	12806.6	14772.6	13396	10150.6	13389.8	0.25203	13.6296	1.46458	0.179257	0.994851	-4.64208	5	1.33278	0.217223	0.995425	0.25203	0.217223	0.995425	Q8NAP3	ZBTB38																					Q8NAP3	ZBTB38
P34932	HSPA4	0.000348068	87771.7	75829.8	73123.9	88033.6	83554	83267.3	-0.11055	16.2721	-0.798664	0.44637	0.994851	-5.24017	35	-0.693962	0.506226	0.995425	-0.11055	0.506226	0.995425	P34932	HSPA4	0.000445	2299.8			7680.27			-1.73965	13.0707	-1.41226	0.244393	0.999859	-4.50881	8	-1.14057	0.326034	0.99986	-1.73965	0.486737	6.08e-05	P34932	HSPA4	0.486737	6.08e-05	-1.73965
P17029	ZKSCAN1	0.000348068	10665.6	12985.1	17690.9	15768.8	8967.97	14723.3	0.0782624	13.7739	0.298785	0.772327	0.994851	-5.48734	4	0.302064	0.769863	0.995425	0.0782624	0.769863	0.995425	P17029	ZKSCAN1																					P17029	ZKSCAN1
P17028	ZNF24	0.000348068	12096.8	12307.6	11376.1	11431.1	9872.11	11584.8	0.124523	13.3625	0.654419	0.530263	0.994851	-5.33251	2	0.605395	0.56073	0.995425	0.124523	0.56073	0.995425	P17028	ZNF24																					P17028	ZNF24
P11279	LAMP1	0.000348068	8520.81	7449.38	2915.16		6690.44	7372.69	-0.301583	12.2645	-0.669439	0.523436	0.994851	-5.2368	2	-0.683279	0.514979	0.995425	-0.301583	0.514979	0.995425	P11279	LAMP1	0.000445	2952.58	4604.33	5574.01	8024.58	3035.82	4599.18	-0.18807	12.2377	-0.43943	0.673032	0.999859	-4.9913	2	-0.448307	0.666598	0.99986	-0.18807	0.176136	6.08e-05	P11279	LAMP1	0.176136	6.08e-05	-0.18807
Q14586	ZNF267	0.000348068	4182.07	3654.33	5427.97	4275.91	3685.12	3735.52	0.164995	12.0083	0.915697	0.385236	0.994851	-5.15408	5	1.02202	0.334976	0.995425	0.164995	0.334976	0.995425	Q14586	ZNF267																					Q14586	ZNF267
Q8NB50	ZFP62	0.000348068	13576.8	8002.2	11865.2	7304.87	5380.28	7791.2	0.691251	13.0774	2.76726	0.0231873	0.994851	-3.10023	2	2.8458	0.0203366	0.995425	0.691251	0.0203366	0.995425	Q8NB50	ZFP62																					Q8NB50	ZFP62
Q16629	SRSF7	0.000348068	3.65789e+06	2.89783e+06	7.85584e+06	4.82988e+06	2.81599e+06	4.84455e+06	0.112586	22.1214	0.295447	0.77479	0.994851	-5.48826	22	0.300631	0.770919	0.995425	0.112586	0.770919	0.995425	Q16629	SRSF7	0.000445	4.55845e+06	5.86388e+06	3.54444e+06	4.75637e+06	5.05508e+06	3.22087e+06	0.0969698	22.0969	0.327793	0.751165	0.999859	-5.02028	24	0.32496	0.753066	0.99986	0.0969698	0.123167	6.08e-05	Q16629	SRSF7	0.123167	6.08e-05	0.0969698
O75122	CLASP2	0.000348068	218185	232321	167597	224411	278846	234387	-0.262614	17.6947	-1.42117	0.191135	0.994851	-4.68784	32	-1.41801	0.191791	0.995425	-0.262614	0.191791	0.995425	O75122	CLASP2	0.000445	8435.61	4517.45	8435.17	10655.6	6975.89	7789.38	-0.283001	12.9572	-0.831257	0.429038	0.999859	-4.83583	3	-0.803096	0.443795	0.99986	-0.283001	0.352818	6.08e-05	O75122	CLASP2	0.352818	6.08e-05	-0.283001
P16615	ATP2A2	0.000348068	28835.7	21892.4	24764	23463.4	23283.1	25490.6	0.0556241	14.5314	0.367064	0.722603	0.994851	-5.46616	11	0.37679	0.715563	0.995425	0.0556241	0.715563	0.995425	P16615	ATP2A2	0.000445	11322.4	8092.02	8998.55	13941.2	9097.31	10371.4	-0.224652	13.5033	-0.612341	0.556674	0.999859	-4.93356	6	-0.623116	0.549559	0.99986	-0.224652	0.259986	6.08e-05	P16615	ATP2A2	0.259986	6.08e-05	-0.224652
P31939	ATIC	0.000348068	5684.64	3212.1	5504.83	24687.2	4336.1	5441.96	-0.844977	12.7023	-1.32848	0.21881	0.994851	-4.78302	16	-1.34215	0.214291	0.995425	-0.844977	0.214291	0.995425	P31939	ATIC	0.000445			1826.44	7192.96	583.25		-0.165348	11.9156	-0.0978143	0.926452	0.999859	-4.85013	4	-0.101582	0.923457	0.99986	-0.165348	0.0345832	6.08e-05	P31939	ATIC	0.0345832	6.08e-05	-0.165348
Q8TF68	ZNF384	0.000348068	12305.5	13708.2	12254.5	16530.8	11291.1	14816.9	-0.139973	13.8343	-0.62761	0.546857	0.994851	-5.34789	4	-0.652594	0.531268	0.995425	-0.139973	0.531268	0.995425	Q8TF68	ZNF384	0.000445	3379.56	3592.05	3396.94	6080.47	3851.01	3367.04	-0.311673	12.0699	-0.468068	0.651754	0.999859	-4.98363	3	-0.472718	0.648315	0.99986	-0.311673	0.188214	6.08e-05	Q8TF68	ZNF384	0.188214	6.08e-05	-0.311673
P58317	ZNF121	0.000348068	8089.33	7013.64	9698.84	8239.58	7204.14	9951.92	-0.034126	13.1157	-0.185969	0.85686	0.994851	-5.51298	5	-0.19406	0.850687	0.995425	-0.034126	0.850687	0.995425	P58317	ZNF121	0.000445	5972.51	6096.3	6447.08	6777.39	7804.87	6388.82	-0.175246	12.7307	-0.772104	0.46142	0.999859	-4.86465	4	-0.72115	0.490175	0.99986	-0.175246	0.309649	6.08e-05	P58317	ZNF121	0.309649	6.08e-05	-0.175246
P02786	TFRC	0.000348068	278786	227868	187890	253347	232869	192239	0.0245688	17.7575	0.126698	0.902145	0.994851	-5.52172	25	0.135251	0.895562	0.995425	0.0245688	0.895562	0.995425	P02786	TFRC	0.000445	5523.11	4212.32	6504.4	8641.67	3638.3	6665.99	-0.156628	13.3469	-0.0954053	0.926251	0.999859	-5.05314	15	-0.0962354	0.925564	0.99986	-0.156628	0.0335935	6.08e-05	P02786	TFRC	0.0335935	6.08e-05	-0.156628
P15880	RPS2	0.000348068	29089.6	25549.9	83669.7	81256.6	21246.3	50373.5	-0.16128	15.5323	-0.287875	0.780384	0.994851	-5.49033	13	-0.290632	0.778299	0.995425	-0.16128	0.778299	0.995425	P15880	RPS2	0.000445	33564.1	64548.2	18404.4	63673.9	40881.1	24978.5	-0.235158	15.3996	-0.452109	0.662746	0.999859	-4.98841	16	-0.44805	0.665318	0.99986	-0.235158	0.176971	6.08e-05	P15880	RPS2	0.176971	6.08e-05	-0.235158
Q07021	C1QBP	0.000348068	77842.9	67691	80983.2	87545.5	72752.1	52602.6	0.116332	16.2368	0.577906	0.578413	0.994851	-5.37487	9	0.62861	0.546122	0.995425	0.116332	0.546122	0.995425	Q07021	C1QBP	0.000445	130569	108003	159952	167919	54647.5	149931	0.237743	17.0716	0.524747	0.613451	0.999859	-4.9654	9	0.522531	0.614644	0.99986	0.237743	0.211376	6.08e-05	Q07021	C1QBP	0.211376	6.08e-05	0.237743
Q9NVU0	POLR3E	0.000348068	27307.9	23497.4	21133.8	22447.1	29281.6	22971.7	-0.0516717	14.5127	-0.301575	0.770272	0.994851	-5.48655	18	-0.312639	0.762089	0.995425	-0.0516717	0.762089	0.995425	Q9NVU0	POLR3E																					Q9NVU0	POLR3E
Q99708	RBBP8	0.000348068	36848.4	52228.4	48474.5	44136.5	43560.1	41747.4	0.0723311	15.359	0.382355	0.711645	0.994851	-5.46085	15	0.396175	0.701736	0.995425	0.0723311	0.701736	0.995425	Q99708	RBBP8																					Q99708	RBBP8
Q2KHR2	RFX7	0.000348068	51061.3	64395	57820.5	53501.7	77557.1	47102.7	-0.0132972	15.8038	-0.0512199	0.960342	0.997306	-5.52806	30	-0.051248	0.960312	0.997197	-0.0132972	0.960312	0.997197	Q2KHR2	RFX7																					Q2KHR2	RFX7
Q9HAU5	UPF2	0.000348068	21917.9	17543.8	10893.1	13802.3	19280.2	17074.4	-0.0391258	14.0403	-0.145765	0.887527	0.994851	-5.51926	6	-0.152171	0.882603	0.995425	-0.0391258	0.882603	0.995425	Q9HAU5	UPF2																					Q9HAU5	UPF2
Q9UL46	PSME2	0.000348068	4492.29	4374.78	2762.22	17027	3095.36	3555.25	-0.595774	12.2903	-0.965278	0.36124	0.994851	-5.1148	7	-0.972961	0.357444	0.995425	-0.595774	0.357444	0.995425	Q9UL46	PSME2	0.000445	4134.05		2694.47	10015.1			-1.58533	13.0053	-1.50965	0.20046	0.999859	-4.45454	5	-1.57699	0.182031	0.99986	-1.58533	0.739855	6.08e-05	Q9UL46	PSME2	0.739855	6.08e-05	-1.58533
Q8WW12	PCNP	0.000348068	28848.4	8080.2	11285.5	52441.3	14674.3	8650.51	-0.446476	14.2578	-0.560025	0.59001	0.994851	-5.38409	4	-0.563461	0.587674	0.995425	-0.446476	0.587674	0.995425	Q8WW12	PCNP	0.000445	70788.4	39705	66575	53689.3	51371.4	67328.9	0.00366332	15.7683	0.0108149	0.991626	0.999859	-5.05617	7	0.0105299	0.991841	0.99986	0.00366332	0.00355773	6.08e-05	Q8WW12	PCNP	0.00355773	6.08e-05	0.00366332
Q9NWH9	SLTM	0.000348068	50599	45885.1	80102.2	61315.4	45966.5	65195.5	0.00579071	15.8518	0.0242249	0.981236	0.99985	-5.52902	25	0.0251617	0.980507	0.999821	0.00579071	0.980507	0.999821	Q9NWH9	SLTM	0.000445	30034.2	27094	22716.3	32766.1	30981.1	17678.6	0.0142359	14.6914	0.0463834	0.964099	0.999859	-5.05548	23	0.0443874	0.965621	0.99986	0.0142359	0.0151934	6.08e-05	Q9NWH9	SLTM	0.0151934	6.08e-05	0.0142359
P40926	MDH2	0.000348068	32760.7	20830.7	14907	90098.9	20939.7	16014.4	-0.523485	14.812	-0.692252	0.50737	0.994851	-5.30983	13	-0.694387	0.505973	0.995425	-0.523485	0.505973	0.995425	P40926	MDH2	0.000445	3489.79	4046.53	5034.56	23185.8	3001.24	5613.9	-0.819347	12.6948	-0.818149	0.436076	0.999859	-4.84236	9	-0.822428	0.433297	0.99986	-0.819347	0.363214	6.08e-05	P40926	MDH2	0.363214	6.08e-05	-0.819347
Q92900	UPF1	0.000348068	27709.7	25893.1	25087.2	50915.7	27486	24528.5	-0.310451	14.8029	-1.13207	0.288733	0.994851	-4.97142	13	-1.16745	0.274735	0.995425	-0.310451	0.274735	0.995425	Q92900	UPF1	0.000445	3197.78	2853.37	5465.36	7640.73	2535.9	4605.57	-0.279844	12.3657	-0.434795	0.67477	0.999859	-4.99342	11	-0.433778	0.67525	0.99986	-0.279844	0.170535	6.08e-05	Q92900	UPF1	0.170535	6.08e-05	-0.279844
P06396	GSN	0.000348068	343870	112745	134271	107490	109929	112523	0.656365	17.2055	1.41087	0.194055	0.994851	-4.69861	15	1.38734	0.20063	0.995425	0.656365	0.20063	0.995425	P06396	GSN	0.000445	20058.6	9993.39	14362.4	23562	10077.5	17382.8	-0.173233	14.1904	-0.305894	0.7672	0.999859	-5.02488	8	-0.311183	0.763157	0.99986	-0.173233	0.117386	6.08e-05	P06396	GSN	0.117386	6.08e-05	-0.173233
P15923	TCF3	0.000348068	17325.3	11978.4	12298.2	9698.1	9187.53	9891.38	0.511333	13.8376	2.53961	0.0333087	0.994851	-3.37609	4	2.7498	0.0236885	0.995425	0.511333	0.0236885	0.995425	P15923	TCF3																					P15923	TCF3
Q9Y6G9	DYNC1LI1	0.000348068	26733.6	27039.4	28480.9	28899.7	29941.3	25779.2	-0.0385621	14.7998	-0.185939	0.856883	0.994851	-5.51299	16	-0.18574	0.857005	0.995425	-0.0385621	0.857005	0.995425	Q9Y6G9	DYNC1LI1	0.000445	4166.78	3403.58	6144.85	5425.13	3797.26	4999.32	-0.0803275	12.2848	-0.19928	0.846828	0.999859	-5.04285	5	-0.222594	0.829108	0.99986	-0.0803275	0.081389	6.08e-05	Q9Y6G9	DYNC1LI1	0.081389	6.08e-05	-0.0803275
P13716	ALAD	0.000348068	5293.55	5882.72	6131.42	3404.56	7299.35	5047.31	0.202062	12.2686	0.687235	0.51037	0.994851	-5.3129	1	0.699324	0.503035	0.995425	0.202062	0.503035	0.995425	P13716	ALAD	0.000445	1616.13	2570.36	2422.43	4197.71	1585.47	3742.48	-0.435848	11.3532	-0.825023	0.432376	0.999859	-4.83895	2	-0.818002	0.435686	0.99986	-0.435848	0.360827	6.08e-05	P13716	ALAD	0.360827	6.08e-05	-0.435848
Q14669	TRIP12	0.000348068	34392.5	38335.6	27187.8	27774.7	34215.7	33389.7	0.0586355	14.9077	0.318641	0.75774	0.994851	-5.48161	27	0.351432	0.733817	0.995425	0.0586355	0.733817	0.995425	Q14669	TRIP12	0.000445	4854.09	4120.7	7208.51	8962.54	4087.82	6817.84	-0.264254	12.6116	-0.466822	0.652609	0.999859	-4.984	13	-0.465421	0.653323	0.99986	-0.264254	0.184872	6.08e-05	Q14669	TRIP12	0.184872	6.08e-05	-0.264254
Q9UHF7	TRPS1	0.000348068	5670.16	4649.62	4998.01	5839.11	6300.48	5728.73	-0.225856	12.4969	-0.90602	0.390051	0.994851	-5.16155	4	-0.948641	0.368991	0.995425	-0.225856	0.368991	0.995425	Q9UHF7	TRPS1																					Q9UHF7	TRPS1
P21912	SDHB	0.000348068	24359.6	20547	19171.7	16334	20937.7	15780	0.276776	14.3714	1.58609	0.149404	0.994851	-4.5103	8	1.58148	0.150206	0.995425	0.276776	0.150206	0.995425	P21912	SDHB	0.000445	24952.8	15848.3	25910.8	26745.3	14312	28711.2	-0.0336835	14.5487	-0.0802938	0.937902	0.999859	-5.05403	7	-0.0815768	0.936872	0.99986	-0.0336835	0.0283199	6.08e-05	P21912	SDHB	0.0283199	6.08e-05	-0.0336835
P12956	XRCC6	0.000348068	57759.1	32268.2	36017.2	74460.4	33730.2	35394.9	-0.13507	15.6208	-0.309615	0.764359	0.994851	-5.48426	28	-0.31036	0.763762	0.995425	-0.13507	0.763762	0.995425	P12956	XRCC6	0.000445	5476.08	4985.75	6121.69	12214.8	4126.78	8460.18	-0.45046	13.0503	-0.649835	0.533327	0.999859	-4.91861	20	-0.649383	0.533243	0.99986	-0.45046	0.273075	6.08e-05	P12956	XRCC6	0.273075	6.08e-05	-0.45046
P42704	LRPPRC	0.000348068	21131	17706.2	15982.5	27785.1	17871.8	11312.5	0.0300664	14.1804	0.0916115	0.929143	0.994851	-5.52533	22	0.088333	0.931658	0.995425	0.0300664	0.931658	0.995425	P42704	LRPPRC	0.000445	5723.69	3725.8	6811.59	8399.4	3035.17	6059.97	-0.029629	12.7929	-0.0391769	0.969673	0.999859	-5.05569	27	-0.0402567	0.968818	0.99986	-0.029629	0.0137577	6.08e-05	P42704	LRPPRC	0.0137577	6.08e-05	-0.029629
Q9UIF9	BAZ2A	0.000348068	7392.53	7430.56	11998.8	6607.18	5523.71	11357.3	0.223047	12.887	0.738166	0.480429	0.994851	-5.28082	4	0.750583	0.473168	0.995425	0.223047	0.473168	0.995425	Q9UIF9	BAZ2A	0.000445		2985.04	2297.67		4914		-0.907937	11.6695	-1.68291	0.182127	0.999859	-4.41004	2	-0.954395	0.401043	0.99986	-0.907937	0.396809	6.08e-05	Q9UIF9	BAZ2A	0.396809	6.08e-05	-0.907937
P11766	ADH5	0.000348068	2467.32		2169.75	15993.2	1649.98		-1.15068	11.7984	-1.11567	0.311388	0.994851	-4.85489	4	-1.10462	0.315292	0.995425	-1.15068	0.315292	0.995425	P11766	ADH5	0.000445		5144		10659.4		2063.45	0.133333	12.4041	0.0951865	0.928421	0.999859	-4.85025	4	0.0932256	0.92973	0.99986	0.133333	0.031643	6.08e-05	P11766	ADH5	0.031643	6.08e-05	0.133333
Q9NZT2	OGFR	0.000348068	3537.07	3518.12		4982.42	3176.12	3062.57	-0.0476051	11.8491	-0.18534	0.858661	0.994851	-5.42056	1	-0.191511	0.853969	0.995425	-0.0476051	0.853969	0.995425	Q9NZT2	OGFR	0.000445		1017.26	2514.78	3228.16	975.721		-0.150065	11.2074	-0.104257	0.920783	0.999859	-4.94091	2	-0.107325	0.918338	0.99986	-0.150065	0.0369975	6.08e-05	Q9NZT2	OGFR	0.0369975	6.08e-05	-0.150065
Q9ULL5	PRR12	0.000348068	7968.48	11167.9	10221.1	8013.71	7433.95	8525.31	0.280239	13.1144	1.60218	0.145805	0.994851	-4.49247	8	1.87203	0.0959265	0.995425	0.280239	0.0959265	0.995425	Q9ULL5	PRR12																					Q9ULL5	PRR12
O00541	PES1	0.000348068	2055.3	2252.06	3387.99	4549.54	1949.39	4128.66	-0.407797	11.5668	-1.05133	0.322266	0.994851	-5.0429	1	-1.05358	0.321102	0.995425	-0.407797	0.321102	0.995425	O00541	PES1																					O00541	PES1
P62269	RPS18	0.000348068	105334	80879.7	291179	311513	75049.7	156282	-0.186211	17.3164	-0.322407	0.754984	0.994851	-5.48049	13	-0.321906	0.755299	0.995425	-0.186211	0.755299	0.995425	P62269	RPS18	0.000445	169677	299523	82830.9	320716	218510	125810	-0.355513	17.6434	-0.649371	0.533613	0.999859	-4.9188	10	-0.646921	0.534759	0.99986	-0.355513	0.271842	6.08e-05	P62269	RPS18	0.271842	6.08e-05	-0.355513
Q14966	ZNF638	0.000348068	116325	116950	235106	163153	105296	144105	0.123188	17.1441	0.417132	0.686989	0.994851	-5.44798	66	0.433582	0.675387	0.995425	0.123188	0.675387	0.995425	Q14966	ZNF638	0.000445	85721.2	101569	93014.4	76506.9	103911	72456.5	0.163838	16.3666	0.592677	0.569153	0.999859	-4.94109	54	0.642401	0.537551	0.99986	0.163838	0.26958	6.08e-05	Q14966	ZNF638	0.26958	6.08e-05	0.163838
Q9NZJ5	EIF2AK3	0.000348068	20896.3	16668.2	14949.7	17099.7	20578.3	16357.6	-0.048197	14.0799	-0.267314	0.795642	0.994851	-5.49567	4	-0.255444	0.804453	0.995425	-0.048197	0.804453	0.995425	Q9NZJ5	EIF2AK3																					Q9NZJ5	EIF2AK3
O75165	DNAJC13	0.000348068	5365.57	5991.24	5238.87	5429.15	4761.96	3475.81	0.302068	12.2934	1.57457	0.15203	0.994851	-4.523	3	1.63741	0.137955	0.995425	0.302068	0.137955	0.995425	O75165	DNAJC13																					O75165	DNAJC13
Q9H981	ACTR8	0.000348068	114696	104370	94370.4	112393	105256	102998	-0.036377	16.6375	-0.251963	0.807096	0.994851	-5.49941	29	-0.287689	0.780475	0.995425	-0.036377	0.780475	0.995425	Q9H981	ACTR8																					Q9H981	ACTR8
Q96GM5	SMARCD1	0.000348068	3234.32	4201.54	5410.2	8581.02	6035.91	5154.92	-0.620201	12.3829	-2.21923	0.0555411	0.994851	-3.76679	3	-2.30282	0.0484087	0.995425	-0.620201	0.0484087	0.995425	Q96GM5	SMARCD1																					Q96GM5	SMARCD1
P29350	PTPN6	0.000348068	18686.6	13523.2	11228.7	10315.3	12634.7	12478.8	0.267661	13.967	0.739061	0.479913	0.994851	-5.28024	9	0.746888	0.475282	0.995425	0.267661	0.475282	0.995425	P29350	PTPN6	0.000445	144059	96459.7	199678	256112	120124	216966	-0.422145	17.5619	-0.53443	0.607027	0.999859	-4.9621	4	-0.535449	0.606062	0.99986	-0.422145	0.217483	6.08e-05	P29350	PTPN6	0.217483	6.08e-05	-0.422145
Q9P258	RCC2	0.000348068	13562.2	8410.37	9295.99	23932.2	8124.06	11523.5	-0.359762	13.6996	-0.685409	0.511465	0.994851	-5.31402	20	-0.690759	0.508139	0.995425	-0.359762	0.508139	0.995425	Q9P258	RCC2	0.000445	4786.72	4882.42	20424.1	20033.5	4073.76	7116.53	-0.0943469	13.2395	-0.0964254	0.925465	0.999859	-5.05307	16	-0.0982683	0.923997	0.99986	-0.0943469	0.0343293	6.08e-05	Q9P258	RCC2	0.0343293	6.08e-05	-0.0943469
Q8TD19	NEK9	0.000348068	124916	98717.5	54624.8	91010.4	124944	109799	-0.296763	16.5767	-0.938477	0.37407	0.994851	-5.13623	22	-0.969855	0.358904	0.995425	-0.296763	0.358904	0.995425	Q8TD19	NEK9	0.000445		636.894	472.374	1401.6	456.636		-0.544531	10.0288	-0.805379	0.462604	0.999859	-4.76368	2	-0.813953	0.456561	0.99986	-0.544531	0.340501	6.08e-05	Q8TD19	NEK9	0.340501	6.08e-05	-0.544531
Q96DN6	MBD6	0.000348068	26099.1	27019.3	21812.8	24758.9	29851.4	17459.8	0.0844599	14.5583	0.38415	0.710363	0.994851	-5.46021	6	0.372817	0.718411	0.995425	0.0844599	0.718411	0.995425	Q96DN6	MBD6																					Q96DN6	MBD6
P20618	PSMB1	0.000348068	23590.8	19572.1	17521.4	29864.7	29378	15341.1	-0.244814	14.3442	-0.699609	0.50299	0.994851	-5.30529	8	-0.712019	0.495529	0.995425	-0.244814	0.495529	0.995425	P20618	PSMB1	0.000445	9287.23	12263.9	7559.47	24641.2	7962.22	14985.6	-0.590599	13.601	-1.33277	0.222597	0.999859	-4.53564	4	-1.30084	0.231852	0.99986	-0.590599	0.634789	6.08e-05	P20618	PSMB1	0.634789	6.08e-05	-0.590599
Q14527	HLTF	0.000348068	51470.8	44653.7	51502.8	41390.1	45375.6	56339.8	0.053942	15.5459	0.331317	0.74848	0.994851	-5.47777	27	0.370948	0.719752	0.995425	0.053942	0.719752	0.995425	Q14527	HLTF	0.000445	13873.4	10917.5	12481.2	13619.2	19712	13105.9	-0.298737	13.7993	-1.13674	0.287328	0.999859	-4.66271	9	-1.06787	0.314968	0.99986	-0.298737	0.501733	6.08e-05	Q14527	HLTF	0.501733	6.08e-05	-0.298737
Q9BQA9	CYBC1	0.000348068	13102.2	5802.21	8543.92	4986.73	8634.24	9886.28	0.203214	13.0815	0.549871	0.596652	0.994851	-5.3892	3	0.566509	0.585692	0.995425	0.203214	0.585692	0.995425	Q9BQA9	CYBC1																					Q9BQA9	CYBC1
Q8IWZ3	ANKHD1	0.000348068	9866.76	12969.9	12602.7	12903.9	12033.2	9615.81	0.0370791	13.4713	0.165017	0.872814	0.994851	-5.51644	13	0.152622	0.882257	0.995425	0.0370791	0.882257	0.995425	Q8IWZ3	ANKHD1																					Q8IWZ3	ANKHD1
Q96EY7	PTCD3	0.000348068	120834	124405	133633	116697	102734	92409.4	0.286185	16.8574	1.86067	0.0978892	0.994851	-4.19668	23	1.59056	0.148151	0.995425	0.286185	0.148151	0.995425	Q96EY7	PTCD3	0.000445	43730.7	49393.5	57822.4	43255.3	33694.3	49352.5	0.265363	15.473	0.924795	0.381114	0.999859	-4.78693	20	0.877508	0.40433	0.99986	0.265363	0.393264	6.08e-05	Q96EY7	PTCD3	0.393264	6.08e-05	0.265363
P33993	MCM7	0.000348068	213942	184598	212195	193365	179569	192878	0.107815	17.5667	0.787392	0.45259	0.994851	-5.24795	43	0.72798	0.486194	0.995425	0.107815	0.486194	0.995425	P33993	MCM7	0.000445	65245.3	56975.9	62756.1	64067	68402.4	57051.3	-0.0333018	15.9186	-0.126207	0.902565	0.999859	-5.05084	35	-0.126897	0.901973	0.99986	-0.0333018	0.0448067	6.08e-05	P33993	MCM7	0.0448067	6.08e-05	-0.0333018
P42768	WAS	0.000348068	10379.7	5375.84	6459.19	8246.62	10391.9	4656.83	-0.0490019	12.8357	-0.123656	0.904482	0.994851	-5.52207	1	-0.125034	0.903403	0.995425	-0.0490019	0.903403	0.995425	P42768	WAS	0.000445								12.6017					1					-1.5	-1.5	P42768	WAS	-1.5	-1.5
Q8N5G0	SMIM20	0.000348068		20582.1	14711.3	10176.1	11197.5	4957.16	1.07384	13.5229	2.98539	0.0189595	0.994851	-2.96123	1	3.09094	0.0160957	0.995425	1.07384	0.0160957	0.995425	Q8N5G0	SMIM20																					Q8N5G0	SMIM20
Q99808	SLC29A1	0.000348068	11776.5	11043.1	8032.6	7171.04	11923.4	4760.75	0.453228	13.1958	1.40944	0.194461	0.994851	-4.70009	3	1.41162	0.193602	0.995425	0.453228	0.193602	0.995425	Q99808	SLC29A1																					Q99808	SLC29A1
P62906	RPL10A	0.000348068	15059.1	13348.9	19832.2	46573.5	11427.7	17582.3	-0.41032	14.2134	-0.868103	0.409337	0.994851	-5.19024	8	-0.876968	0.404608	0.995425	-0.41032	0.404608	0.995425	P62906	RPL10A	0.000445	9098.36	13692.1	8268.2	19581.6	10040.5	7161.6	-0.15034	13.5894	-0.278656	0.78731	0.999859	-5.03018	5	-0.276532	0.788745	0.99986	-0.15034	0.103063	6.08e-05	P62906	RPL10A	0.103063	6.08e-05	-0.15034
P14618	PKM	0.000348068	59516.4	66688.7	49449.4	139531	59050.8	46153.6	-0.318076	16.0607	-0.758111	0.469017	0.994851	-5.26772	28	-0.747263	0.475067	0.995425	-0.318076	0.475067	0.995425	P14618	PKM	0.000445	16854.2	15204.9	19414.5	56955.6	13780.5	25959.5	-0.677986	14.8521	-0.810175	0.440396	0.999859	-4.8463	30	-0.812493	0.438671	0.99986	-0.677986	0.357861	6.08e-05	P14618	PKM	0.357861	6.08e-05	-0.677986
Q9UNS1	TIMELESS	0.000348068	10328.1	11639.9	11410.8	14448	10165.9	10011.2	-0.0333959	13.5135	-0.168873	0.869873	0.994851	-5.51584	4	-0.174486	0.865569	0.995425	-0.0333959	0.865569	0.995425	Q9UNS1	TIMELESS																					Q9UNS1	TIMELESS
Q96IZ7	RSRC1	0.000348068	107814	108399	240065	127561	95670.7	187108	0.0990371	17.0412	0.276143	0.789079	0.994851	-5.49342	11	0.279107	0.786834	0.995425	0.0990371	0.786834	0.995425	Q96IZ7	RSRC1	0.000445	173946	179326	177983	152629	170666	166521	0.118687	17.3683	0.527931	0.611334	0.999859	-4.96432	13	0.61973	0.551683	0.99986	0.118687	0.25831	6.08e-05	Q96IZ7	RSRC1	0.25831	6.08e-05	0.118687
Q86SK9	SCD5	0.000348068	3600.3	4808.31	5144.13	5255.47	4603.45	5266.61	-0.172279	12.2472	-0.96893	0.359517	0.994851	-5.11184	2	-1.01122	0.339827	0.995425	-0.172279	0.339827	0.995425	Q86SK9	SCD5																					Q86SK9	SCD5
O14745	NHERF1	0.000348068	4914.72	3014.19	2885.83	32367.2			-3.2105	12.6904	-4.8031	0.00246358	0.994851	-2.09121	7	-4.84004	0.00230921	0.995425	-3.2105	0.00230921	0.995425	O14745	NHERF1	0.000445			1788.73	3998.91			-1.16067	12.4038	-0.926828	0.402835	0.999859	-4.64718	5	-0.884199	0.421311	0.99986	-1.16067	0.375397	6.08e-05	O14745	NHERF1	0.375397	6.08e-05	-1.16067
Q8IW35	CEP97	0.000348068	8906.54	9261.66	9829.96	9982.41	11629.1	12559	-0.282127	13.4252	-1.56758	0.153643	0.994851	-4.53069	6	-1.49772	0.170388	0.995425	-0.282127	0.170388	0.995425	Q8IW35	CEP97																					Q8IW35	CEP97
P05198	EIF2S1	0.000348068	11320.1	8731.89	7867.54	23588.5	7610.44	6376.58	-0.185917	13.4057	-0.366105	0.723292	0.994851	-5.46649	8	-0.368954	0.721184	0.995425	-0.185917	0.721184	0.995425	P05198	EIF2S1	0.000445		1310.07		6548.82	982.587	2131.37	-0.869586	11.4094	-0.6335	0.552645	0.999859	-4.78003	3	-0.632191	0.552613	0.99986	-0.869586	0.257579	6.08e-05	P05198	EIF2S1	0.257579	6.08e-05	-0.869586
O75947	ATP5PD	0.000348068	20033.3	13787.8	12023.6	13077.2	12168.3	12336.9	0.252832	13.7553	1.05268	0.321683	0.994851	-5.04174	8	1.00222	0.343912	0.995425	0.252832	0.343912	0.995425	O75947	ATP5PD	0.000445	8176.95	3989.38	6779.29	9148.49	2645.34	7018.44	0.126909	12.7751	0.241465	0.81504	0.999859	-5.03663	2	0.248591	0.809579	0.99986	0.126909	0.0917408	6.08e-05	O75947	ATP5PD	0.0917408	6.08e-05	0.126909
Q9Y2Q3	GSTK1	0.000348068	21878.5	23328	21274.6	17589	20719.6	24580.9	0.0924988	14.4899	0.545645	0.599428	0.994851	-5.3913	3	0.557504	0.591559	0.995425	0.0924988	0.591559	0.995425	Q9Y2Q3	GSTK1	0.000445	10395.4	6202.09	8345.71	9124.23	7729.01	10799.2	-0.167057	13.1024	-0.374073	0.717704	0.999859	-5.00955	2	-0.377407	0.715121	0.99986	-0.167057	0.145621	6.08e-05	Q9Y2Q3	GSTK1	0.145621	6.08e-05	-0.167057
P0C1Z6	TFPT	0.000348068	103190	93141.9	87543.8	101982	102405	69376.1	0.0719236	16.5408	0.349023	0.735619	0.994851	-5.47217	7	0.358121	0.728984	0.995425	0.0719236	0.728984	0.995425	P0C1Z6	TFPT																					P0C1Z6	TFPT
P35268	RPL22	0.000348068	7953.94	10866.5	8992.41	50934.1	5840.2	13026.1	-0.772574	13.448	-1.12692	0.290788	0.994851	-4.97609	2	-1.13743	0.286403	0.995425	-0.772574	0.286403	0.995425	P35268	RPL22	0.000445	3225.26	4013.04	3455.21	18809.6	4135.06		-1.31302	12.6781	-1.81133	0.111137	0.999859	-4.21907	1	-1.80198	0.111712	0.99986	-1.31302	0.951899	6.08e-05	P35268	RPL22	0.951899	6.08e-05	-1.31302
Q96IX5	ATP5MK	0.000348068	36159.4	42794.8	46102.4	39415.6	43421.3	31557.6	0.13383	15.387	0.750907	0.473119	0.994851	-5.27249	5	0.765885	0.46448	0.995425	0.13383	0.46448	0.995425	Q96IX5	ATP5MK	0.000445	19542.7	15349.1	30864.8	26623.1	18340.4	25841.8	-0.14889	14.6119	-0.422801	0.683157	0.999859	-4.99679	4	-0.459375	0.657486	0.99986	-0.14889	0.182113	6.08e-05	Q96IX5	ATP5MK	0.182113	6.08e-05	-0.14889
Q9NUL3	STAU2	0.000348068	19674.6	17251.1	25515.4	29834.6	19904.6	23553.3	-0.23054	14.4919	-1.08935	0.306116	0.994851	-5.00971	6	-1.02255	0.33474	0.995425	-0.23054	0.33474	0.995425	Q9NUL3	STAU2	0.000445	1759.36	2798.04	1762.47	2409.67	2605.32		-0.286128	11.2626	-0.70802	0.504197	0.999859	-4.84161	2	-0.67148	0.52505	0.99986	-0.286128	0.2798	6.08e-05	Q9NUL3	STAU2	0.2798	6.08e-05	-0.286128
Q14684	RRP1B	0.000348068	65297.9	66008.6	58235.5	52425.2	60299.5	58423.4	0.147546	15.8129	1.0698	0.314341	0.994851	-5.02689	25	1.16059	0.277364	0.995425	0.147546	0.277364	0.995425	Q14684	RRP1B	0.000445	22171.5	17285.1	21111.3	22699.3	22958.1	20957.4	-0.144288	14.3022	-0.615822	0.554482	0.999859	-4.9322	8	-0.660941	0.526156	0.99986	-0.144288	0.278886	6.08e-05	Q14684	RRP1B	0.278886	6.08e-05	-0.144288
O75369	FLNB	0.000348068	10530.4	13998.1	8341.33	11464	13611.9	9722.86	-0.101095	13.3795	-0.400931	0.698428	0.994851	-5.45411	5	-0.392149	0.704599	0.995425	-0.101095	0.704599	0.995425	O75369	FLNB	0.000445	3112.56	4246.95	10651.2	10747.4	3768.65	3105.97	0.0541543	12.5823	0.0566636	0.95615	0.999859	-5.05512	8	0.0569335	0.955914	0.99986	0.0541543	0.0195812	6.08e-05	O75369	FLNB	0.0195812	6.08e-05	0.0541543
Q9H0A0	NAT10	0.000348068	4495.96	11394.2	8197.16	14698.4	5812.52	10429.9	-0.361804	13.1025	-0.885604	0.400353	0.994851	-5.17712	2	-0.872096	0.407115	0.995425	-0.361804	0.407115	0.995425	Q9H0A0	NAT10	0.000445	2754.7	2396.22	4903.35	5405.16	3853.47	3660.78	-0.412074	12.0178	-0.88012	0.40676	0.999859	-4.80923	2	-0.861757	0.415522	0.99986	-0.412074	0.381406	6.08e-05	Q9H0A0	NAT10	0.381406	6.08e-05	-0.412074
Q02080	MEF2B	0.000348068	113490	122274	85485.6	98033.9	109101	123410	-0.0513401	16.6547	-0.285799	0.78192	0.994851	-5.49089	10	-0.314768	0.760526	0.995425	-0.0513401	0.760526	0.995425	Q02080	MEF2B	0.000445	12529.7	7901.78	12118.8	14335.2	9643.54	19666.6	-0.393369	13.4827	-0.976915	0.356159	0.999859	-4.75802	3	-1.01329	0.338893	0.99986	-0.393369	0.469937	6.08e-05	Q02080	MEF2B	0.469937	6.08e-05	-0.393369
P52209	PGD	0.000348068	4619.15		2864.62	34921			-3.26304	12.8296	-4.71471	0.00423192	0.994851	-2.49788	3	-4.72905	0.00406028	0.995425	-3.26304	0.00406028	0.995425	P52209	PGD	0.000445				5935.32				13.2138					4					-1.5	-1.5	P52209	PGD	-1.5	-1.5
Q99439	CNN2	0.000348068	7431.72	6474	6718.07	4765.51	6738.18	7621.87	0.133756	12.8172	0.667427	0.522323	0.994851	-5.32484	2	0.605692	0.560542	0.995425	0.133756	0.560542	0.995425	Q99439	CNN2																					Q99439	CNN2
Q99549	MPHOSPH8	0.000348068	41892.4	35031.7	65018.1	37695.7	27800.4	54380.8	0.247862	15.3413	0.837022	0.425639	0.994851	-5.21301	25	0.850748	0.418229	0.995425	0.247862	0.418229	0.995425	Q99549	MPHOSPH8	0.000445	9737.41	25077.7	9390.3	12999.3	22411.3	9764.43	-0.103671	13.7557	-0.222612	0.829206	0.999859	-5.03956	13	-0.232113	0.821941	0.99986	-0.103671	0.0851591	6.08e-05	Q99549	MPHOSPH8	0.0851591	6.08e-05	-0.103671
Q9NPI6	DCP1A	0.000348068	19819	18377.9	14386.2	21894.9	23067.8	16849.7	-0.23322	14.1391	-0.99721	0.346385	0.994851	-5.08866	7	-1.02161	0.335158	0.995425	-0.23322	0.335158	0.995425	Q9NPI6	DCP1A																					Q9NPI6	DCP1A
P29372	MPG	0.000348068	1659.61	1978.59	1833.2	1583.51	1236.44	1915.06	0.22766	10.9224	0.821485	0.433955	0.994851	-5.22414	1	0.836501	0.425764	0.995425	0.22766	0.425764	0.995425	P29372	MPG																					P29372	MPG
P09543	CNP	0.000348068	13064.1	17173.4	14729.6	16452.2	15280.9	9775.74	0.142404	13.8436	0.60321	0.562221	0.994851	-5.36139	7	0.610896	0.557248	0.995425	0.142404	0.557248	0.995425	P09543	CNP	0.000445	4209.02	3739.65	3131.16		2205		0.733582	11.8969	1.35982	0.228684	0.999859	-4.50467	2	1.60826	0.163372	0.99986	0.733582	0.786823	6.08e-05	P09543	CNP	0.786823	6.08e-05	0.733582
Q6W2J9	BCOR	0.000348068	9417.42	11210.4	10757.9	13997.8	9789.32	10133.2	-0.0966398	13.2109	-0.530543	0.609405	0.994851	-5.39869	7	-0.560172	0.589818	0.995425	-0.0966398	0.589818	0.995425	Q6W2J9	BCOR																					Q6W2J9	BCOR
Q92619	ARHGAP45	0.000348068	42579.2	42843.1	30218.8	40559	44057.7	54458.5	-0.273305	15.3759	-1.4105	0.194158	0.994851	-4.69898	7	-1.57546	0.151581	0.995425	-0.273305	0.151581	0.995425	Q92619	ARHGAP45																					Q92619	ARHGAP45
Q8TCJ2	STT3B	0.000348068	40431.4	33465.9	42411.2	30105.2	39149.7	34902.7	0.160088	15.1232	0.861402	0.412814	0.994851	-5.19521	5	0.904411	0.39069	0.995425	0.160088	0.39069	0.995425	Q8TCJ2	STT3B	0.000445	3456.17	3232.64	3908.95		4148.1	5183.91	-0.397023	12.1835	-0.719146	0.494365	0.999859	-4.83883	2	-0.70644	0.501267	0.99986	-0.397023	0.299931	6.08e-05	Q8TCJ2	STT3B	0.299931	6.08e-05	-0.397023
P22695	UQCRC2	0.000348068	40900.2	62905.2	57693.2	44739.6	44537.4	46829.1	0.223237	15.5709	0.870943	0.407869	0.994851	-5.18813	12	0.890269	0.397819	0.995425	0.223237	0.397819	0.995425	P22695	UQCRC2	0.000445	7963.64	10119.1	13226.9	10579.4	6874.93	13521.9	0.038695	13.3664	0.115657	0.910667	0.999859	-5.0517	6	0.1116	0.913731	0.99986	0.038695	0.0391816	6.08e-05	P22695	UQCRC2	0.0391816	6.08e-05	0.038695
Q7Z6Z7	HUWE1	0.000348068	112052	108515	87904.7	108214	123840	110629	-0.157339	16.7066	-0.939877	0.373392	0.994851	-5.13512	47	-0.975924	0.356056	0.995425	-0.157339	0.356056	0.995425	Q7Z6Z7	HUWE1	0.000445					972.266			11.6116					2				0	-1.5	-1.5	Q7Z6Z7	HUWE1	-1.5	-1.5	0
P49790	NUP153	0.000348068	8340.53	13442.5	9033.18	10164.7	6809.68	13791.2	0.0284504	13.2304	0.095795	0.925919	0.994851	-5.52496	11	0.0983813	0.92391	0.995425	0.0284504	0.92391	0.995425	P49790	NUP153																					P49790	NUP153
Q659A1	ICE2	0.000348068	16547.2	19313.5	22686.9	22085.4	15321.3	21753.2	-0.00726583	14.1837	-0.0372375	0.971161	0.99985	-5.52864	8	-0.0385961	0.970104	0.999686	-0.00726583	0.970104	0.999686	Q659A1	ICE2																					Q659A1	ICE2
O75340	PDCD6	0.000348068	40397.6	38569.2	39406.8	30869	31735.5	28671.9	0.376091	15.0595	2.1985	0.0574052	0.994851	-3.79198	6	2.49554	0.0355562	0.995425	0.376091	0.0355562	0.995425	O75340	PDCD6	0.000445	44061.2	37546.3	46433.7	41023.2	31054.4	54547.2	0.0482036	15.3274	0.140526	0.891587	0.999859	-5.04955	3	0.13589	0.895071	0.99986	0.0482036	0.0481423	6.08e-05	O75340	PDCD6	0.0481423	6.08e-05	0.0482036
P62424	RPL7A	0.000348068	198966	188509	284076	299275	142486	238952	0.0214747	17.7923	0.0749114	0.94203	0.994851	-5.52665	16	0.0713857	0.944742	0.995425	0.0214747	0.944742	0.995425	P62424	RPL7A	0.000445	112227	166609	84547.3	178519	112353	89657.9	-0.0619673	16.9713	-0.174114	0.865939	0.999859	-5.046	12	-0.177252	0.863462	0.99986	-0.0619673	0.063757	6.08e-05	P62424	RPL7A	0.063757	6.08e-05	-0.0619673
P53350	PLK1	0.000348068	20282.1	17072.3	19848.8	22155.3	16490.1	20426.4	-0.039594	14.2153	-0.237491	0.817939	0.994851	-5.50273	8	-0.248453	0.809682	0.995425	-0.039594	0.809682	0.995425	P53350	PLK1																					P53350	PLK1
Q12789	GTF3C1	0.000348068	30551.4	29712.9	31171.9	29597.1	32643.9	30143.5	-0.0138475	14.8789	-0.103791	0.919759	0.994851	-5.52421	34	-0.110033	0.914937	0.995425	-0.0138475	0.914937	0.995425	Q12789	GTF3C1																					Q12789	GTF3C1
Q96EK4	THAP11	0.000348068	8137.21	11645.2	5323.63	12707.4	6034.75	6327.55	0.0186891	13.0747	0.05312	0.958872	0.9973	-5.52796	1	0.0539038	0.958257	0.996382	0.0186891	0.958257	0.996382	Q96EK4	THAP11																					Q96EK4	THAP11
Q15437	SEC23B	0.000348068	6480.27	6203.06	7438.4	8830.7	7587.33	6063.59	-0.147422	12.8845	-0.756826	0.469747	0.994851	-5.26857	7	-0.791255	0.450308	0.995425	-0.147422	0.450308	0.995425	Q15437	SEC23B																					Q15437	SEC23B
Q96KR1	ZFR	0.000348068	27375.4	22770	25762	26507.3	23782	22290.2	0.0641989	14.6516	0.336508	0.744701	0.994851	-5.47616	6	0.311421	0.762982	0.995425	0.0641989	0.762982	0.995425	Q96KR1	ZFR	0.000445	8272.2	8980.13	10429.7	8784.31	7686.8	12821.1	-0.0533781	13.2886	-0.177232	0.863565	0.999859	-5.04564	3	-0.170937	0.868273	0.99986	-0.0533781	0.0613439	6.08e-05	Q96KR1	ZFR	0.0613439	6.08e-05	-0.0533781
Q8WUM0	NUP133	0.000348068	11689	10862.9	13972.8	12744.4	9887.26	20917.8	-0.190353	13.6916	-0.648358	0.533988	0.994851	-5.33603	10	-0.654465	0.530119	0.995425	-0.190353	0.530119	0.995425	Q8WUM0	NUP133																					Q8WUM0	NUP133
P55199	ELL	0.000348068	27874	22939.4	36037.7	26424.9	22158	32079	0.0982999	14.7394	0.444321	0.667981	0.994851	-5.43718	11	0.48417	0.640495	0.995425	0.0982999	0.640495	0.995425	P55199	ELL																					P55199	ELL
Q13114	TRAF3	0.000348068	36222.4	19159.3	29829.9	26268.4	32948.4	10644.7	0.389338	14.7445	0.928017	0.379167	0.994851	-5.14447	2	0.938553	0.373861	0.995425	0.389338	0.373861	0.995425	Q13114	TRAF3																					Q13114	TRAF3
Q9HCU5	PREB	0.000348068	11043.4	9343.71	12470.9	12980.9	10602.1	10367.4	-0.0496586	13.4752	-0.267549	0.795467	0.994851	-5.49561	5	-0.283784	0.783367	0.995425	-0.0496586	0.783367	0.995425	Q9HCU5	PREB																					Q9HCU5	PREB
P06576	ATP5F1B	0.000348068	737579	745134	679160	612083	678586	472145	0.30952	19.3452	1.79512	0.108411	0.994851	-4.27318	51	1.98368	0.0804666	0.995425	0.30952	0.0804666	0.995425	P06576	ATP5F1B	0.000445	182440	119779	216940	227904	99963.5	207057	0.00238723	17.4131	0.0060476	0.995317	0.999859	-5.05619	40	0.00614835	0.995236	0.99986	0.00238723	0.00207382	6.08e-05	P06576	ATP5F1B	0.00207382	6.08e-05	0.00238723
Q9HCK1	ZDBF2	0.000348068	22852.5	31370.2	36206.9	37485.5	18620.3	28412.1	0.129433	14.7379	0.435949	0.673808	0.994851	-5.44057	10	0.457425	0.658832	0.995425	0.129433	0.658832	0.995425	Q9HCK1	ZDBF2																					Q9HCK1	ZDBF2
P39023	RPL3	0.000348068	102414	77578.8	161359	153754	79746.5	122606	-0.0765732	16.7798	-0.241713	0.814771	0.994851	-5.50178	14	-0.245666	0.811769	0.995425	-0.0765732	0.811769	0.995425	P39023	RPL3	0.000445	98102.8	124106	80977.1	127016	115731	80378.2	-0.0870457	16.7745	-0.291518	0.777792	0.999859	-5.02774	15	-0.337831	0.743684	0.99986	-0.0870457	0.128612	6.08e-05	P39023	RPL3	0.128612	6.08e-05	-0.0870457
P98175	RBM10	0.000348068	37788.4	32268.1	55785.3	33987.1	26695.6	64348.1	0.0734829	15.2997	0.220126	0.831003	0.994851	-5.50646	23	0.22274	0.828997	0.995425	0.0734829	0.828997	0.995425	P98175	RBM10	0.000445	1.82757e+06	1.25282e+06	2.00639e+06	1.60788e+06	1.42474e+06	1.8612e+06	0.0358692	20.5797	0.125308	0.903255	0.999859	-5.05092	83	0.13951	0.892296	0.99986	0.0358692	0.049491	6.08e-05	P98175	RBM10	0.049491	6.08e-05	0.0358692
O60336	MAPKBP1	0.000348068	56967	62173.9	61453	60650.6	76896	49949.3	-0.0326575	15.8815	-0.170078	0.868954	0.994851	-5.51565	53	-0.186009	0.856801	0.995425	-0.0326575	0.856801	0.995425	O60336	MAPKBP1																					O60336	MAPKBP1
Q96CS3	FAF2	0.000348068	21183.4	17978.5	18123.9	17718.1	20544.8	17260.6	0.0452048	14.2186	0.277483	0.788084	0.994851	-5.49308	9	0.296989	0.773604	0.995425	0.0452048	0.773604	0.995425	Q96CS3	FAF2																					Q96CS3	FAF2
O00161	SNAP23	0.000348068	42301.5	38713	27056	26213.1	32029.3	19678.9	0.47438	15.0219	1.99678	0.0790485	0.994851	-4.03535	6	2.11814	0.0650095	0.995425	0.47438	0.0650095	0.995425	O00161	SNAP23	0.000445	10046	4279.99	12772.3	16044.2	6076.56	13883	-0.43379	13.9336	-0.351584	0.733889	0.999859	-5.01493	9	-0.354084	0.7319	0.99986	-0.43379	0.135548	6.08e-05	O00161	SNAP23	0.135548	6.08e-05	-0.43379
Q9H1A4	ANAPC1	0.000348068	67830.1	58255.5	61778.1	48370.5	52165.1	54927.9	0.272222	15.845	1.92935	0.0879021	0.994851	-4.11564	28	1.68436	0.128381	0.995425	0.272222	0.128381	0.995425	Q9H1A4	ANAPC1	0.000445	7728.63	6320.1	7964.62	10545	6935.36	7503.51	-0.16542	12.9271	-0.556836	0.592299	0.999859	-4.95425	5	-0.530479	0.609356	0.99986	-0.16542	0.215129	6.08e-05	Q9H1A4	ANAPC1	0.215129	6.08e-05	-0.16542
P11836	MS4A1	0.000348068	46673.5	41650.9	37145.1	31633.2	47206.4	23685.7	0.343227	15.1747	1.34408	0.213925	0.994851	-4.76726	12	1.39853	0.197365	0.995425	0.343227	0.197365	0.995425	P11836	MS4A1	0.000445	12972.5	7412.41	15776.5	11145.6	6311.37	18002.3	0.0868608	13.5243	0.189415	0.854308	0.999859	-5.04414	5	0.192279	0.852038	0.99986	0.0868608	0.069541	6.08e-05	P11836	MS4A1	0.069541	6.08e-05	0.0868608
O60216	RAD21	0.000348068	107960	99770.3	100365	106735	116908	104376	-0.0895884	16.6931	-0.584672	0.574058	0.994851	-5.37132	29	-0.619026	0.552126	0.995425	-0.0895884	0.552126	0.995425	O60216	RAD21	0.000445	4254.33	3653.45	5538.22	4664.92	4620.94	6182.71	-0.210222	12.3902	-0.446093	0.666912	0.999859	-4.99017	5	-0.444706	0.667639	0.99986	-0.210222	0.175458	6.08e-05	O60216	RAD21	0.175458	6.08e-05	-0.210222
P19823	ITIH2	0.000348068	10223.7	13080.5	10737.1	10201.4	11901.2	11732.3	0.00386229	13.4447	0.0201261	0.98441	0.99985	-5.52911	2	0.0200895	0.984436	0.999821	0.00386229	0.984436	0.999821	P19823	ITIH2	0.000445		1548.44		2736.88			-0.821715	12.2357	-1.16921	0.348379	0.999859	-4.57897	2				-0.821715	-1.5	-1.5	P19823	ITIH2	-1.5	-1.5	-0.821715
P33992	MCM5	0.000348068	46992.9	37553.5	39006.3	64275.6	40042.8	36829.4	-0.153859	15.457	-0.619895	0.551688	0.994851	-5.35221	19	-0.581274	0.576142	0.995425	-0.153859	0.576142	0.995425	P33992	MCM5	0.000445	8903.27	8291.93	9571.49	12670.8	8189.84	9386.3	-0.154347	13.4811	-0.296963	0.773774	0.999859	-5.02667	13	-0.295328	0.774829	0.99986	-0.154347	0.110794	6.08e-05	P33992	MCM5	0.110794	6.08e-05	-0.154347
Q96GA3	LTV1	0.000348068	10971.6	7974.11	34085.4	17609.3	10574.9	17962.5	-0.0552163	14.1258	-0.111192	0.914062	0.994851	-5.52346	8	-0.112446	0.91308	0.995425	-0.0552163	0.91308	0.995425	Q96GA3	LTV1	0.000445	7268.65	20658.6	5604.67	10740.2	11343	7875.07	-0.0629947	13.4131	-0.134139	0.896481	0.999859	-5.05014	9	-0.133709	0.896745	0.99986	-0.0629947	0.0473312	6.08e-05	Q96GA3	LTV1	0.0473312	6.08e-05	-0.0629947
Q96RL1	UIMC1	0.000348068	7812.4	10433.3	8234.8	8937.13	9106.36	8753.74	-0.0286548	13.2434	-0.138781	0.892877	0.994851	-5.5202	4	-0.143037	0.889594	0.995425	-0.0286548	0.889594	0.995425	Q96RL1	UIMC1																					Q96RL1	UIMC1
P32320	CDA	0.000348068	2481.31	3711	6617.05	3076.82	3880.82	3201.14	0.224238	11.7844	0.616906	0.553567	0.994851	-5.35387	1	0.629539	0.545542	0.995425	0.224238	0.545542	0.995425	P32320	CDA																					P32320	CDA
P55072	VCP	0.000348068	22281.8	21817.3	17528.1	54914.6	20846.9	23325	-0.549299	14.6176	-1.39572	0.198416	0.994851	-4.71434	15	-1.42908	0.188684	0.995425	-0.549299	0.188684	0.995425	P55072	VCP	0.000445	4436.64	3508.05	3870.19	12366.6	2630.21	5353.8	-0.510525	12.5343	-0.609297	0.558596	0.999859	-4.93474	18	-0.621011	0.550879	0.99986	-0.510525	0.258944	6.08e-05	P55072	VCP	0.258944	6.08e-05	-0.510525
Q68CJ6	NUGGC	0.000348068	23208.1	17028	29139.3	16853.4	20780.7	21978.2	0.193717	14.3902	0.90181	0.39216	0.994851	-5.16479	7	0.923642	0.381145	0.995425	0.193717	0.381145	0.995425	Q68CJ6	NUGGC																					Q68CJ6	NUGGC
P82933	MRPS9	0.000348068	73827.2	70474.2	77543.2	69402.7	62512.3	58145.8	0.225814	16.0889	1.499	0.170304	0.994851	-4.60527	18	1.72725	0.120173	0.995425	0.225814	0.120173	0.995425	P82933	MRPS9	0.000445	49636.5	49631.5	47948.6	42697.1	31794.5	55636.2	0.215069	15.4739	0.712099	0.495885	0.999859	-4.8921	16	0.894966	0.395441	0.99986	0.215069	0.402918	6.08e-05	P82933	MRPS9	0.402918	6.08e-05	0.215069
Q14562	DHX8	0.000348068	53465.9	35629.6	84847.7	54875.4	31699.2	66822.2	0.158546	15.7096	0.410287	0.691811	0.994851	-5.4506	31	0.416194	0.687579	0.995425	0.158546	0.687579	0.995425	Q14562	DHX8	0.000445	63392.7	92931.4	51529.3	60632.2	85423.9	45588.4	0.120828	15.9716	0.365885	0.72358	0.999859	-5.01154	36	0.352638	0.732946	0.99986	0.120828	0.134928	6.08e-05	Q14562	DHX8	0.134928	6.08e-05	0.120828
P62191	PSMC1	0.000348068	16543.2	15007.6	14883	21993.5	15579.8	14979.4	-0.158048	14.0675	-0.873695	0.406451	0.994851	-5.18607	6	-0.978888	0.354671	0.995425	-0.158048	0.354671	0.995425	P62191	PSMC1	0.000445				3174.53				12.4084					1				0	-1.5	-1.5	P62191	PSMC1	-1.5	-1.5	0
O43390	HNRNPR	0.000348068	132583	91588.7	119388	112417	76262.9	99125.9	0.256849	16.8337	0.961938	0.362821	0.994851	-5.11749	25	0.990703	0.349192	0.995425	0.256849	0.349192	0.995425	O43390	HNRNPR	0.000445	186168	156938	201735	195062	124106	190565	0.11783	17.425	0.38881	0.707178	0.999859	-5.00584	27	0.434437	0.67479	0.99986	0.11783	0.170832	6.08e-05	O43390	HNRNPR	0.170832	6.08e-05	0.11783
Q96SI9	STRBP	0.000348068	29390.5	26874.9	22943.6	19789.9	20672.3	23470.5	0.305465	14.5623	1.4351	0.18725	0.994851	-4.67323	12	1.38977	0.199917	0.995425	0.305465	0.199917	0.995425	Q96SI9	STRBP	0.000445	11489	5226.74	12412.6	11466.3	5820.95	9810.83	0.0622913	13.1845	0.0995517	0.923057	0.999859	-5.05287	3	0.0994977	0.92305	0.99986	0.0622913	0.0347748	6.08e-05	Q96SI9	STRBP	0.0347748	6.08e-05	0.0622913
Q96PK6	RBM14	0.000348068	474342	564921	658480	523935	433762	572492	0.146523	19.0115	0.74904	0.474185	0.994851	-5.27371	35	0.782833	0.454981	0.995425	0.146523	0.454981	0.995425	Q96PK6	RBM14	0.000445	476287	355413	542995	426212	426581	471917	0.0331134	18.6428	0.120255	0.907135	0.999859	-5.05133	33	0.113616	0.912181	0.99986	0.0331134	0.0399192	6.08e-05	Q96PK6	RBM14	0.0399192	6.08e-05	0.0331134
Q15424	SAFB	0.000348068	88080.5	74845	171732	117587	68261.1	98031.2	0.174952	16.6977	0.532305	0.608237	0.994851	-5.39784	14	0.518994	0.617005	0.995425	0.174952	0.617005	0.995425	Q15424	SAFB	0.000445	50348.7	84169.5	46070.5	60885.7	70819.5	45337.8	-0.000623	15.8555	-0.00169389	0.998688	0.999859	-5.05621	12	-0.00170751	0.998677	0.99986	-0.000623	0.000575	6.08e-05	Q15424	SAFB	0.000575	6.08e-05	-0.000623
O43765	SGTA	0.000348068				9681.75				12.4269					3					31.6228	31.6228	O43765	SGTA																					O43765	SGTA
P07954	FH	0.000348068				22481.1				13.9824					2				0	31.6228	31.6228	P07954	FH																					P07954	FH
Q15435	PPP1R7	0.000348068	34440.3	20546.6	18969.4	30234.9	19228.3	25081.5	-0.0398	14.5281	-0.151424	0.883198	0.994851	-5.51847	11	-0.155604	0.879977	0.995425	-0.0398	0.879977	0.995425	Q15435	PPP1R7																					Q15435	PPP1R7
Q12846	STX4	0.000348068	4851.01	4661.22	3848.13	4269.84	3311.28	2341.58	0.4647	12.043	1.89875	0.0922257	0.994851	-4.15184	2	1.94444	0.0856075	0.995425	0.4647	0.0856075	0.995425	Q12846	STX4																					Q12846	STX4
P18077	RPL35A	0.000348068	27100.2	24105.3	44677.1	63235.2	17298.4	40420.5	-0.199753	15.0599	-0.450932	0.663397	0.994851	-5.43445	5	-0.458437	0.658133	0.995425	-0.199753	0.658133	0.995425	P18077	RPL35A	0.000445	66193.7	69832.1	45566.3	87676.1	68952.8	42181.7	-0.0919537	15.9219	-0.274721	0.79023	0.999859	-5.0309	4	-0.273487	0.791007	0.99986	-0.0919537	0.10182	6.08e-05	P18077	RPL35A	0.10182	6.08e-05	-0.0919537
Q9Y5Q9	GTF3C3	0.000348068	40841.3	35384.4	37128.8	39684.9	42495.8	43056.9	-0.145491	15.2466	-1.05925	0.31885	0.994851	-5.03606	12	-1.11929	0.293648	0.995425	-0.145491	0.293648	0.995425	Q9Y5Q9	GTF3C3																					Q9Y5Q9	GTF3C3
Q16576	RBBP7	0.000348068	42373.6	35230.9	51473.7	54809.1	42911.8	43671.6	-0.139547	15.4841	-0.73336	0.483205	0.994851	-5.28393	12	-0.678424	0.515545	0.995425	-0.139547	0.515545	0.995425	Q16576	RBBP7	0.000445	8737.47	10940.2	8754.62	8400.6	10153.8	10352.9	-0.0258637	13.4566	-0.0636931	0.950718	0.999859	-5.05484	6	-0.0670932	0.948059	0.99986	-0.0258637	0.0231646	6.08e-05	Q16576	RBBP7	0.0231646	6.08e-05	-0.0258637
P07339	CTSD	0.000348068	50364.2	41063.6	34276.8	24092.9	55254.3	31044.5	0.259488	14.9901	0.804301	0.443282	0.994851	-5.23625	8	0.822254	0.433391	0.995425	0.259488	0.433391	0.995425	P07339	CTSD	0.000445	14986.1	32105.6	26548.5	82273.3	21818.9	33998	-0.752121	14.5447	-1.20464	0.261489	0.999859	-4.6195	3	-1.20085	0.262201	0.99986	-0.752121	0.581366	6.08e-05	P07339	CTSD	0.581366	6.08e-05	-0.752121
Q13042	CDC16	0.000348068	91833.3	83699.4	84341.5	67932.2	72794.2	71398	0.292225	16.287	2.1589	0.0611395	0.994851	-3.84005	22	2.34971	0.0449085	0.995425	0.292225	0.0449085	0.995425	Q13042	CDC16	0.000445	3794.53	3507.54			2473.53	6184.48	-0.10042	11.8149	-0.18223	0.862145	0.999859	-4.93428	1	-0.170747	0.870529	0.99986	-0.10042	0.0602167	6.08e-05	Q13042	CDC16	0.0602167	6.08e-05	-0.10042
P28066	PSMA5	0.000348068	30998.9	26419.8	27193.7	52756	32605.1	20859.2	-0.229336	14.8917	-0.637594	0.540642	0.994851	-5.34223	6	-0.631686	0.544204	0.995425	-0.229336	0.544204	0.995425	P28066	PSMA5	0.000445	6255.46	11626.1	11400.7	25609.2	10153.7		-0.779441	13.5869	-1.1046	0.304314	0.999859	-4.65294	1	-1.158	0.282406	0.99986	-0.779441	0.549126	6.08e-05	P28066	PSMA5	0.549126	6.08e-05	-0.779441
Q9NXW2	DNAJB12	0.000348068	8177.45	7110.61	9942.95	11519	11677.6	10785.7	-0.442456	13.298	-2.69755	0.0259008	0.994851	-3.18434	2	-2.75965	0.0233199	0.995425	-0.442456	0.0233199	0.995425	Q9NXW2	DNAJB12																					Q9NXW2	DNAJB12
Q15021	NCAPD2	0.000348068	22188.8	22039.6	22283.5	23275.4	20208.4	22522.7	0.0135887	14.478	0.0919258	0.928901	0.994851	-5.5253	15	0.103154	0.920233	0.995425	0.0135887	0.920233	0.995425	Q15021	NCAPD2	0.000445	6256.84	4555.32	7858.02	6081.57	7703.22	8451.86	-0.274008	12.8921	-0.802529	0.444565	0.999859	-4.85004	4	-0.775534	0.459056	0.99986	-0.274008	0.338134	6.08e-05	Q15021	NCAPD2	0.338134	6.08e-05	-0.274008
P62081	RPS7	0.000348068	17665.1	13430.9	43702.6	47958.8	17402.2	23026.1	-0.29672	14.7729	-0.589905	0.570703	0.994851	-5.36854	10	-0.588061	0.571781	0.995425	-0.29672	0.571781	0.995425	P62081	RPS7	0.000445	12914.8	37558.6	10411.3	43596.3	11486.3	15071.8	-0.193218	14.3583	-0.285431	0.782292	0.999859	-5.02891	8	-0.285116	0.78238	0.99986	-0.193218	0.106582	6.08e-05	P62081	RPS7	0.106582	6.08e-05	-0.193218
Q9NYL4	FKBP11	0.000348068	16304.2	14863.9	12152.9	13340.4	14345.7	14431.2	0.0309115	13.8883	0.166556	0.87164	0.994851	-5.5162	3	0.153491	0.881593	0.995425	0.0309115	0.881593	0.995425	Q9NYL4	FKBP11	0.000445	5862.33	4395.04		6410.04	3713.08	6197.65	-0.0578806	12.2812	-0.157631	0.879009	0.999859	-4.98431	1	-0.149604	0.885021	0.99986	-0.0578806	0.0530464	6.08e-05	Q9NYL4	FKBP11	0.0530464	6.08e-05	-0.0578806
P38159	RBMX	0.000348068	89907.7	86555.7	169640	162483	45511.3	157159	0.0612933	16.7403	0.123225	0.904812	0.994851	-5.52212	5	0.125041	0.903398	0.995425	0.0612933	0.903398	0.995425	P38159	RBMX	0.000445	77248.6	92593.7	69089.3	104525	63420.8	62815.9	0.0823413	16.1434	0.283903	0.783423	0.999859	-5.0292	5	0.332149	0.74782	0.99986	0.0823413	0.126203	6.08e-05	P38159	RBMX	0.126203	6.08e-05	0.0823413
Q8WWK9	CKAP2	0.000348068	56222.4	74251	52053.2	58157.2	69712.9	64327.7	-0.0877603	15.8343	-0.504091	0.627088	0.994851	-5.41118	18	-0.522033	0.614976	0.995425	-0.0877603	0.614976	0.995425	Q8WWK9	CKAP2																					Q8WWK9	CKAP2
P61923	COPZ1	0.000348068	8331.76	7488.9	6327.34	11426.7	8615.95	6871.06	-0.258967	12.9918	-1.23469	0.250205	0.994851	-4.87539	3	-1.32421	0.219934	0.995425	-0.258967	0.219934	0.995425	P61923	COPZ1																					P61923	COPZ1
Q86TI0	TBC1D1	0.000348068	3846.08		3661.15	3917.5	6299.95	6142.83	-0.506884	12.0729	-1.61714	0.147335	0.994851	-4.43251	2	-1.63925	0.142307	0.995425	-0.506884	0.142307	0.995425	Q86TI0	TBC1D1																					Q86TI0	TBC1D1
P55265	ADAR	0.000348068	38547.4	38958.3	44330.4	37402.7	39784.3	35555.9	0.110477	15.2905	0.792338	0.449854	0.994851	-5.24455	25	0.970579	0.358563	0.995425	0.110477	0.358563	0.995425	P55265	ADAR	0.000445	16153	13747.3	15195.9	15083.6	14950.7	17007.4	-0.0615731	14.01	-0.198431	0.847471	0.999859	-5.04297	15	-0.240703	0.81549	0.99986	-0.0615731	0.0885812	6.08e-05	P55265	ADAR	0.0885812	6.08e-05	-0.0615731
P00387	CYB5R3	0.000348068	26148.5	26746.5	19378.9	24541.8	22077.1	23162.5	0.0369937	14.5982	0.159361	0.877131	0.994851	-5.51731	6	0.168005	0.870508	0.995425	0.0369937	0.870508	0.995425	P00387	CYB5R3	0.000445	9961.13	3196.52	9329.62	16325.7	5339.98	10395	-0.536364	13.0709	-0.988144	0.350946	0.999859	-4.75165	3	-0.984012	0.352287	0.99986	-0.536364	0.453103	6.08e-05	P00387	CYB5R3	0.453103	6.08e-05	-0.536364
P08133	ANXA6	0.000348068	28328.2	10490.3	10092.6	58247.2	10069.7	9861.17	-0.315818	14.3683	-0.36691	0.722714	0.994851	-5.46622	25	-0.368967	0.721174	0.995425	-0.315818	0.721174	0.995425	P08133	ANXA6	0.000445	2917.84	2651.16	4751.06	16508.5	2484.64		-0.945829	12.7881	-0.665753	0.525987	0.999859	-4.85982	15	-0.671306	0.522159	0.99986	-0.945829	0.282197	6.08e-05	P08133	ANXA6	0.282197	6.08e-05	-0.945829
P60900	PSMA6	0.000348068	43084.7	42104.5	40925.8	82592.1	57195.7	30782.7	-0.32329	15.4441	-0.821815	0.433777	0.994851	-5.2239	6	-0.833896	0.427151	0.995425	-0.32329	0.427151	0.995425	P60900	PSMA6	0.000445	7566.17	11021.6	8555.34	20186	7230.87	15051.6	-0.540884	13.4565	-0.806667	0.442306	0.999859	-4.84802	4	-0.839826	0.423997	0.99986	-0.540884	0.372637	6.08e-05	P60900	PSMA6	0.372637	6.08e-05	-0.540884
Q92945	KHSRP	0.000348068	117542	95928.1	86091.4	83229.3	88180.5	79406.9	0.245372	16.5578	1.28943	0.231453	0.994851	-4.82198	34	1.35964	0.208912	0.995425	0.245372	0.208912	0.995425	Q92945	KHSRP	0.000445	37690.7	23779.2	41907.1	48981.2	26259.1	43608.3	-0.192847	15.3562	-0.344153	0.739269	0.999859	-5.01664	23	-0.362073	0.726135	0.99986	-0.192847	0.138983	6.08e-05	Q92945	KHSRP	0.138983	6.08e-05	-0.192847
Q96RR1	TWNK	0.000348068	96332.4	93887.8	83673.1	76199.1	67443.8	90530.1	0.233955	16.3517	1.35175	0.211558	0.994851	-4.75947	22	1.43554	0.186891	0.995425	0.233955	0.186891	0.995425	Q96RR1	TWNK	0.000445	89836.4	75220.1	68488.8	74346.8	76922	70015.4	0.0696489	16.1173	0.259276	0.801723	0.999859	-5.03365	26	0.247392	0.810477	0.99986	0.0696489	0.0912595	6.08e-05	Q96RR1	TWNK	0.0912595	6.08e-05	0.0696489
Q9GZM8	NDEL1	0.000348068	56496.5	49703.2	42663.3	44099.5	50851.8	44087.5	0.0923551	15.5161	0.588023	0.571908	0.994851	-5.36955	12	0.602636	0.56248	0.995425	0.0923551	0.56248	0.995425	Q9GZM8	NDEL1																					Q9GZM8	NDEL1
Q02878	RPL6	0.000348068	244767	215600	310950	422008	165932	267178	-0.0630702	17.9489	-0.192731	0.851726	0.994851	-5.51178	13	-0.190448	0.853429	0.995425	-0.0630702	0.853429	0.995425	Q02878	RPL6	0.000445	109828	153344	126867	248456	104857	123028	-0.195025	17.1465	-0.489208	0.637331	0.999859	-4.97705	16	-0.555391	0.59294	0.99986	-0.195025	0.226989	6.08e-05	Q02878	RPL6	0.226989	6.08e-05	-0.195025
P07814	EPRS1	0.000348068	25567.5	21526.3	21162.6	40075.2	26419.4	24233.8	-0.3798	14.5972	-1.66545	0.132405	0.994851	-4.42165	13	-1.71348	0.122754	0.995425	-0.3798	0.122754	0.995425	P07814	EPRS1	0.000445	3943.42	4222.21	3679.77	9442.28	4860.35	5880.7	-0.713041	12.6922	-1.07238	0.313666	0.999859	-4.70223	14	-1.10499	0.299459	0.99986	-0.713041	0.523663	6.08e-05	P07814	EPRS1	0.523663	6.08e-05	-0.713041
Q96SN8	CDK5RAP2	0.000348068	17283.1	17637.6	15533.9	16479.7	17673.8	13993.4	0.0721278	13.9701	0.421733	0.683755	0.994851	-5.4462	12	0.481953	0.642005	0.995425	0.0721278	0.642005	0.995425	Q96SN8	CDK5RAP2																					Q96SN8	CDK5RAP2
Q13535	ATR	0.000348068	7254.54	5613.2	8244.95	9036.39	7783.94	7189.07	-0.196945	12.8487	-0.901574	0.392278	0.994851	-5.16497	5	-0.963005	0.362139	0.995425	-0.196945	0.362139	0.995425	Q13535	ATR																					Q13535	ATR
Q99614	TTC1	0.000348068	12494.4	12388.2	12003.5	17434.9	12633.5	9316.7	-0.0478032	13.5946	-0.195196	0.849856	0.994851	-5.51133	3	-0.205716	0.841855	0.995425	-0.0478032	0.841855	0.995425	Q99614	TTC1	0.000445	2071.83		1765.49	3648.99	2319.22	3462.77	-0.688868	11.9098	-0.824729	0.435574	0.999859	-4.79359	4	-0.83032	0.431992	0.99986	-0.688868	0.364525	6.08e-05	Q99614	TTC1	0.364525	6.08e-05	-0.688868
O43242	PSMD3	0.000348068	23087.9	23481.6	22845.7	28112.3	23484.3	25949.7	-0.156011	14.6535	-1.14097	0.285213	0.994851	-4.96331	9	-1.46614	0.178604	0.995425	-0.156011	0.178604	0.995425	O43242	PSMD3																					O43242	PSMD3
P19338	NCL	0.000348068	435922	371913	3.39221e+06	893876	221270	741031	0.635924	19.5109	0.751304	0.472892	0.994851	-5.27222	38	0.755573	0.470323	0.995425	0.635924	0.470323	0.995425	P19338	NCL	0.000445	868833	3.3431e+06	311185	1.01857e+06	690614	325307	0.660603	19.6816	0.81933	0.435439	0.999859	-4.84178	31	0.825961	0.431398	0.99986	0.660603	0.365122	6.08e-05	P19338	NCL	0.365122	6.08e-05	0.660603
P30153	PPP2R1A	0.000348068	142921	104499	135900	137187	122167	108815	0.0514571	16.9314	0.299299	0.771949	0.994851	-5.48719	26	0.263157	0.798697	0.995425	0.0514571	0.798697	0.995425	P30153	PPP2R1A	0.000445	6708.23	5772.22	6758.18	12917	4419.1	7634.02	-0.245236	13.0403	-0.433644	0.675572	0.999859	-4.99375	5	-0.430993	0.677196	0.99986	-0.245236	0.169285	6.08e-05	P30153	PPP2R1A	0.169285	6.08e-05	-0.245236
Q9Y618	NCOR2	0.000348068	17413.6	19443.4	21936.3	19723	19549.3	14165.6	0.147811	14.1903	0.749397	0.473981	0.994851	-5.27348	26	0.793915	0.44884	0.995425	0.147811	0.44884	0.995425	Q9Y618	NCOR2	0.000445	9836.74	11689.8	13075.2	17629.2	12171.5	16629.6	-0.415631	13.6348	-1.31427	0.223831	0.999859	-4.54679	14	-1.4	0.19694	0.99986	-0.415631	0.705667	6.08e-05	Q9Y618	NCOR2	0.705667	6.08e-05	-0.415631
O14802	POLR3A	0.000348068	71470.3	74362.3	62083.7	71486.4	89908.2	60288.3	-0.0772904	16.0993	-0.430393	0.677687	0.994851	-5.44279	48	-0.444841	0.667545	0.995425	-0.0772904	0.667545	0.995425	O14802	POLR3A																					O14802	POLR3A
O60231	DHX16	0.000348068	16781	10071.9	19501.9	13890.2	11790.9	16364.8	0.099484	13.9158	0.335525	0.745416	0.994851	-5.47647	12	0.348433	0.735989	0.995425	0.099484	0.735989	0.995425	O60231	DHX16	0.000445	15472.9	16536.6	11154.4	14703.2	16567.7	11093.9	0.0262496	13.9027	0.0914211	0.929321	0.999859	-5.05339	17	0.087781	0.932084	0.99986	0.0262496	0.0305451	6.08e-05	O60231	DHX16	0.0305451	6.08e-05	0.0262496
Q9Y2R4	DDX52	0.000348068	6685.16	11339.8	8915.52	11786.2	7112.12	10432.7	-0.123913	13.0793	-0.469324	0.652279	0.994851	-5.42542	1	-0.477869	0.646359	0.995425	-0.123913	0.646359	0.995425	Q9Y2R4	DDX52																					Q9Y2R4	DDX52
P35249	RFC4	0.000348068	80849.6	95324.9	75525.7	90844.3	70651.2	87500.2	0.0172225	16.3029	0.0995389	0.923034	0.994851	-5.52462	16	0.103811	0.919727	0.995425	0.0172225	0.919727	0.995425	P35249	RFC4	0.000445	6689.37	5990.87	7424.4	8367.73	6109.05	9235.78	-0.222036	12.8851	-0.770243	0.462465	0.999859	-4.86553	4	-0.731257	0.484292	0.99986	-0.222036	0.314893	6.08e-05	P35249	RFC4	0.314893	6.08e-05	-0.222036
P83731	RPL24	0.000348068	90750.2	132860	86930.9	94953.4	104163	85123.8	0.105349	16.5919	0.443782	0.668355	0.994851	-5.4374	6	0.443777	0.668284	0.995425	0.105349	0.668284	0.995425	P83731	RPL24	0.000445	29746.7	34134.3	40997.5	53577.5	23487.9	54015.7	-0.235811	15.4268	-0.636993	0.541257	0.999859	-4.92382	4	-0.624094	0.548946	0.99986	-0.235811	0.26047	6.08e-05	P83731	RPL24	0.26047	6.08e-05	-0.235811
P14866	HNRNPL	0.000348068	165586	156817	205136	163438	140013	165838	0.163055	17.4478	0.806035	0.442334	0.994851	-5.23503	28	0.827761	0.430432	0.995425	0.163055	0.430432	0.995425	P14866	HNRNPL	0.000445	119694	128311	154352	164363	108774	138730	-0.0217585	17.1138	-0.0706408	0.945352	0.999859	-5.05452	24	-0.0775281	0.939998	0.99986	-0.0217585	0.0268733	6.08e-05	P14866	HNRNPL	0.0268733	6.08e-05	-0.0217585
Q15366	PCBP2	0.000348068	36280.5	48441.3	37769.1	48925.5	31428.6	31066.3	0.158208	15.3377	0.68074	0.514271	0.994851	-5.31685	7	0.645921	0.535376	0.995425	0.158208	0.535376	0.995425	Q15366	PCBP2	0.000445	13795.1	35971	19076.4	135157	7107.41	25361.8	-0.454614	14.6129	-0.450124	0.664119	0.999859	-4.98899	7	-0.462715	0.655185	0.99986	-0.454614	0.183636	6.08e-05	Q15366	PCBP2	0.183636	6.08e-05	-0.454614
Q15365	PCBP1	0.000348068	157962	142504	182139	210690	124890	156689	-0.00268567	17.3837	-0.0126373	0.990211	0.99985	-5.52922	7	-0.0134584	0.989573	0.999821	-0.00268567	0.989573	0.999821	Q15365	PCBP1	0.000445	112436	97266.5	120241	178499	113553	157158	-0.425484	17.0869	-0.998428	0.346222	0.999859	-4.74576	12	-1.08857	0.306242	0.99986	-0.425484	0.513935	6.08e-05	Q15365	PCBP1	0.513935	6.08e-05	-0.425484
Q16555	DPYSL2	0.000348068	3881.45	4578	4055.61	22570	4774.23	4755.31	-0.943304	12.655	-1.57447	0.152053	0.994851	-4.52311	4	-1.59041	0.148186	0.995425	-0.943304	0.148186	0.995425	Q16555	DPYSL2	0.000445		1217.83	4006.44	5983.51	949.593		-0.109867	11.7926	-0.0766554	0.941267	0.999859	-4.94244	5	-0.0771307	0.94084	0.99986	-0.109867	0.0264844	6.08e-05	Q16555	DPYSL2	0.0264844	6.08e-05	-0.109867
Q9BUB7	TMEM70	0.000348068	27945.4	21767.3	19890.4	14307.2	22300.5	16067.4	0.412963	14.3303	1.76678	0.113282	0.994851	-4.30598	6	1.91025	0.090342	0.995425	0.412963	0.090342	0.995425	Q9BUB7	TMEM70	0.000445	4839.66	3590.81	4847.63	4801.62	2897.54	6635.91	-0.0440486	12.238	-0.108511	0.916162	0.999859	-5.05224	2	-0.106204	0.917884	0.99986	-0.0440486	0.0372121	6.08e-05	Q9BUB7	TMEM70	0.0372121	6.08e-05	-0.0440486
Q15102	PAFAH1B3	0.000348068	1994.36			27982.8	927.241		-1.35282	11.6438	-0.646407	0.544291	0.994851	-5.04499	2	-0.65144	0.541005	0.995425	-1.35282	0.541005	0.995425	Q15102	PAFAH1B3																					Q15102	PAFAH1B3
Q9BZJ0	CRNKL1	0.000348068	114172	71555.9	177913	117465	71544	145359	0.0835884	16.7918	0.215312	0.834635	0.994851	-5.50744	22	0.219258	0.831623	0.995425	0.0835884	0.831623	0.995425	Q9BZJ0	CRNKL1	0.000445	85009.4	91933.3	76011.6	88278.5	93411.9	72102	-0.000426	16.3744	-0.00173753	0.998655	0.999859	-5.05621	24	-0.00161488	0.998749	0.99986	-0.000426	0.000544	6.08e-05	Q9BZJ0	CRNKL1	0.000544	6.08e-05	-0.000426
P40938	RFC3	0.000348068	71902.9	72809.1	65539.4	73010.7	67001.6	66807.6	0.0234053	16.0312	0.172119	0.867399	0.994851	-5.51532	20	0.187181	0.85591	0.995425	0.0234053	0.85591	0.995425	P40938	RFC3	0.000445	6768.06	6403.74	9516.25	8469.41	7692.17	8979.77	-0.168094	12.9759	-0.609147	0.55869	0.999859	-4.9348	9	-0.575231	0.58004	0.99986	-0.168094	0.236542	6.08e-05	P40938	RFC3	0.236542	6.08e-05	-0.168094
Q9P2I0	CPSF2	0.000348068	251132	249914	288513	213609	226696	300991	0.104351	17.9298	0.588326	0.571714	0.994851	-5.36938	54	0.63409	0.542707	0.995425	0.104351	0.542707	0.995425	Q9P2I0	CPSF2	0.000445	225166	182125	234376	165943	264552	202802	0.0368091	17.5875	0.132636	0.897633	0.999859	-5.05028	54	0.12692	0.901955	0.99986	0.0368091	0.044815	6.08e-05	Q9P2I0	CPSF2	0.044815	6.08e-05	0.0368091
P11021	HSPA5	0.000348068	465212	497536	474736	547410	459735	391371	0.0526184	18.8534	0.312873	0.761967	0.994851	-5.48331	60	0.283538	0.783549	0.995425	0.0526184	0.783549	0.995425	P11021	HSPA5	0.000445	64112.7	55468.4	64235.6	95400.4	54932.1	65338	-0.194639	16.1268	-0.577202	0.579084	0.999859	-4.94686	30	-0.661324	0.525922	0.99986	-0.194639	0.279079	6.08e-05	P11021	HSPA5	0.279079	6.08e-05	-0.194639
Q13428	TCOF1	0.000348068	167410	141040	156111	152857	167615	133224	0.0369548	17.3695	0.210114	0.838561	0.994851	-5.50848	18	0.220876	0.830403	0.995425	0.0369548	0.830403	0.995425	Q13428	TCOF1	0.000445	70022.6	80830.4	111458	112969	51997.3	108408	-0.00451749	16.6193	-0.0110551	0.99144	0.999859	-5.05616	15	-0.0122076	0.990542	0.99986	-0.00451749	0.00412725	6.08e-05	Q13428	TCOF1	0.00412725	6.08e-05	-0.00451749
O95202	LETM1	0.000348068	19367	13519.7	12768.1	14596.3	16407	10209.2	0.150472	13.8284	0.64615	0.535349	0.994851	-5.33731	10	0.717948	0.492048	0.995425	0.150472	0.492048	0.995425	O95202	LETM1	0.000445	7487.04	4192.85	6899.31	5907.08	3869.87	6708.52	0.166019	12.5816	0.336263	0.744997	0.999859	-5.01842	4	0.339374	0.742562	0.99986	0.166019	0.129267	6.08e-05	O95202	LETM1	0.129267	6.08e-05	0.166019
O14776	TCERG1	0.000348068	28274.8	20462.8	29421.2	27283.3	21761.6	24546.2	0.0746889	14.7551	0.362191	0.726109	0.994851	-5.46781	17	0.373326	0.718045	0.995425	0.0746889	0.718045	0.995425	O14776	TCERG1	0.000445	12786.2	13318.3	13073	12417.7	16714.3	10292.8	0.0198291	13.7588	0.0690252	0.9466	0.999859	-5.0546	9	0.0683499	0.947088	0.99986	0.0198291	0.0236098	6.08e-05	O14776	TCERG1	0.0236098	6.08e-05	0.0198291
P00367	GLUD1	0.000348068	4042.26	3520.98	2689.21	5584.36		3021.13	-0.285466	11.6477	-0.732314	0.486396	0.994851	-5.19909	2	-0.736766	0.48367	0.995425	-0.285466	0.48367	0.995425	P00367	GLUD1																					P00367	GLUD1
Q8WYP5	AHCTF1	0.000348068	16612.5	18275	12716.9	14011.5	13574.5	22182.9	-0.0426891	13.9403	-0.184622	0.857884	0.994851	-5.51322	10	-0.190666	0.853263	0.995425	-0.0426891	0.853263	0.995425	Q8WYP5	AHCTF1																					Q8WYP5	AHCTF1
P35579	MYH9	0.000348068	964908	287288	380198	380473	246784	184508	0.868306	18.6019	1.53415	0.161574	0.994851	-4.56725	193	1.53145	0.161987	0.995425	0.868306	0.161987	0.995425	P35579	MYH9	0.000445	88406.2	32779.3	45148.6	79441.5	30781.6	53313.1	0.00172015	15.9392	0.002678	0.997926	0.999859	-5.0562	104	0.00279356	0.997836	0.99986	0.00172015	0.000941	6.08e-05	P35579	MYH9	0.000941	6.08e-05	0.00172015
P27635	RPL10	0.000348068	9275.69	10317.2	15695.8	24938.1	12173.1	14700.3	-0.523647	13.7449	-1.76453	0.113676	0.994851	-4.30857	7	-1.70962	0.123485	0.995425	-0.523647	0.123485	0.995425	P27635	RPL10	0.000445	6407.33	9831.72	6115.56	10176.3	8147.24	7245.8	-0.213647	13.1153	-0.721718	0.490252	0.999859	-4.88782	7	-0.816368	0.43657	0.99986	-0.213647	0.359947	6.08e-05	P27635	RPL10	0.359947	6.08e-05	-0.213647
P07108	DBI	0.000348068	36193.3	7589.32	7703.22	32888.5	8008.29	7266.75	0.0482556	14.2161	0.0567512	0.956064	0.995519	-5.52778	5	0.0570725	0.955806	0.9958	0.0482556	0.955806	0.9958	P07108	DBI	0.000445		2132.74	4261.55	8763.19	4908.77	4234.22	-0.910928	12.5483	-0.770878	0.46493	0.999859	-4.81727	1	-0.775981	0.461526	0.99986	-0.910928	0.335804	6.08e-05	P07108	DBI	0.335804	6.08e-05	-0.910928
P39019	RPS19	0.000348068	77700.9	52633.8	163637	154582	47417.1	108346	-0.0823117	16.6429	-0.159597	0.876952	0.994851	-5.51727	11	-0.160867	0.875956	0.995425	-0.0823117	0.875956	0.995425	P39019	RPS19	0.000445	52258.4	109531	30244.6	109902	47480.7	42493.9	-0.119042	16.0233	-0.196636	0.848831	0.999859	-5.0432	7	-0.201007	0.84542	0.99986	-0.119042	0.0729273	6.08e-05	P39019	RPS19	0.0729273	6.08e-05	-0.119042
O15511	ARPC5	0.000348068	21774.3	5556.43	6318.14	13733.6	4289.48	7526.71	0.261917	13.305	0.417296	0.686873	0.994851	-5.44792	3	0.419912	0.684964	0.995425	0.261917	0.684964	0.995425	O15511	ARPC5	0.000445	1651.95		1761.76	9124.69	2160.08		-1.37983	12.0067	-1.09106	0.315088	0.999859	-4.64041	1	-1.11748	0.303385	0.99986	-1.37983	0.518005	6.08e-05	O15511	ARPC5	0.518005	6.08e-05	-1.37983
Q14160	SCRIB	0.000348068	4727.18	8430.64	5945.64	6918.77	6117.05	2620.04	0.36517	12.3288	0.987895	0.35067	0.994851	-5.09635	2	1.00006	0.344896	0.995425	0.36517	0.344896	0.995425	Q14160	SCRIB	0.000445	2197.81	3708.31	2000	2349.8	2648.85		0.0233233	11.6744	0.017059	0.986915	0.999859	-4.99193	6	0.0171755	0.986812	0.99986	0.0233233	0.00576568	6.08e-05	Q14160	SCRIB	0.00576568	6.08e-05	0.0233233
Q7L4I2	RSRC2	0.000348068	686493	445768	799965	602885	406337	822025	0.0939112	19.18	0.297675	0.773146	0.994851	-5.48765	12	0.303288	0.768962	0.995425	0.0939112	0.768962	0.995425	Q7L4I2	RSRC2	0.000445	511339	262477	574105	468092	417243	558300	-0.166978	18.6408	-0.465291	0.65366	0.999859	-4.98447	18	-0.504089	0.627004	0.99986	-0.166978	0.20273	6.08e-05	Q7L4I2	RSRC2	0.20273	6.08e-05	-0.166978
Q8WVX9	FAR1	0.000348068	39780.9	30092.9	34801	40546	34378	26956.7	0.049645	15.0543	0.254907	0.804896	0.994851	-5.49871	8	0.266506	0.796201	0.995425	0.049645	0.796201	0.995425	Q8WVX9	FAR1	0.000445	158676	93949.2	126457	106073	109075	158729	0.0125783	16.9973	0.0401046	0.968955	0.999859	-5.05566	3	0.0384633	0.970206	0.99986	0.0125783	0.0131359	6.08e-05	Q8WVX9	FAR1	0.0131359	6.08e-05	0.0125783
Q8WXA9	SREK1	0.000348068	42838.4	29557.2	62448.9	46114.9	28995.2	50600.2	0.0749674	15.4407	0.246559	0.811139	0.994851	-5.50067	7	0.236246	0.818836	0.995425	0.0749674	0.818836	0.995425	Q8WXA9	SREK1	0.000445	19821.5	31905.4	23430.3	24880.6	25372.2	26630.2	-0.0606979	14.6986	-0.218968	0.831951	0.999859	-5.04009	5	-0.212867	0.836448	0.99986	-0.0606979	0.0775612	6.08e-05	Q8WXA9	SREK1	0.0775612	6.08e-05	-0.0606979
A0FGR8	ESYT2	0.000348068	25102.6	20395.5	20032.1	31719.5	22268.3	15964	-0.0455953	14.4319	-0.18227	0.859672	0.994851	-5.51362	8	-0.171083	0.868162	0.995425	-0.0455953	0.868162	0.995425	A0FGR8	ESYT2																					A0FGR8	ESYT2
Q96T88	UHRF1	0.000348068	14322.5	13414.2	21860	24669	10002.6	15383.8	0.0486184	14.054	0.141295	0.890951	0.994851	-5.51987	11	0.136712	0.894441	0.995425	0.0486184	0.894441	0.995425	Q96T88	UHRF1	0.000445	6849.87	9199	6301.05	9872.05	7611.15	6184.58	-0.0756648	13.2166	-0.100603	0.922248	0.999859	-5.05279	16	-0.102249	0.92093	0.99986	-0.0756648	0.0357734	6.08e-05	Q96T88	UHRF1	0.0357734	6.08e-05	-0.0756648
Q96A65	EXOC4	0.000348068	55413.3	64156.6	56601.3	59143.4	58895.4	61388.8	-0.0292263	15.8246	-0.20757	0.840485	0.994851	-5.50898	11	-0.237406	0.817965	0.995425	-0.0292263	0.817965	0.995425	Q96A65	EXOC4	0.000445	2917.98	3136.52	3033.57		2315.73	2501.38	0.331288	11.5681	0.993643	0.356906	0.999859	-4.71053	1	1.14097	0.294169	0.99986	0.331288	0.531403	6.08e-05	Q96A65	EXOC4	0.531403	6.08e-05	0.331288
Q9BPX5	ARPC5L	0.000348068	7527.67	1999.84	2474.9	4316.71	1875.37	1612.88	0.504237	11.834	0.881525	0.402434	0.994851	-5.1802	1	0.888283	0.398827	0.995425	0.504237	0.398827	0.995425	Q9BPX5	ARPC5L																					Q9BPX5	ARPC5L
Q9NPD3	EXOSC4	0.000348068	2405.53	2612.86	2100.59	3180.82	1312.68	3900.23	-0.100897	11.4699	-0.263005	0.79968	0.994851	-5.4963	1	-0.267089	0.796597	0.995425	-0.100897	0.796597	0.995425	Q9NPD3	EXOSC4	0.000445	1743.34	2150.61		3865.91	2334.39		-0.633627	11.5099	-1.14146	0.302441	0.999859	-4.61525	1	-1.1034	0.315775	0.99986	-0.633627	0.500622	6.08e-05	Q9NPD3	EXOSC4	0.500622	6.08e-05	-0.633627
Q9BQB6	VKORC1	0.000348068	25638.8	21810.7	26101.4	25253.2	22566.2	29799.1	-0.0728039	14.508	-0.404624	0.695813	0.994851	-5.45273	1	-0.433706	0.6753	0.995425	-0.0728039	0.6753	0.995425	Q9BQB6	VKORC1																					Q9BQB6	VKORC1
P19474	TRIM21	0.000348068	43423	34315.1	29385	86311.6	37795.4	35228.1	-0.464037	15.31	-1.23234	0.251037	0.994851	-4.87765	19	-1.25928	0.241408	0.995425	-0.464037	0.241408	0.995425	P19474	TRIM21	0.000445	290014	178881	302933	311586	209618	411240	-0.25775	18.1755	-0.749358	0.474295	0.999859	-4.87527	33	-0.833976	0.427108	0.99986	-0.25775	0.369462	6.08e-05	P19474	TRIM21	0.369462	6.08e-05	-0.25775
P35998	PSMC2	0.000348068	27106.8	23750.9	23430.2	28082.5	24275.9	24396.2	-0.0469498	14.6233	-0.299082	0.772108	0.994851	-5.48725	10	-0.297772	0.773026	0.995425	-0.0469498	0.773026	0.995425	P35998	PSMC2	0.000445	5493.1	4672.71	6363.57	6654.12	4795.1	9938.79	-0.319055	12.7136	-0.639041	0.539988	0.999859	-4.92299	3	-0.634674	0.542343	0.99986	-0.319055	0.265726	6.08e-05	P35998	PSMC2	0.265726	6.08e-05	-0.319055
Q93009	USP7	0.000348068	46989	43384.5	38462.8	49791	44648.6	36319.8	-0.0140972	15.4583	-0.0827279	0.935996	0.994851	-5.52606	13	-0.0883788	0.931623	0.995425	-0.0140972	0.931623	0.995425	Q93009	USP7	0.000445	14422.5	12518.2	16340.5	24102.2	14779.4	18264.4	-0.38033	14.1119	-0.809601	0.440708	0.999859	-4.84658	8	-0.840705	0.42353	0.99986	-0.38033	0.373115	6.08e-05	Q93009	USP7	0.373115	6.08e-05	-0.38033
Q6UWP8	SBSN	0.000348068	62181.1	90826.3	53416.8	43979	90892.7	53388.9	0.166454	15.884	0.549268	0.597047	0.994851	-5.3895	16	0.564174	0.58721	0.995425	0.166454	0.58721	0.995425	Q6UWP8	SBSN	0.000445	15887.8	30070.7	17927.5	65173.6	22022.1	29161.7	-0.762954	14.5722	-1.48182	0.175241	0.999859	-4.42982	13	-1.59055	0.148155	0.99986	-0.762954	0.829284	6.08e-05	Q6UWP8	SBSN	0.829284	6.08e-05	-0.762954
Q9Y5B6	PAXBP1	0.000348068	40099	40217.2	83234.6	44919.2	26812.7	64299	0.264506	15.5452	0.699368	0.503134	0.994851	-5.30544	22	0.70922	0.497178	0.995425	0.264506	0.497178	0.995425	Q9Y5B6	PAXBP1	0.000445	122836	179826	144224	123792	168023	119847	0.117958	17.0779	0.437434	0.67293	0.999859	-4.99267	33	0.462318	0.655458	0.99986	0.117958	0.183455	6.08e-05	Q9Y5B6	PAXBP1	0.183455	6.08e-05	0.117958
O15014	ZNF609	0.000348068	5498.82	4670.92	6532.64	7012.14	5187.59	5816.43	-0.111521	12.4794	-0.546938	0.598578	0.994851	-5.39066	4	-0.546269	0.598924	0.995425	-0.111521	0.598924	0.995425	O15014	ZNF609																					O15014	ZNF609
P30260	CDC27	0.000348068	147259	143352	128479	121526	117478	112738	0.250941	16.9981	1.69465	0.126611	0.994851	-4.3886	13	1.97101	0.0820933	0.995425	0.250941	0.0820933	0.995425	P30260	CDC27	0.000445	8898.58	8846.21	10922.3	12466.5	10455.3	13659.5	-0.350052	13.4602	-1.33561	0.221712	0.999859	-4.53374	1	-1.22605	0.25728	0.99986	-0.350052	0.589594	6.08e-05	P30260	CDC27	0.589594	6.08e-05	-0.350052
Q13247	SRSF6	0.000348068	417193	368121	822127	592919	330650	614992	0.0221841	18.9375	0.0639166	0.950524	0.994851	-5.52737	17	0.0624989	0.95161	0.995425	0.0221841	0.95161	0.995425	Q13247	SRSF6	0.000445	411072	474881	314338	385550	443127	343447	0.0215166	18.5749	0.0837157	0.935262	0.999859	-5.05384	19	0.0784012	0.939323	0.99986	0.0215166	0.0271849	6.08e-05	Q13247	SRSF6	0.0271849	6.08e-05	0.0215166
Q9ULD9	ZNF608	0.000348068	10479	10985.8	13056.5	12224.6	10139.2	10281.8	0.0793543	13.3931	0.478775	0.644255	0.994851	-5.42257	11	0.506419	0.625435	0.995425	0.0793543	0.625435	0.995425	Q9ULD9	ZNF608	0.000445	2811.67	2786.26	3077.45	3844.21	3299.96	3823.17	-0.336137	11.628	-1.4547	0.182418	0.999859	-4.44917	2	-1.66183	0.132896	0.99986	-0.336137	0.876488	6.08e-05	Q9ULD9	ZNF608	0.876488	6.08e-05	-0.336137
Q5T7B8	KIF24	0.000348068	8225.52	12233.6	8221.25	9871.33	11165.3	12041.7	-0.227303	13.3265	-1.14883	0.282135	0.994851	-4.95612	4	-1.16809	0.274488	0.995425	-0.227303	0.274488	0.995425	Q5T7B8	KIF24																					Q5T7B8	KIF24
Q49A26	GLYR1	0.000348068	101888	104378	88612.1	82254.1	85165.2	99907.6	0.143072	16.435	0.945034	0.370901	0.994851	-5.13103	26	1.04378	0.32536	0.995425	0.143072	0.32536	0.995425	Q49A26	GLYR1	0.000445	61952.5	59334.8	86772.5	82868.1	41657.7	77870.5	0.082267	16.0683	0.243196	0.813743	0.999859	-5.03635	20	0.234892	0.819853	0.99986	0.082267	0.0862642	6.08e-05	Q49A26	GLYR1	0.0862642	6.08e-05	0.082267
P13798	APEH	0.000348068	9493.98	6567.81	4558.83	11642	7392.53		-0.496636	12.7321	-1.03009	0.335278	0.994851	-4.98441	2	-1.04059	0.330445	0.995425	-0.496636	0.330445	0.995425	P13798	APEH	0.000445	2551.14	2284.72	2225.58	15355.1	1364.4	2874.2	-0.738242	11.7345	-0.745128	0.479432	0.999859	-4.87568	2	-0.74858	0.476926	0.99986	-0.738242	0.321549	6.08e-05	P13798	APEH	0.321549	6.08e-05	-0.738242
Q9NVI1	FANCI	0.000348068	21772.8	21781.8	19587.3	25379.9	19584.4	21828.4	-0.0746753	14.4293	-0.475795	0.64629	0.994851	-5.42387	10	-0.425411	0.681104	0.995425	-0.0746753	0.681104	0.995425	Q9NVI1	FANCI	0.000445	6464.96	4019.05		4469.91	6161.45		-0.0420112	12.4476	-0.0891414	0.932229	0.999859	-4.94178	3	-0.0821434	0.937439	0.99986	-0.0420112	0.0280568	6.08e-05	Q9NVI1	FANCI	0.0280568	6.08e-05	-0.0420112
Q8NDT2	RBM15B	0.000348068	15836.4	21283.2	22375.4	18350.1	11324.3	25012.3	0.179007	14.1347	0.62495	0.54852	0.994851	-5.34938	5	0.635768	0.541663	0.995425	0.179007	0.541663	0.995425	Q8NDT2	RBM15B	0.000445	10136.9	9739.45	8638.32	8242.01	12961.3	7329.71	0.0410837	13.2173	0.12533	0.903238	0.999859	-5.05091	6	0.12071	0.906725	0.99986	0.0410837	0.0425242	6.08e-05	Q8NDT2	RBM15B	0.0425242	6.08e-05	0.0410837
Q9Y490	TLN1	0.000348068	3473.02	3900.25	2725.34	18224.9	2721.4	2275.98	-0.537492	12.0372	-0.725094	0.488004	0.994851	-5.28924	16	-0.731609	0.484087	0.995425	-0.537492	0.484087	0.995425	Q9Y490	TLN1	0.000445		590.434		6134.92			-3.3772	12.0763	-2.42754	0.0852818	0.999859	-4.27771	8	-2.40999	0.0827304	0.99986	-3.3772	1.08233	6.08e-05	Q9Y490	TLN1	1.08233	6.08e-05	-3.3772
Q9Y4K1	CRYBG1	0.000348068	19654.6	22866.5	18657.2	19150.7	17949.2	13558.7	0.282433	14.219	1.45072	0.182978	0.994851	-4.65677	9	1.51678	0.165594	0.995425	0.282433	0.165594	0.995425	Q9Y4K1	CRYBG1	0.000445	3993.45	3029.4	4992.24	7620.45	2896.65	5912.88	-0.370588	12.1579	-0.894967	0.395958	0.999859	-4.80295	4	-0.895613	0.395114	0.99986	-0.370588	0.403277	6.08e-05	Q9Y4K1	CRYBG1	0.403277	6.08e-05	-0.370588
O15355	PPM1G	0.000348068	2139.65	2425.02	2218.81	6338.74	1905.51	1302.71	-0.150246	11.3066	-0.267862	0.795234	0.994851	-5.49553	2	-0.269807	0.793744	0.995425	-0.150246	0.793744	0.995425	O15355	PPM1G	0.000445				3240.89	2854.84			11.6846					4					-1.5	-1.5	O15355	PPM1G	-1.5	-1.5
Q9UPT5	EXOC7	0.000348068	16520.4	17433	16475.3	17405.8	16648.4	13515.2	0.0922801	13.9385	0.60535	0.560864	0.994851	-5.36022	7	0.568022	0.584709	0.995425	0.0922801	0.584709	0.995425	Q9UPT5	EXOC7																					Q9UPT5	EXOC7
O95347	SMC2	0.000348068	116113	108031	110746	113660	112038	120072	-0.0461271	16.7512	-0.358958	0.728439	0.994851	-5.4689	30	-0.454318	0.660978	0.995425	-0.0461271	0.660978	0.995425	O95347	SMC2	0.000445	44808.6	42638.9	47311	51324.3	43022.7	46233.6	-0.0585195	15.6312	-0.163423	0.874086	0.999859	-5.04722	13	-0.159724	0.876829	0.99986	-0.0585195	0.0570849	6.08e-05	O95347	SMC2	0.0570849	6.08e-05	-0.0585195
P42166	TMPO	0.000348068	24207.4	23739.4	20665.1	19991.8	19972.2	21595.7	0.153925	14.4534	0.886416	0.39994	0.994851	-5.17651	11	0.807935	0.441151	0.995425	0.153925	0.441151	0.995425	P42166	TMPO	0.000445	8207.2	6097.55	10111.6	7376.97	7183.13	10128.2	-0.0282912	13.169	-0.0636279	0.950769	0.999859	-5.05484	7	-0.0629104	0.951292	0.99986	-0.0282912	0.0216861	6.08e-05	P42166	TMPO	0.0216861	6.08e-05	-0.0282912
O75691	UTP20	0.000348068	9294.67	8817	17261.8	10301.5	8051.26	11415.3	0.193103	13.4108	0.714803	0.494021	0.994851	-5.29578	8	0.75862	0.468592	0.995425	0.193103	0.468592	0.995425	O75691	UTP20																					O75691	UTP20
P49354	FNTA	0.000348068	13852.9	11722.5	9281.09	13106	14295.3	11350.9	-0.165584	13.5845	-0.8319	0.428368	0.994851	-5.2167	3	-0.801682	0.444569	0.995425	-0.165584	0.444569	0.995425	P49354	FNTA																					P49354	FNTA
P43246	MSH2	0.000348068	117915	93697	117732	99456.4	94596.5	122287	0.0590184	16.6898	0.35228	0.733262	0.994851	-5.4711	31	0.40303	0.696874	0.995425	0.0590184	0.696874	0.995425	P43246	MSH2	0.000445	28378.3	25744.6	27845.1	34022	35676.2	30363.8	-0.285767	14.8966	-1.13191	0.28924	0.999859	-4.66573	27	-1.11425	0.295686	0.99986	-0.285767	0.529169	6.08e-05	P43246	MSH2	0.529169	6.08e-05	-0.285767
Q66K74	MAP1S	0.000348068	9587.3	8557.32	5775.56	6853.25	7063.85	8487.19	0.0685711	12.8133	0.316328	0.759434	0.994851	-5.4823	2	0.297803	0.773003	0.995425	0.0685711	0.773003	0.995425	Q66K74	MAP1S																					Q66K74	MAP1S
Q7L014	DDX46	0.000348068	169278	136956	234759	193486	123617	243949	-0.0334673	17.4889	-0.116128	0.910266	0.994851	-5.52293	58	-0.121008	0.906497	0.995425	-0.0334673	0.906497	0.995425	Q7L014	DDX46	0.000445	1.0236e+06	1.18856e+06	1.1562e+06	1.17436e+06	1.45774e+06	1.08621e+06	-0.134216	20.1612	-0.547644	0.598318	0.999859	-4.95751	59	-0.634863	0.542226	0.99986	-0.134216	0.26582	6.08e-05	Q7L014	DDX46	0.26582	6.08e-05	-0.134216
Q96AQ6	PBXIP1	0.000348068	12434.8	12001.7	10163.1	15034.6	12128.1	7727.56	0.0354131	13.4759	0.123676	0.904466	0.994851	-5.52207	3	0.128672	0.90061	0.995425	0.0354131	0.90061	0.995425	Q96AQ6	PBXIP1																					Q96AQ6	PBXIP1
Q9Y265	RUVBL1	0.000348068	853846	777851	778605	946394	808382	776796	-0.0668847	19.6104	-0.442595	0.66918	0.994851	-5.43788	35	-0.39256	0.704306	0.995425	-0.0668847	0.704306	0.995425	Q9Y265	RUVBL1	0.000445	36721.2	40949.7	47555.3	51445.2	33660	50472.4	-0.0964981	15.5239	-0.257362	0.803151	0.999859	-5.03398	12	-0.250551	0.808112	0.99986	-0.0964981	0.0925285	6.08e-05	Q9Y265	RUVBL1	0.0925285	6.08e-05	-0.0964981
Q03111	MLLT1	0.000348068	13342	8361.88	9474.93	15221.5	11341	12940.9	-0.359849	13.5237	-1.58456	0.14975	0.994851	-4.51198	2	-1.67161	0.130919	0.995425	-0.359849	0.130919	0.995425	Q03111	MLLT1																					Q03111	MLLT1
Q5T2T1	MPP7	0.000348068	82395.6	79516.8	60553.7	83008.1	97321.4	37348	0.131668	16.0654	0.392455	0.704446	0.994851	-5.45722	30	0.383072	0.711069	0.995425	0.131668	0.711069	0.995425	Q5T2T1	MPP7																					Q5T2T1	MPP7
P43403	ZAP70	0.000348068				15818.5				12.8302					2				0	31.6228	31.6228	P43403	ZAP70	0.000445				4507.46				13.185					2					-1.5	-1.5	P43403	ZAP70	-1.5	-1.5
O43172	PRPF4	0.000348068	64757.1	54746.4	94874.6	70321.1	48887.4	72052.6	0.147117	16.0517	0.585224	0.573704	0.994851	-5.37103	27	0.616365	0.553799	0.995425	0.147117	0.553799	0.995425	O43172	PRPF4	0.000445	141172	125432	121808	118514	145402	110033	0.0619736	16.9823	0.259293	0.80171	0.999859	-5.03365	30	0.266312	0.796346	0.99986	0.0619736	0.0988984	6.08e-05	O43172	PRPF4	0.0988984	6.08e-05	0.0619736
Q9NNW5	WDR6	0.000348068	5979.37	7621.88	7357.62	6447.37	4044.01	6192.1	0.351484	12.7253	1.60199	0.145847	0.994851	-4.49269	2	1.6248	0.140635	0.995425	0.351484	0.140635	0.995425	Q9NNW5	WDR6	0.000445	8857.29	6062.85	8128.87	6026.42	10676	5061.07	0.140956	12.7773	0.396085	0.702007	0.999859	-5.00397	1	0.443299	0.668617	0.99986	0.140956	0.174823	6.08e-05	Q9NNW5	WDR6	0.174823	6.08e-05	0.140956
Q9UKJ3	GPATCH8	0.000348068	43263.2	36927.6	84105.9	64067.2	33958.7	60954.4	0.0063167	15.7017	0.0178951	0.986138	0.99985	-5.52915	21	0.0181188	0.985962	0.999821	0.0063167	0.985962	0.999821	Q9UKJ3	GPATCH8	0.000445	60109.9	82396.1	58232	58755	66060.4	51190.6	0.179205	15.9682	0.698071	0.504173	0.999859	-4.89825	18	0.662657	0.525108	0.99986	0.179205	0.279751	6.08e-05	Q9UKJ3	GPATCH8	0.279751	6.08e-05	0.179205
Q13451	FKBP5	0.000348068			2155.66	8846.24			-2.03694	11.9391	-5.87123	0.00300933	0.994851	-2.80301	2	-5.0088	0.00543878	0.995425	-2.03694	0.00543878	0.995425	Q13451	FKBP5	0.000445			2003.37	2649	1561.08		-0.0215692	11.3928	-0.0134383	0.989876	0.999859	-4.85245	5	-0.0134909	0.989814	0.99986	-0.0215692	0.00444662	6.08e-05	Q13451	FKBP5	0.00444662	6.08e-05	-0.0215692
O94927	HAUS5	0.000348068	11254.9	16654.7	9201.88	11158.3	16937.7	11402.1	-0.107055	13.7275	-0.403225	0.696803	0.994851	-5.45325	2	-0.414155	0.689015	0.995425	-0.107055	0.689015	0.995425	O94927	HAUS5																					O94927	HAUS5
Q12959	DLG1	0.000348068	145773	163063	132913	157633	178382	76078.2	0.187511	17.0408	0.618828	0.552358	0.994851	-5.3528	28	0.628609	0.546123	0.995425	0.187511	0.546123	0.995425	Q12959	DLG1																					Q12959	DLG1
Q8IZP0	ABI1	0.000348068	21558.3	15033.7	16450.2	16086.4	19294.1	19009.9	-0.0487349	14.2584	-0.223765	0.828261	0.994851	-5.5057	5	-0.205962	0.841669	0.995425	-0.0487349	0.841669	0.995425	Q8IZP0	ABI1																					Q8IZP0	ABI1
Q9HC21	SLC25A19	0.000348068	17978.2	21486.8	18259.1	17141.2	20574.2	14676.7	0.14883	14.151	0.772883	0.460682	0.994851	-5.25782	7	0.78643	0.452982	0.995425	0.14883	0.452982	0.995425	Q9HC21	SLC25A19																					Q9HC21	SLC25A19
P19388	POLR2E	0.000348068	39416.5	43329.4	43559.8	39319.5	46236.3	48212.7	-0.0788476	15.3439	-0.53375	0.607279	0.994851	-5.39714	4	-0.621309	0.550692	0.995425	-0.0788476	0.550692	0.995425	P19388	POLR2E	0.000445	9822.17	13575.5	9889.19	10831.2	21816	11374.4	-0.342441	13.5594	-1.01557	0.338457	0.999859	-4.73586	3	-0.980616	0.353866	0.99986	-0.342441	0.451161	6.08e-05	P19388	POLR2E	0.451161	6.08e-05	-0.342441
Q5C9Z4	NOM1	0.000348068	39661.6	41728.1	57653.8	41867.1	38047.6	41215.7	0.179787	15.3789	1.0319	0.330773	0.994851	-5.05953	12	1.10328	0.300158	0.995425	0.179787	0.300158	0.995425	Q5C9Z4	NOM1	0.000445	14695.2	22032.3	12376.5	15824.5	22515.6	11331	-0.0035958	13.9653	-0.00990895	0.992327	0.999859	-5.05617	6	-0.00969293	0.99249	0.99986	-0.0035958	0.00327388	6.08e-05	Q5C9Z4	NOM1	0.00327388	6.08e-05	-0.0035958
Q13586	STIM1	0.000348068	16684.2	14693.9	11524.6	14215.2	15095.4	11864.3	0.0500805	13.7426	0.244326	0.812812	0.994851	-5.50118	7	0.251922	0.807086	0.995425	0.0500805	0.807086	0.995425	Q13586	STIM1																					Q13586	STIM1
P57088	TMEM33	0.000348068	20893	17947.4	15495.4	16200.3	16987.4	12421.8	0.255089	14.0091	1.16872	0.27446	0.994851	-4.93777	1	1.22266	0.254275	0.995425	0.255089	0.254275	0.995425	P57088	TMEM33																					P57088	TMEM33
Q9NQ29	LUC7L	0.000348068	19400.6	13125.3	54498.1	36616.8	11744.6	38199.9	-0.0811364	14.7023	-0.136752	0.894432	0.994851	-5.52047	5	-0.137688	0.893693	0.995425	-0.0811364	0.893693	0.995425	Q9NQ29	LUC7L	0.000445	14312.8	16712.5	7648.34	14769.9	21729.1	8549.38	-0.194911	13.816	-0.455377	0.660488	0.999859	-4.98744	4	-0.446949	0.666082	0.99986	-0.194911	0.176472	6.08e-05	Q9NQ29	LUC7L	0.176472	6.08e-05	-0.194911
Q14697	GANAB	0.000348068	38404.9	43057	33617.9	43838.3	33512.9	32035.5	0.0800625	15.1653	0.382969	0.711207	0.994851	-5.46063	26	0.423398	0.682516	0.995425	0.0800625	0.682516	0.995425	Q14697	GANAB	0.000445	2308.11	2774.16	3148.26	6597.96	2552.49		-0.592524	11.9388	-0.731321	0.4908	0.999859	-4.83213	8	-0.763438	0.471996	0.99986	-0.592524	0.326062	6.08e-05	Q14697	GANAB	0.326062	6.08e-05	-0.592524
Q00653	NFKB2	0.000348068	34407.7	33343.5	33307	23114.1	27272	36915	0.238521	14.9397	1.24417	0.246871	0.994851	-4.86625	14	1.11967	0.293492	0.995425	0.238521	0.293492	0.995425	Q00653	NFKB2	0.000445	4118.41	2246.35	2475.6	4819.28	2461.77	4341.28	-0.389727	11.9609	-1.00205	0.348289	0.999859	-4.7424	2	-1.01477	0.341826	0.99986	-0.389727	0.466194	6.08e-05	Q00653	NFKB2	0.466194	6.08e-05	-0.389727
Q7Z589	EMSY	0.000348068	17104.2	20146.1	16694.3	20013.2	15577.8	18240	0.0055522	14.0036	0.0323743	0.974926	0.99985	-5.5288	7	0.0360159	0.972101	0.999686	0.0055522	0.972101	0.999686	Q7Z589	EMSY																					Q7Z589	EMSY
P08238	HSP90AB1	0.000348068	75225.2	75100.7	72288.6	153561	75262.8	57244	-0.231996	16.3752	-0.610593	0.557547	0.994851	-5.35735	15	-0.614862	0.554746	0.995425	-0.231996	0.554746	0.995425	P08238	HSP90AB1	0.000445	12390.4	8625.73	14117.7	31733.9	9505.73	19345.8	-0.650487	14.2133	-0.927321	0.379875	0.999859	-4.78556	8	-0.927108	0.379443	0.99986	-0.650487	0.420854	6.08e-05	P08238	HSP90AB1	0.420854	6.08e-05	-0.650487
P09622	DLD	0.000348068	45352.7	42548.6	39024.9	76418.4	43496.4	28399.4	-0.10866	15.5307	-0.312675	0.762113	0.994851	-5.48337	8	-0.316676	0.759128	0.995425	-0.10866	0.759128	0.995425	P09622	DLD	0.000445	5292.4	4105.25		15846.4	1269.4		0.0555794	12.7004	0.0489441	0.962474	0.999859	-4.94345	4	0.0491005	0.962314	0.99986	0.0555794	0.0166834	6.08e-05	P09622	DLD	0.0166834	6.08e-05	0.0555794
Q1KMD3	HNRNPUL2	0.000348068	165825	128659	226340	175220	120020	188320	0.0953579	17.3606	0.380207	0.71318	0.994851	-5.46161	57	0.380338	0.713023	0.995425	0.0953579	0.713023	0.995425	Q1KMD3	HNRNPUL2	0.000445	500436	402555	489738	486075	396478	439512	0.0733532	18.7297	0.301334	0.770555	0.999859	-5.0258	61	0.283965	0.783233	0.99986	0.0733532	0.106109	6.08e-05	Q1KMD3	HNRNPUL2	0.106109	6.08e-05	0.0733532
Q15906	VPS72	0.000348068	10161.4	4752.04	6901.88	3563.11	8951.9	12695	-0.0936531	12.7984	-0.20693	0.840969	0.994851	-5.50911	1	-0.210407	0.838307	0.995425	-0.0936531	0.838307	0.995425	Q15906	VPS72																					Q15906	VPS72
Q7L2E3	DHX30	0.000348068	51500	49170	88188.1	60195.5	44249.5	55439	0.198906	15.8803	0.780793	0.456259	0.994851	-5.25246	25	0.797249	0.447003	0.995425	0.198906	0.447003	0.995425	Q7L2E3	DHX30	0.000445	30458.3	38548.9	24239.5	31405.3	27363.3	25486.2	0.125973	14.9204	0.461098	0.656543	0.999859	-4.98573	28	0.528916	0.610395	0.99986	0.125973	0.214389	6.08e-05	Q7L2E3	DHX30	0.214389	6.08e-05	0.125973
Q01518	CAP1	0.000348068	7743.6	4910.67	5461.64	22672.2	4407.55	4090.05	-0.325564	12.8525	-0.48336	0.641129	0.994851	-5.42054	5	-0.488221	0.637739	0.995425	-0.325564	0.637739	0.995425	Q01518	CAP1	0.000445	1900.91	1068.07	3153.61	8385.67	1026.67	2051.03	-0.487852	11.6252	-0.54124	0.60253	0.999859	-4.95975	5	-0.543374	0.600829	0.99986	-0.487852	0.221249	6.08e-05	Q01518	CAP1	0.221249	6.08e-05	-0.487852
P14635	CCNB1	0.000348068	12669.2	13627.8	11303.4	9833.93	9608.19	9365.89	0.380322	13.5027	2.45777	0.0379569	0.994851	-3.47588	7	2.10447	0.0664394	0.995425	0.380322	0.0664394	0.995425	P14635	CCNB1																					P14635	CCNB1
P13671	C6	0.000348068	11513.7	9571.94	10614.9	9715.72	10622.6	9599.35	0.0799267	13.3324	0.558921	0.59073	0.994851	-5.38465	4	0.606994	0.559716	0.995425	0.0799267	0.559716	0.995425	P13671	C6																					P13671	C6
P40937	RFC5	0.000348068	102805	98017.8	83743.5	84621.4	93846.8	98540.3	0.0362715	16.5004	0.242998	0.813808	0.994851	-5.50149	24	0.262059	0.799515	0.995425	0.0362715	0.799515	0.995425	P40937	RFC5	0.000445	18072.4	16282.1	20902.5	20344.4	16352.8	20784.7	-0.0563139	14.1284	-0.217139	0.833331	0.999859	-5.04036	6	-0.20352	0.843517	0.99986	-0.0563139	0.0739062	6.08e-05	P40937	RFC5	0.0739062	6.08e-05	-0.0563139
P05109	S100A8	0.000348068	100268	47624.7	65064.7	37753.8	93664	52760.9	0.245263	15.8246	0.627956	0.546641	0.994851	-5.34769	7	0.643924	0.53661	0.995425	0.245263	0.53661	0.995425	P05109	S100A8	0.000445	20911.5	21635.3	27836.3	40708.8	17968.8	27736.5	-0.22932	14.9669	-0.305781	0.767283	0.999859	-5.02491	11	-0.307378	0.765953	0.99986	-0.22932	0.115798	6.08e-05	P05109	S100A8	0.115798	6.08e-05	-0.22932
Q9Y4A5	TRRAP	0.000348068	28005.7	29264.2	22309.3	27318.3	28167.8	24305	-0.0108875	14.6908	-0.0684747	0.947002	0.994851	-5.52708	29	-0.0759046	0.941251	0.995425	-0.0108875	0.941251	0.995425	Q9Y4A5	TRRAP																					Q9Y4A5	TRRAP
O43516	WIPF1	0.000348068	8453.87	2647.36		6621.16		2052.87	0.35972	12.5367	0.390707	0.70861	0.994851	-5.2955	1	0.394226	0.706026	0.995425	0.35972	0.706026	0.995425	O43516	WIPF1																					O43516	WIPF1
Q8NHY2	COP1	0.000348068	20544.4	22162.9	16926.5	20284.8	24689.8	21245.6	-0.155101	14.2897	-0.840653	0.423712	0.994851	-5.21039	11	-0.956708	0.365131	0.995425	-0.155101	0.365131	0.995425	Q8NHY2	COP1																					Q8NHY2	COP1
P27816	MAP4	0.000348068	40914.3	24225.9	19833.4	41208.6	26240.4	21600.2	-0.082896	14.935	-0.20933	0.839154	0.994851	-5.50864	11	-0.207848	0.840242	0.995425	-0.082896	0.840242	0.995425	P27816	MAP4	0.000445	4192.21	3339.44	4810.66	12555.6	1916.37	4907.35	-0.27001	12.6846	-0.239829	0.816267	0.999859	-5.03689	16	-0.243371	0.813489	0.99986	-0.27001	0.0896482	6.08e-05	P27816	MAP4	0.0896482	6.08e-05	-0.27001
Q9ULW0	TPX2	0.000348068	46851.6	52136.7	38339.4	48704	47077.6	45446.6	-0.0513418	15.4936	-0.326136	0.75226	0.994851	-5.47936	35	-0.343008	0.739922	0.995425	-0.0513418	0.739922	0.995425	Q9ULW0	TPX2	0.000445	5034.66	2950.38	5086.98	6337.78	3558.89	6218.42	-0.297449	12.5001	-0.48754	0.638463	0.999859	-4.97758	7	-0.485738	0.639428	0.99986	-0.297449	0.194208	6.08e-05	Q9ULW0	TPX2	0.194208	6.08e-05	-0.297449
Q96EZ8	MCRS1	0.000348068	59486.4	57159.6	51657.4	62034.7	63757.5	60206	-0.146349	15.8456	-0.989887	0.34975	0.994851	-5.09471	19	-0.8368	0.425604	0.995425	-0.146349	0.425604	0.995425	Q96EZ8	MCRS1																					Q96EZ8	MCRS1
Q9UMS4	PRPF19	0.000348068	335845	239059	609021	442030	230964	408372	0.0766519	18.5578	0.196188	0.849104	0.994851	-5.51114	21	0.198066	0.847649	0.995425	0.0766519	0.847649	0.995425	Q9UMS4	PRPF19	0.000445	656422	722390	508123	545622	646825	414980	0.239419	19.1451	0.880191	0.403464	0.999859	-4.81074	23	1.13756	0.286352	0.99986	0.239419	0.5431	6.08e-05	Q9UMS4	PRPF19	0.5431	6.08e-05	0.239419
P51587	BRCA2	0.000348068	34737	34772	34147	34899.4	36119.4	35279.6	-0.0362185	15.0265	-0.281496	0.785107	0.994851	-5.49203	54	-0.291593	0.777588	0.995425	-0.0362185	0.777588	0.995425	P51587	BRCA2																					P51587	BRCA2
Q9NQG5	RPRD1B	0.000348068	9053.59	6369.1	8047.64	16243.2	5787.37	7881.88	-0.225023	13.2374	-0.592006	0.569358	0.994851	-5.36742	3	-0.600751	0.563678	0.995425	-0.225023	0.563678	0.995425	Q9NQG5	RPRD1B	0.000445	1526.84	1745.17	3689.16	3455.16	2125.63	2164.08	-0.231067	11.5324	-0.482541	0.643519	0.999859	-4.97823	1	-0.478799	0.645727	0.99986	-0.231067	0.189951	6.08e-05	Q9NQG5	RPRD1B	0.189951	6.08e-05	-0.231067
P40227	CCT6A	0.000348068	11873.1	10046.4	10873.9	44874.5	10610.8	10156	-0.63284	13.7658	-1.1384	0.286225	0.994851	-4.96566	7	-1.14787	0.282299	0.995425	-0.63284	0.282299	0.995425	P40227	CCT6A	0.000445	183083	143994	181849	256946	79359.2	256449	-0.0417852	17.6737	-0.0766635	0.940703	0.999859	-5.05422	4	-0.0780292	0.939611	0.99986	-0.0417852	0.0270521	6.08e-05	P40227	CCT6A	0.0270521	6.08e-05	-0.0417852
O14964	HGS	0.000348068	6160.32	4272.23	4593.65	8714.53	7284.17	4452.4	-0.408378	12.5479	-1.49885	0.170341	0.994851	-4.60543	1	-1.53037	0.162251	0.995425	-0.408378	0.162251	0.995425	O14964	HGS	0.000445			990.915	2913.74	785.231		-0.610198	10.7182	-0.590646	0.592581	0.999859	-4.76823	1	-0.476299	0.662045	0.99986	-0.610198	0.179112	6.08e-05	O14964	HGS	0.179112	6.08e-05	-0.610198
Q9Y678	COPG1	0.000348068	9146.83	9753.05	10150.5	9177.29	8219.83	8259.86	0.179768	13.0794	1.24907	0.245163	0.994851	-4.86151	6	1.35502	0.210322	0.995425	0.179768	0.210322	0.995425	Q9Y678	COPG1																					Q9Y678	COPG1
Q13618	CUL3	0.000348068	11136.9	8191.33	10342.5	10396.6	10005.3	10418.6	-0.0666419	13.3833	-0.281942	0.784777	0.994851	-5.49191	5	-0.287721	0.780451	0.995425	-0.0666419	0.780451	0.995425	Q13618	CUL3	0.000445	5165.18			9284.78	2587.78		0.0755268	12.7409	0.0750271	0.942934	0.999859	-4.85115	3	0.0771049	0.941268	0.99986	0.0755268	0.0262869	6.08e-05	Q13618	CUL3	0.0262869	6.08e-05	0.0755268
P46940	IQGAP1	0.000348068	19061.1	15619.9	13239	15057.5	16623.3	13106.4	0.0882802	13.9631	0.45415	0.66117	0.994851	-5.43311	12	0.480595	0.642932	0.995425	0.0882802	0.642932	0.995425	P46940	IQGAP1	0.000445	10517.1	6602.51	11125.2	14052.4	9048.08	11578	-0.310077	13.4399	-0.64166	0.538367	0.999859	-4.92193	8	-0.640092	0.538981	0.99986	-0.310077	0.268427	6.08e-05	P46940	IQGAP1	0.268427	6.08e-05	-0.310077
O95613	PCNT	0.000348068	16102.4	12681.5	15381.4	15164.5	16174.6	14875.1	-0.0720435	13.8562	-0.487243	0.638487	0.994851	-5.41882	11	-0.500741	0.629261	0.995425	-0.0720435	0.629261	0.995425	O95613	PCNT																					O95613	PCNT
O95782	AP2A1	0.000348068	19723.3	20333.8	24250.8	15444.2	15261.5	8020.74	0.787679	14.105	2.11512	0.0655435	0.994851	-3.89304	9	2.17091	0.0597665	0.995425	0.787679	0.0597665	0.995425	O95782	AP2A1																					O95782	AP2A1
Q96JN8	NEURL4	0.000348068	24024.2	17580.7	21208.8	24846.2	26518.1	21569.7	-0.221957	14.4578	-1.32113	0.221144	0.994851	-4.79041	11	-1.38561	0.201138	0.995425	-0.221957	0.201138	0.995425	Q96JN8	NEURL4																					Q96JN8	NEURL4
P25786	PSMA1	0.000348068	15188.3	18094.7	12093.7	36021.6	21947.2	12786.4	-0.534912	14.1174	-1.4077	0.19496	0.994851	-4.7019	6	-1.42509	0.189797	0.995425	-0.534912	0.189797	0.995425	P25786	PSMA1	0.000445	3257.07	8539.49	6829.29	14248.5	4329.06	8495.92	-0.488033	12.6473	-0.668325	0.522033	0.999859	-4.91095	2	-0.669947	0.520673	0.99986	-0.488033	0.283435	6.08e-05	P25786	PSMA1	0.283435	6.08e-05	-0.488033
Q9BYN8	MRPS26	0.000348068	46525.5	47150.4	44656.5	42653.1	43916.9	35503.2	0.186263	15.4815	1.19584	0.264267	0.994851	-4.9124	15	1.226	0.253078	0.995425	0.186263	0.253078	0.995425	Q9BYN8	MRPS26	0.000445	23785.8	23672.6	28411.2	25104.5	15147.4	31523.4	0.138779	14.6502	0.425116	0.681535	0.999859	-4.99615	11	0.502286	0.628219	0.99986	0.138779	0.201889	6.08e-05	Q9BYN8	MRPS26	0.201889	6.08e-05	0.138779
P52298	NCBP2	0.000348068	20841.4	16338.9	46773.2	25979.5	16704.2	25151.5	0.181736	14.6562	0.486173	0.639214	0.994851	-5.41929	5	0.493545	0.634127	0.995425	0.181736	0.634127	0.995425	P52298	NCBP2	0.000445	48180.5	75193	43834.5	61605.3	57398.8	48632	-0.0382892	15.775	-0.136367	0.894774	0.999859	-5.04994	7	-0.13072	0.899038	0.99986	-0.0382892	0.0462221	6.08e-05	P52298	NCBP2	0.0462221	6.08e-05	-0.0382892
P61978	HNRNPK	0.000348068	568638	574472	478692	497089	377656	417914	0.331687	19.0211	1.84801	0.0998429	0.994851	-4.21152	31	1.97487	0.0815945	0.995425	0.331687	0.0815945	0.995425	P61978	HNRNPK	0.000445	190177	114497	217453	246956	141153	247410	-0.288356	17.7027	-0.660752	0.526641	0.999859	-4.91411	23	-0.713009	0.494947	0.99986	-0.288356	0.305441	6.08e-05	P61978	HNRNPK	0.305441	6.08e-05	-0.288356
Q96HA7	TONSL	0.000348068	11528.4	11924.4	18282.6	12302.8	11253.2	13933.3	0.12724	13.7492	0.573054	0.581547	0.994851	-5.3774	8	0.617523	0.55307	0.995425	0.12724	0.55307	0.995425	Q96HA7	TONSL																					Q96HA7	TONSL
O15062	ZBTB5	0.000348068	21944.6	22403.8	26562.5	29605.1	24218.6	24022.6	-0.133118	14.4837	-0.802035	0.444522	0.994851	-5.23783	9	-1.00217	0.343936	0.995425	-0.133118	0.343936	0.995425	O15062	ZBTB5																					O15062	ZBTB5
Q9Y314	NOSIP	0.000348068	12893.7	7889.83	14263.7	12057.5	7880.19	13281.9	0.0671296	13.5497	0.23027	0.823365	0.994851	-5.50431	5	0.238042	0.817487	0.995425	0.0671296	0.817487	0.995425	Q9Y314	NOSIP	0.000445	13137.9	10809.9	6106.01	8091.82	14754.2	6093.09	0.0844982	13.2884	0.200363	0.846008	0.999859	-5.04271	4	0.199066	0.846891	0.99986	0.0844982	0.0721725	6.08e-05	Q9Y314	NOSIP	0.0721725	6.08e-05	0.0844982
Q8NF50	DOCK8	0.000348068	11853.4	12305.4	14327.4	10533.5	12732.1	10782.4	0.177077	13.5748	1.16279	0.27673	0.994851	-4.94326	12	1.2271	0.252686	0.995425	0.177077	0.252686	0.995425	Q8NF50	DOCK8																					Q8NF50	DOCK8
Q5JTH9	RRP12	0.000348068	37446.7	30785.1	87245.3	47622.4	30855.2	46408	0.186874	15.5733	0.471726	0.649075	0.994851	-5.42564	15	0.478262	0.644524	0.995425	0.186874	0.644524	0.995425	Q5JTH9	RRP12	0.000445	7366.74	23495.1	5043.97	10476.8	9243.28	5091.33	0.274766	13.2045	0.491527	0.635759	0.999859	-4.97632	10	0.498259	0.630938	0.99986	0.274766	0.200013	6.08e-05	Q5JTH9	RRP12	0.200013	6.08e-05	0.274766
P22626	HNRNPA2B1	0.000348068	1.02936e+06	301631	289152	633456	212383	385652	0.263692	19.04	0.376969	0.715497	0.994851	-5.46274	36	0.374852	0.716952	0.995425	0.263692	0.716952	0.995425	P22626	HNRNPA2B1	0.000445	334611	275459	1.24829e+06	872199	208986	294013	0.367419	18.7319	0.42106	0.684378	0.999859	-4.99727	37	0.422585	0.683086	0.99986	0.367419	0.165525	6.08e-05	P22626	HNRNPA2B1	0.165525	6.08e-05	0.367419
Q03164	KMT2A	0.000348068	556129	520425	456828	443081	488684	503840	0.0924411	18.8661	0.62663	0.547469	0.994851	-5.34844	168	0.644062	0.536524	0.995425	0.0924411	0.536524	0.995425	Q03164	KMT2A	0.000445	41763.4	36169.5	56440.8	48459.8	40777.5	35896.8	0.0884442	15.3978	0.326336	0.752228	0.999859	-5.0206	60	0.30782	0.765628	0.99986	0.0884442	0.115982	6.08e-05	Q03164	KMT2A	0.115982	6.08e-05	0.0884442
Q13813	SPTAN1	0.000348068	6318.05	4204.86	4720.29	20080.2	4554.6	3404.23	-0.437313	12.5231	-0.687612	0.510145	0.994851	-5.31267	21	-0.694692	0.505791	0.995425	-0.437313	0.505791	0.995425	Q13813	SPTAN1	0.000445	6323.59	6776.73		9961.62	2896.34	7192.71	0.14495	12.9433	0.208855	0.841132	0.999859	-4.97825	19	0.208852	0.840957	0.99986	0.14495	0.0752263	6.08e-05	Q13813	SPTAN1	0.0752263	6.08e-05	0.14495
Q8IVW6	ARID3B	0.000348068	24769.3	22377	23693.9	22909.8	24945	22323.1	0.0139427	14.4349	0.102548	0.920716	0.994851	-5.52433	7	0.121452	0.906155	0.995425	0.0139427	0.906155	0.995425	Q8IVW6	ARID3B																					Q8IVW6	ARID3B
Q9H6W3	RIOX1	0.000348068	28896.5	34844.7	45614.9	33216.9	26267.8	38126.6	0.15511	15.0248	0.727623	0.486532	0.994851	-5.28762	12	0.757379	0.469297	0.995425	0.15511	0.469297	0.995425	Q9H6W3	RIOX1	0.000445	6112.49	9990.59	3891.99	8368.76	9948.65	3929.02	-0.153615	12.6206	-0.335311	0.74569	0.999859	-5.01863	5	-0.331946	0.747968	0.99986	-0.153615	0.126117	6.08e-05	Q9H6W3	RIOX1	0.126117	6.08e-05	-0.153615
O75330	HMMR	0.000348068	6210.73	5606.27	2748.6	4355.21	6107.25	6217.21	-0.263011	12.3053	-0.808401	0.441044	0.994851	-5.23338	1	-0.809687	0.440197	0.995425	-0.263011	0.440197	0.995425	O75330	HMMR																					O75330	HMMR
P56192	MARS1	0.000348068	9240.36	10030.2	5092.06	12476.5	8063.5	8783.4	-0.301616	13.0256	-0.916111	0.385031	0.994851	-5.15376	5	-0.935853	0.375173	0.995425	-0.301616	0.375173	0.995425	P56192	MARS1	0.000445		3421.25	4044.1	3980.14	3225.5	7963.71	-0.330089	12.3469	-0.510159	0.627265	0.999859	-4.91184	3	-0.503379	0.631301	0.99986	-0.330089	0.199763	6.08e-05	P56192	MARS1	0.199763	6.08e-05	-0.330089
Q15723	ELF2	0.000348068	179824	140810	137910	141314	148954	179673	-0.0383581	17.1813	-0.222558	0.82917	0.994851	-5.50595	25	-0.233514	0.820888	0.995425	-0.0383581	0.820888	0.995425	Q15723	ELF2																					Q15723	ELF2
P04843	RPN1	0.000348068	111518	116955	112193	93489.4	104075	99468.6	0.198798	16.7143	1.49009	0.172584	0.994851	-4.61484	23	1.7783	0.111035	0.995425	0.198798	0.111035	0.995425	P04843	RPN1	0.000445	17930.1	13754.4	21230.9	17612.7	16426.7	21389.5	-0.0803738	14.2739	-0.228654	0.824659	0.999859	-5.03864	13	-0.223204	0.828648	0.99986	-0.0803738	0.0816299	6.08e-05	P04843	RPN1	0.0816299	6.08e-05	-0.0803738
P26038	MSN	0.000348068	19499.9	7054.86	4012	36177.5			-2.14091	13.9155	-1.81919	0.115372	0.994851	-4.19094	12	-1.83037	0.113142	0.995425	-2.14091	0.113142	0.995425	P26038	MSN	0.000445	1775.74	5872.93	4210.87	28588.6	1578.84	3810.07	-0.656478	12.6114	-0.643754	0.539375	0.999859	-4.91973	10	-0.647749	0.536466	0.99986	-0.656478	0.270458	6.08e-05	P26038	MSN	0.270458	6.08e-05	-0.656478
Q03701	CEBPZ	0.000348068	4795.09	5694.55	6482.32	6905.44	3293.66		0.235504	12.462	0.710966	0.498777	0.994851	-5.21222	4	0.7226	0.491839	0.995425	0.235504	0.491839	0.995425	Q03701	CEBPZ																					Q03701	CEBPZ
Q9P2N5	RBM27	0.000348068	25706	25121.3	30564.6	22348.4	24644.8	28901.9	0.10342	14.6685	0.635834	0.541735	0.994851	-5.34323	15	0.769628	0.462371	0.995425	0.10342	0.462371	0.995425	Q9P2N5	RBM27	0.000445	18064.6	16095.2	18189.4	18974.8	16109.4	17483.5	-0.0050307	14.0682	-0.0176348	0.986346	0.999859	-5.0561	13	-0.0169219	0.986889	0.99986	-0.0050307	0.0057315	6.08e-05	Q9P2N5	RBM27	0.0057315	6.08e-05	-0.0050307
P07437	TUBB	0.000348068	634029	665086	735141	1.05634e+06	724959	574897	-0.1687	19.4422	-0.749656	0.473833	0.994851	-5.27331	9	-0.759921	0.467854	0.995425	-0.1687	0.467854	0.995425	P07437	TUBB	0.000445	130533	118960	159343	191042	138853	173165	-0.297526	17.3727	-0.800689	0.445573	0.999859	-4.85093	6	-0.912374	0.386717	0.99986	-0.297526	0.412606	6.08e-05	P07437	TUBB	0.412606	6.08e-05	-0.297526
Q01082	SPTBN1	0.000348068	215482	152414	167077	835544	177276	126027	-0.588788	17.8237	-0.840729	0.423671	0.994851	-5.21033	23	-0.846194	0.420627	0.995425	-0.588788	0.420627	0.995425	Q01082	SPTBN1	0.000445	1476.05		1529.56	3941.29	1042.93		-0.432231	11.3178	-0.578246	0.591915	0.999859	-4.84635	9	-0.570745	0.595479	0.99986	-0.432231	0.225134	6.08e-05	Q01082	SPTBN1	0.225134	6.08e-05	-0.432231
P62249	RPS16	0.000348068	84169.1	83716.2	169889	285621	56299.5	120197	-0.230389	16.9958	-0.425375	0.6812	0.994851	-5.44477	11	-0.420473	0.684569	0.995425	-0.230389	0.684569	0.995425	P62249	RPS16	0.000445	68962	129480	42931.5	135627	60021.7	53551.5	-0.06183	16.4206	-0.12149	0.906186	0.999859	-5.05123	9	-0.121986	0.905745	0.99986	-0.06183	0.0429941	6.08e-05	P62249	RPS16	0.0429941	6.08e-05	-0.06183
P50914	RPL14	0.000348068	109597	95085	89736.6	128113	84919.2	102873	-0.086393	16.5367	-0.390234	0.706026	0.994851	-5.45802	8	-0.424432	0.68179	0.995425	-0.086393	0.68179	0.995425	P50914	RPL14	0.000445	51838.4	53323.1	48922.1	73083.4	39169.7	48049.8	-0.00818135	15.7152	-0.0277868	0.978487	0.999859	-5.05595	8	-0.0264629	0.979499	0.99986	-0.00818135	0.00899604	6.08e-05	P50914	RPL14	0.00899604	6.08e-05	-0.00818135
Q92974	ARHGEF2	0.000348068	243346	230281	159283	231814	267611	190016	-0.133743	17.7199	-0.633181	0.543384	0.994851	-5.34474	74	-0.669029	0.521231	0.995425	-0.133743	0.521231	0.995425	Q92974	ARHGEF2	0.000445	8132.93	5780.51	9126.48	9564.91	8061.48	10230.4	-0.292851	13.1671	-0.876255	0.40548	0.999859	-4.8128	9	-0.845436	0.421027	0.99986	-0.292851	0.37569	6.08e-05	Q92974	ARHGEF2	0.37569	6.08e-05	-0.292851
P08237	PFKM	0.000348068	12386.7	13787.4	16148.6	18360.7	18030.5	14615.1	-0.270322	13.979	-1.42428	0.190261	0.994851	-4.68459	5	-1.27923	0.234632	0.995425	-0.270322	0.234632	0.995425	P08237	PFKM																					P08237	PFKM
Q14699	RFTN1	0.000348068	23133.2	20368.5	21334.3	19755.3	19623.8	13257.5	0.322608	14.3775	1.58147	0.150452	0.994851	-4.5154	11	1.75238	0.115591	0.995425	0.322608	0.115591	0.995425	Q14699	RFTN1	0.000445	6421.61	4295.26	6980.01	4100.23	4309.93	6185.64	0.272204	12.7172	0.738998	0.480236	0.999859	-4.88002	5	0.785764	0.453351	0.99986	0.272204	0.343565	6.08e-05	Q14699	RFTN1	0.343565	6.08e-05	0.272204
O14732	IMPA2	0.000348068	11482.1	10631.9	12317.6	5777.08	21255.3	10984.9	0.0522464	13.3115	0.123503	0.904599	0.994851	-5.52209	1	0.126851	0.902008	0.995425	0.0522464	0.902008	0.995425	O14732	IMPA2																					O14732	IMPA2
Q99728	BARD1	0.000348068	396832	409298	328507	387456	407061	334692	0.00516377	18.4628	0.0325918	0.974758	0.99985	-5.5288	48	0.0280833	0.978244	0.999821	0.00516377	0.978244	0.999821	Q99728	BARD1																					Q99728	BARD1
Q16531	DDB1	0.000348068	23511.5	19927.4	24623.3	35452.7	21171.9	18820	-0.0973896	14.5327	-0.39605	0.701891	0.994851	-5.45591	18	-0.404924	0.695534	0.995425	-0.0973896	0.695534	0.995425	Q16531	DDB1	0.000445	7088.58	9350.1	8238.89	10817.9	7251.21	11504.6	-0.241595	13.3967	-0.554879	0.593578	0.999859	-4.95495	9	-0.559772	0.590079	0.99986	-0.241595	0.22909	6.08e-05	Q16531	DDB1	0.22909	6.08e-05	-0.241595
O95182	NDUFA7	0.000348068	8065.71			8475.5	6819.71		0.0852964	12.9305	0.260272	0.809464	0.994851	-5.18146	1	0.175976	0.870015	0.995425	0.0852964	0.870015	0.995425	O95182	NDUFA7																					O95182	NDUFA7
O43143	DHX15	0.000348068	402731	330935	695970	483160	285549	532180	0.112413	18.8133	0.342648	0.74024	0.994851	-5.47422	52	0.345463	0.738141	0.995425	0.112413	0.738141	0.995425	O43143	DHX15	0.000445	1.95597e+06	1.38228e+06	2.28972e+06	1.60204e+06	1.66e+06	2.10435e+06	0.0485462	20.7432	0.168106	0.870515	0.999859	-5.04669	86	0.166496	0.871659	0.99986	0.0485462	0.0596533	6.08e-05	O43143	DHX15	0.0596533	6.08e-05	0.0485462
P43243	MATR3	0.000348068	688196	596285	654696	722445	637549	594211	-0.00891772	19.3128	-0.0584155	0.954777	0.995267	-5.52768	70	-0.0548233	0.957546	0.996382	-0.00891772	0.957546	0.996382	P43243	MATR3	0.000445	237254	194244	234948	233572	215940	238615	-0.0508466	17.7617	-0.214327	0.835452	0.999859	-5.04077	48	-0.261511	0.799924	0.99986	-0.0508466	0.0969511	6.08e-05	P43243	MATR3	0.0969511	6.08e-05	-0.0508466
Q14691	GINS1	0.000348068	4240.39	3009.54	5078.5	9902.97	2686.64	4257.72	-0.268533	12.0345	-0.615682	0.554337	0.994851	-5.35455	1	-0.617162	0.553298	0.995425	-0.268533	0.553298	0.995425	Q14691	GINS1																					Q14691	GINS1
Q8NDX1	PSD4	0.000348068	15908.1	12919.2	18427.3	20520.2	17163.5	13748.2	-0.118169	13.9436	-0.570097	0.583463	0.994851	-5.37893	7	-0.591277	0.569722	0.995425	-0.118169	0.569722	0.995425	Q8NDX1	PSD4																					Q8NDX1	PSD4
Q9P2E9	RRBP1	0.000348068	6857.05	7068.75	6395.62	9019.61	6830.89	6196.4	-0.100147	12.7618	-0.540881	0.602566	0.994851	-5.39365	8	-0.565895	0.586091	0.995425	-0.100147	0.586091	0.995425	Q9P2E9	RRBP1	0.000445	1944.59	1800.27	2474.07		2024.13	2028.84	0.0192091	11.1394	0.037828	0.970992	0.999859	-4.99157	4	0.0367308	0.971802	0.99986	0.0192091	0.0124222	6.08e-05	Q9P2E9	RRBP1	0.0124222	6.08e-05	0.0192091
Q8IUH3	RBM45	0.000348068	12646	12059.2	10849.3	10535.7	10595	14533.5	0.00945289	13.5658	0.0514748	0.960144	0.997306	-5.52805	5	0.0531319	0.958854	0.996622	0.00945289	0.958854	0.996622	Q8IUH3	RBM45	0.000445	10054	8857.44	9010.08	9167.57	13036.6	6026.87	0.0518976	13.2222	0.144661	0.888422	0.999859	-5.04916	6	0.1404	0.891614	0.99986	0.0518976	0.0498229	6.08e-05	Q8IUH3	RBM45	0.0498229	6.08e-05	0.0518976
Q9HCN8	SDF2L1	0.000348068	17160.8	12364.4	13674.2	18563.9	12612.6	10742.9	0.0686743	13.8168	0.272603	0.791708	0.994851	-5.49433	3	0.278461	0.787314	0.995425	0.0686743	0.787314	0.995425	Q9HCN8	SDF2L1	0.000445	9369.26	6520.58	7981.79	8720.11	7031.35	7183.73	0.0489227	13.1888	0.121399	0.906641	0.999859	-5.05117	2	0.117602	0.909471	0.99986	0.0489227	0.0412112	6.08e-05	Q9HCN8	SDF2L1	0.0412112	6.08e-05	0.0489227
Q9Y3C1	NOP16	0.000348068	5675.35	2989.48	8136.52	6971.3	4098.07	6575.62	-0.148161	12.4339	-0.361825	0.726373	0.994851	-5.46794	4	-0.362645	0.725723	0.995425	-0.148161	0.725723	0.995425	Q9Y3C1	NOP16	0.000445	2876.68	4142.05		3767.66	3318.09	1333.03	0.434465	11.5528	0.862535	0.415756	0.999859	-4.77625	3	0.937585	0.377662	0.99986	0.434465	0.422897	6.08e-05	Q9Y3C1	NOP16	0.422897	6.08e-05	0.434465
P48382	RFX5	0.000348068	17304.8	13560	13512.6	9016.02	13438.4	11263.7	0.405409	13.6495	1.95796	0.0840355	0.994851	-4.08165	10	1.89243	0.0929069	0.995425	0.405409	0.0929069	0.995425	P48382	RFX5																					P48382	RFX5
P04899	GNAI2	0.000348068	63359.8	66969.5	45387	58249.5	58381.3	27942.8	0.339708	15.756	1.13564	0.287316	0.994851	-4.96817	10	1.15604	0.279123	0.995425	0.339708	0.279123	0.995425	P04899	GNAI2	0.000445	7227.37	6671.88	11810.1	13509.4	5501.48	13929.8	-0.287433	13.4461	-0.481637	0.642478	0.999859	-4.97944	6	-0.480844	0.642761	0.99986	-0.287433	0.19195	6.08e-05	P04899	GNAI2	0.19195	6.08e-05	-0.287433
O95319	CELF2	0.000348068	36530.6	32918.4	23787.3	21667.5	28069.7	25819.2	0.288399	14.7804	1.4626	0.179785	0.994851	-4.64418	6	1.48726	0.173072	0.995425	0.288399	0.173072	0.995425	O95319	CELF2	0.000445	3993.17	2880.76	2692.46	1951.65	3059.23		0.362041	11.742	1.00172	0.353279	0.999859	-4.70641	1	0.924256	0.388377	0.99986	0.362041	0.410747	6.08e-05	O95319	CELF2	0.410747	6.08e-05	0.362041
Q9NZ45	CISD1	0.000348068	42318.7	46268.2	34579.3	32277.8	39826.5	36941.6	0.17057	15.2418	0.943047	0.371859	0.994851	-5.13261	7	1.07017	0.313987	0.995425	0.17057	0.313987	0.995425	Q9NZ45	CISD1	0.000445	16168	10357.6	21246	16945.1	14167.7	28379.9	-0.312441	14.1341	-0.715446	0.49392	0.999859	-4.89062	4	-0.70682	0.498594	0.99986	-0.312441	0.302253	6.08e-05	Q9NZ45	CISD1	0.302253	6.08e-05	-0.312441
Q9H910	JPT2	0.000348068	4165.17		2057.04	9517.63	3999.56		-1.07575	12.2735	-1.43789	0.197214	0.994851	-4.57627	4	-1.44559	0.194725	0.995425	-1.07575	0.194725	0.995425	Q9H910	JPT2	0.000445				3848.98				12.2356					1					-1.5	-1.5	Q9H910	JPT2	-1.5	-1.5
Q9UEU0	VTI1B	0.000348068	10570.6	10292	10256.5	5230.69	8278.93	5514.99	0.741364	13.1091	2.96323	0.017016	0.994851	-2.86618	3	2.83229	0.0207774	0.995425	0.741364	0.0207774	0.995425	Q9UEU0	VTI1B																					Q9UEU0	VTI1B
Q15369	ELOC	0.000348068	100063	103795	92174.1	129986	132897	110815	-0.333243	16.7454	-2.20053	0.0572198	0.994851	-3.78951	9	-2.38115	0.0427038	0.995425	-0.333243	0.0427038	0.995425	Q15369	ELOC	0.000445	3184.81	1719.35	3033.15	7292.83	3527.4	2553.29	-0.661182	11.9207	-1.1359	0.287658	0.999859	-4.66323	3	-1.13001	0.289351	0.99986	-0.661182	0.538576	6.08e-05	Q15369	ELOC	0.538576	6.08e-05	-0.661182
Q6F5E8	CARMIL2	0.000348068	14670.7	11451.8	14760.1	14195.4	15391.8	13364.4	-0.0785871	13.7474	-0.501782	0.628644	0.994851	-5.41224	5	-0.588168	0.571713	0.995425	-0.0785871	0.571713	0.995425	Q6F5E8	CARMIL2																					Q6F5E8	CARMIL2
P38646	HSPA9	0.000348068	296587	267669	268124	330235	296236	270791	-0.105206	18.1125	-0.718997	0.491563	0.994851	-5.29313	45	-0.63312	0.543311	0.995425	-0.105206	0.543311	0.995425	P38646	HSPA9	0.000445	82728.7	59798.1	95308.9	114706	57996.1	123815	-0.268283	16.5825	-0.696512	0.5051	0.999859	-4.89893	31	-0.7717	0.461206	0.99986	-0.268283	0.336105	6.08e-05	P38646	HSPA9	0.336105	6.08e-05	-0.268283
Q14571	ITPR2	0.000348068	17797.2	14728.5	16243.8	21897	19131.4	15635.8	-0.207122	14.1164	-1.23217	0.251098	0.994851	-4.87781	6	-1.22799	0.252367	0.995425	-0.207122	0.252367	0.995425	Q14571	ITPR2																					Q14571	ITPR2
P50416	CPT1A	0.000348068	11641.6	7333.65	10203.5	6635.19	11341.7	10746.3	0.035756	13.1533	0.138778	0.892879	0.994851	-5.5202	2	0.135881	0.895079	0.995425	0.035756	0.895079	0.995425	P50416	CPT1A																					P50416	CPT1A
Q9H9A7	RMI1	0.000348068	65813	51006.4	61489.6	60707.4	56426.2	50693	0.0831233	15.786	0.508835	0.623898	0.994851	-5.40898	12	0.544398	0.600155	0.995425	0.0831233	0.600155	0.995425	Q9H9A7	RMI1																					Q9H9A7	RMI1
Q6ZU65	UBN2	0.000348068	43810.2	44226.4	41216.4	44187.8	59392.5	39640.3	-0.127168	15.4624	-0.713649	0.494698	0.994851	-5.29651	36	-0.752419	0.47212	0.995425	-0.127168	0.47212	0.995425	Q6ZU65	UBN2																					Q6ZU65	UBN2
Q06609	RAD51	0.000348068	11570.7	8517.63	10644.6	11023.1	10612.9	10195.3	-0.0617153	13.3805	-0.391136	0.705384	0.994851	-5.4577	2	-0.422572	0.683096	0.995425	-0.0617153	0.683096	0.995425	Q06609	RAD51	0.000445	3664.13	2626.52		3511.95	2888.33	3828.75	-0.126482	11.6613	-0.384691	0.713081	0.999859	-4.94585	1	-0.455472	0.663592	0.99986	-0.126482	0.178099	6.08e-05	Q06609	RAD51	0.178099	6.08e-05	-0.126482
O95684	CEP43	0.000348068	10131.5	11669.7	12210.6	14619.7	14140.8	10933.5	-0.21559	13.6038	-1.08087	0.309662	0.994851	-5.01719	4	-1.11623	0.294884	0.995425	-0.21559	0.294884	0.995425	O95684	CEP43																					O95684	CEP43
P51114	FXR1	0.000348068	8661.43	5495.02	3678.75	6626.43	4946.12	5110.58	0.0213094	12.5471	0.065436	0.94935	0.994851	-5.52727	3	0.0637666	0.95063	0.995425	0.0213094	0.95063	0.995425	P51114	FXR1	0.000445	2589.39	2508.09	3290.65	2847.44	2479.22	3654.66	-0.0905741	11.8745	-0.201044	0.845493	0.999859	-5.04262	4	-0.198888	0.847026	0.99986	-0.0905741	0.0721033	6.08e-05	P51114	FXR1	0.0721033	6.08e-05	-0.0905741
Q53GS9	USP39	0.000348068	39403.7	35271.4	62233.3	47226.5	25752	49328.3	0.175941	15.3728	0.583651	0.574714	0.994851	-5.37186	12	0.594714	0.567525	0.995425	0.175941	0.567525	0.995425	Q53GS9	USP39	0.000445	60732.6	72014.1	55466.8	66795.7	61055.7	45459.1	0.129309	15.8424	0.498166	0.631268	0.999859	-4.97419	15	0.553394	0.594247	0.99986	0.129309	0.226033	6.08e-05	Q53GS9	USP39	0.226033	6.08e-05	0.129309
Q3L8U1	CHD9	0.000348068	8696.29	6009.74	15090.4	9589.1	6568.16	9920.77	0.111974	13.1903	0.337094	0.744274	0.994851	-5.47598	11	0.347561	0.73662	0.995425	0.111974	0.73662	0.995425	Q3L8U1	CHD9	0.000445	3017.43	5050.35	3002.62	4454.02	5160.82	3129.69	-0.2176	11.9671	-0.635785	0.542007	0.999859	-4.9243	6	-0.61949	0.551834	0.99986	-0.2176	0.258191	6.08e-05	Q3L8U1	CHD9	0.258191	6.08e-05	-0.2176
Q9H9B4	SFXN1	0.000348068	65987	101683	80308.5	47967.2	73189.3	67444.9	0.395448	16.1771	1.44569	0.184343	0.994851	-4.66208	13	1.49505	0.171069	0.995425	0.395448	0.171069	0.995425	Q9H9B4	SFXN1	0.000445	24120	19901	34781.4	19895.3	21094.3	31675.4	0.109579	14.6374	0.282551	0.784423	0.999859	-5.02945	8	0.277489	0.788035	0.99986	0.109579	0.103454	6.08e-05	Q9H9B4	SFXN1	0.103454	6.08e-05	0.109579
Q14807	KIF22	0.000348068	13957.3	15942.7	11277.4	10597.8	11603.6	14359.4	0.169001	13.6663	0.691221	0.507986	0.994851	-5.31046	7	0.718045	0.491992	0.995425	0.169001	0.491992	0.995425	Q14807	KIF22																					Q14807	KIF22
Q99570	PIK3R4	0.000348068	7128.69	7114.22	6650.26	10794.4		7172.86	-0.338125	12.6592	-1.4937	0.182532	0.994851	-4.56213	2	-1.71166	0.133983	0.995425	-0.338125	0.133983	0.995425	Q99570	PIK3R4																					Q99570	PIK3R4
Q02548	PAX5	0.000348068	55964.4	49164	61221.7	52824.6	52550.7	51681.6	0.077196	15.7956	0.535264	0.606277	0.994851	-5.3964	10	0.570898	0.582844	0.995425	0.077196	0.582844	0.995425	Q02548	PAX5	0.000445	15637.8	9869.25	16225.6	14819.1	11811.9	12314.5	0.0720861	13.7027	0.212944	0.836496	0.999859	-5.04097	2	0.20552	0.842003	0.99986	0.0720861	0.0746863	6.08e-05	Q02548	PAX5	0.0746863	6.08e-05	0.0720861
Q9BZF1	OSBPL8	0.000348068	142510	125750	108170	128957	135641	99098.8	0.0537655	16.9015	0.288574	0.779867	0.994851	-5.49014	28	0.293916	0.775872	0.995425	0.0537655	0.775872	0.995425	Q9BZF1	OSBPL8																					Q9BZF1	OSBPL8
Q09161	NCBP1	0.000348068	21061.9	15519.6	40229.2	25941.7	16673.8	24465.2	0.104461	14.5822	0.281967	0.784758	0.994851	-5.4919	18	0.274147	0.790517	0.995425	0.104461	0.790517	0.995425	Q09161	NCBP1	0.000445	29274.5	50271.3	29320.3	35322.1	25416.4	28853.8	0.245396	15.083	0.812138	0.43933	0.999859	-4.84533	19	0.78352	0.454598	0.99986	0.245396	0.342372	6.08e-05	Q09161	NCBP1	0.342372	6.08e-05	0.245396
P13010	XRCC5	0.000348068	31192.3	20846.7	22191.6	47627.6	20959.3	23684	-0.237425	14.8727	-0.493661	0.634133	0.994851	-5.41594	16	-0.501033	0.629064	0.995425	-0.237425	0.629064	0.995425	P13010	XRCC5	0.000445	8123.4	6370.38	9249.82	20118.7	6173.65	10166.8	-0.466497	13.6899	-0.570225	0.583592	0.999859	-4.94942	15	-0.581427	0.576044	0.99986	-0.466497	0.239545	6.08e-05	P13010	XRCC5	0.239545	6.08e-05	-0.466497
Q6UB98	ANKRD12	0.000348068	349964	343772	334476	358827	381772	266687	0.046472	18.3713	0.270432	0.793323	0.994851	-5.49489	65	0.283824	0.783337	0.995425	0.046472	0.783337	0.995425	Q6UB98	ANKRD12																					Q6UB98	ANKRD12
Q9NSY1	BMP2K	0.000348068	27995.9	27973.4	29821.1	19357.8	19558.5	16726	0.627601	14.5828	2.35273	0.0448878	0.994851	-3.60408	8	2.39216	0.0419579	0.995425	0.627601	0.0419579	0.995425	Q9NSY1	BMP2K																					Q9NSY1	BMP2K
Q5TGY3	AHDC1	0.000348068	7299.54	9234.92	11700.7	8672.6	7572.55	7627.48	0.218327	13.0899	1.0775	0.311081	0.994851	-5.02015	5	1.11623	0.294884	0.995425	0.218327	0.294884	0.995425	Q5TGY3	AHDC1																					Q5TGY3	AHDC1
O00560	SDCBP	0.000348068	4043.78	5818.34	2910.71	5495.82	3631.82		-0.126952	12.0236	-0.374607	0.7184	0.994851	-5.37257	1	-0.360331	0.728535	0.995425	-0.126952	0.728535	0.995425	O00560	SDCBP																					O00560	SDCBP
Q92560	BAP1	0.000348068	59462.5	65879.7	53513.4	68408.3	69286.5	52511.5	-0.0825553	15.8736	-0.498551	0.630825	0.994851	-5.41372	23	-0.541327	0.602178	0.995425	-0.0825553	0.602178	0.995425	Q92560	BAP1																					Q92560	BAP1
Q9Y5K6	CD2AP	0.000348068	15357.4	12389	11137.2	18235.5	10324.4	13542	-0.0889556	13.6731	-0.299038	0.772141	0.994851	-5.48727	9	-0.289779	0.778929	0.995425	-0.0889556	0.778929	0.995425	Q9Y5K6	CD2AP	0.000445	7104.42	3502.37	6674.63	8323.74	5641.05	3821.95	-0.0372551	12.677	-0.0670127	0.948154	0.999859	-5.05469	6	-0.0665719	0.948462	0.99986	-0.0372551	0.0229801	6.08e-05	Q9Y5K6	CD2AP	0.0229801	6.08e-05	-0.0372551
Q92620	DHX38	0.000348068	9766.18	5690.56	11229.7	10313.5	6523.2	10145.1	-0.0430529	13.2311	-0.136502	0.894624	0.994851	-5.5205	6	-0.141828	0.89052	0.995425	-0.0430529	0.89052	0.995425	Q92620	DHX38	0.000445	6264.11	4210.39	3372.14	4245.73	7360.64	4867.18	-0.258068	12.3322	-0.731242	0.487375	0.999859	-4.88203	4	-0.69949	0.505356	0.99986	-0.258068	0.296402	6.08e-05	Q92620	DHX38	0.296402	6.08e-05	-0.258068
Q9BU76	MMTAG2	0.000348068	22155.1	20488.5	27432	20896.7	20236.1	26738.6	0.0463925	14.5524	0.248599	0.809612	0.994851	-5.5002	9	0.256367	0.803764	0.995425	0.0463925	0.803764	0.995425	Q9BU76	MMTAG2	0.000445	29411.5	31626	38673.8	47625.3	27249.7	33231.4	-0.0872227	15.1769	-0.309375	0.764643	0.999859	-5.02417	9	-0.292933	0.776598	0.99986	-0.0872227	0.109804	6.08e-05	Q9BU76	MMTAG2	0.109804	6.08e-05	-0.0872227
Q9Y3E5	PTRH2	0.000348068	4902.88	5831.72	6050.7	4615.1	4720.88	5126.77	0.210396	12.3716	1.25128	0.244394	0.994851	-4.85936	2	1.43252	0.187727	0.995425	0.210396	0.187727	0.995425	Q9Y3E5	PTRH2																					Q9Y3E5	PTRH2
O95644	NFATC1	0.000348068	57680.8	45582	52458	42482.7	51561.2	53358.7	0.07961	15.5742	0.480632	0.642988	0.994851	-5.42175	16	0.506253	0.625547	0.995425	0.07961	0.625547	0.995425	O95644	NFATC1	0.000445	2172.24	2264.03		3239.92	2195.01	3175.02	-0.349944	11.3929	-1.00456	0.358589	0.999859	-4.70317	1	-0.943534	0.384985	0.99986	-0.349944	0.414557	6.08e-05	O95644	NFATC1	0.414557	6.08e-05	-0.349944
Q8TBC5	ZSCAN18	0.000348068	461941	503718	546620	325238	623307	527142	0.0837443	18.8894	0.335036	0.745772	0.994851	-5.47662	2	0.338963	0.74286	0.995425	0.0837443	0.74286	0.995425	Q8TBC5	ZSCAN18	0.000445	340283	323254	393271	1.26839e+06	284177	495102	-0.681504	19	-0.993998	0.348251	0.999859	-4.7483	2	-0.995312	0.347072	0.99986	-0.681504	0.459581	6.08e-05	Q8TBC5	ZSCAN18	0.459581	6.08e-05	-0.681504
Q5FWF5	ESCO1	0.000348068	135489	150168	102412	114283	117452	124392	0.106516	16.8824	0.609764	0.558071	0.994851	-5.35781	38	0.656418	0.528922	0.995425	0.106516	0.528922	0.995425	Q5FWF5	ESCO1																					Q5FWF5	ESCO1
P52566	ARHGDIB	0.000348068	30772.3	12231.5	10468	139481	11213.1	10279.5	-0.676245	14.6036	-0.66004	0.526823	0.994851	-5.32921	6	-0.664446	0.524018	0.995425	-0.676245	0.524018	0.995425	P52566	ARHGDIB	0.000445	6115	3601.46		13947.9	5708.21	4487.96	-0.596559	13.1503	-0.710456	0.499426	0.999859	-4.84234	4	-0.709825	0.499282	0.99986	-0.596559	0.301654	6.08e-05	P52566	ARHGDIB	0.301654	6.08e-05	-0.596559
Q9C0J8	WDR33	0.000348068	153154	156546	186897	145231	137476	206344	0.040409	17.3055	0.2062	0.841521	0.994851	-5.50925	36	0.214734	0.835037	0.995425	0.040409	0.835037	0.995425	Q9C0J8	WDR33	0.000445	146840	147972	133378	103774	174273	117034	0.151125	16.9253	0.491714	0.635632	0.999859	-4.97626	31	0.475095	0.646689	0.99986	0.151125	0.189305	6.08e-05	Q9C0J8	WDR33	0.189305	6.08e-05	0.151125
Q9Y5B9	SUPT16H	0.000348068	12117.2	10372	19653.5	20972	9259.89	15228.7	-0.0865967	13.8792	-0.258925	0.801896	0.994851	-5.49774	9	-0.265505	0.796947	0.995425	-0.0865967	0.796947	0.995425	Q9Y5B9	SUPT16H	0.000445	6737.34	12999.6	8528.58	10899.4	7034.62	7896.66	0.100997	13.2918	0.268722	0.794687	0.999859	-5.03199	9	0.296127	0.77424	0.99986	0.100997	0.111124	6.08e-05	Q9Y5B9	SUPT16H	0.111124	6.08e-05	0.100997
O75306	NDUFS2	0.000348068	5811.76	5427.98	6956.61	8281.96	4799.54	4323.74	0.117542	12.5605	0.426044	0.680732	0.994851	-5.44451	5	0.442006	0.669516	0.995425	0.117542	0.669516	0.995425	O75306	NDUFS2																					O75306	NDUFS2
P50990	CCT8	0.000348068	38238.1	37348.3	29380.9	104601	33674.2	29997.5	-0.444127	15.3832	-0.979848	0.354404	0.994851	-5.10295	16	-0.990443	0.349312	0.995425	-0.444127	0.349312	0.995425	P50990	CCT8	0.000445	5300.17	4982.07	7401.01	20660.3	4356.48	8848.9	-0.67565	13.2954	-0.784174	0.454683	0.999859	-4.85891	16	-0.786766	0.452795	0.99986	-0.67565	0.344098	6.08e-05	P50990	CCT8	0.344098	6.08e-05	-0.67565
P25705	ATP5F1A	0.000348068	516738	576647	433270	462846	416706	308674	0.372247	18.7951	1.91103	0.0904675	0.994851	-4.13734	39	1.99796	0.07867	0.995425	0.372247	0.07867	0.995425	P25705	ATP5F1A	0.000445	134793	88785.4	146189	153664	71532.5	143103	0.0511565	16.9237	0.135203	0.895666	0.999859	-5.05005	28	0.132593	0.897601	0.99986	0.0511565	0.0469167	6.08e-05	P25705	ATP5F1A	0.0469167	6.08e-05	0.0511565
Q9NYZ3	GTSE1	0.000348068	18487.7	13784.3	15552.8	11657.4	16832	12715.8	0.222565	13.8263	0.899302	0.39342	0.994851	-5.16671	10	0.927023	0.379484	0.995425	0.222565	0.379484	0.995425	Q9NYZ3	GTSE1																					Q9NYZ3	GTSE1
P35250	RFC2	0.000348068	173137	173575	133762	155150	161305	155785	0.0147088	17.1806	0.0953878	0.926232	0.994851	-5.525	20	0.111948	0.913464	0.995425	0.0147088	0.913464	0.995425	P35250	RFC2	0.000445	14046	11399.7	15120.4	13387.1	16330.5	15287	-0.155016	13.8325	-0.527272	0.611773	0.999859	-4.96455	3	-0.522589	0.614605	0.99986	-0.155016	0.211404	6.08e-05	P35250	RFC2	0.211404	6.08e-05	-0.155016
P49792	RANBP2	0.000348068	15007.5	15606.4	17882.6	15530.5	11111.8	21011.6	0.0693278	13.9585	0.247831	0.810187	0.994851	-5.50037	21	0.250318	0.808287	0.995425	0.0693278	0.808287	0.995425	P49792	RANBP2	0.000445	2811.41	2744.42	3226.19		3610.66	3624.46	-0.309139	11.9636	-0.494481	0.637685	0.999859	-4.91656	4	-0.484901	0.643658	0.99986	-0.309139	0.191345	6.08e-05	P49792	RANBP2	0.191345	6.08e-05	-0.309139
Q9BPX3	NCAPG	0.000348068	24220.8	26482.3	25594.9	25823.1	23189.9	28017.8	-0.0104585	14.5728	-0.0665596	0.948482	0.994851	-5.5272	11	-0.0739772	0.94274	0.995425	-0.0104585	0.94274	0.995425	Q9BPX3	NCAPG	0.000445	3446.73	3189.6	4185.66	4149.54	4382.47	3722.7	-0.185662	11.9289	-0.732589	0.486601	0.999859	-4.88142	2	-0.668382	0.523922	0.99986	-0.185662	0.280733	6.08e-05	Q9BPX3	NCAPG	0.280733	6.08e-05	-0.185662
P35637	FUS	0.000348068	145161	137416	147965	137735	120112	198742	-0.0519018	17.2066	-0.253074	0.806266	0.994851	-5.49914	11	-0.236598	0.818571	0.995425	-0.0519018	0.818571	0.995425	P35637	FUS	0.000445	413540	281414	472405	425831	376043	328177	0.0216972	18.5109	0.0692191	0.94645	0.999859	-5.05459	16	0.0669912	0.948138	0.99986	0.0216972	0.0231285	6.08e-05	P35637	FUS	0.0231285	6.08e-05	0.0216972
Q06323	PSME1	0.000348068	26414	22975	16379.3	83347.5	21170.1	21539	-0.644962	14.7773	-1.24515	0.246528	0.994851	-4.8653	12	-1.24851	0.245134	0.995425	-0.644962	0.245134	0.995425	Q06323	PSME1	0.000445	6664.8	4304.97	7112.36	17001.2	5199.88	10074.5	-0.708593	13.3382	-0.995065	0.347761	0.999859	-4.74769	8	-0.994961	0.347233	0.99986	-0.708593	0.459379	6.08e-05	Q06323	PSME1	0.459379	6.08e-05	-0.708593
Q92841	DDX17	0.000348068	219197	210762	272889	222661	179628	251247	0.109061	17.7855	0.611344	0.557072	0.994851	-5.35694	34	0.64448	0.536266	0.995425	0.109061	0.536266	0.995425	Q92841	DDX17	0.000445	217359	134488	225949	178129	199782	192395	-0.0172861	17.4898	-0.0607025	0.953029	0.999859	-5.05496	31	-0.0610798	0.952708	0.99986	-0.0172861	0.0210404	6.08e-05	Q92841	DDX17	0.0210404	6.08e-05	-0.0172861
O75362	ZNF217	0.000348068	20569.1	16700.5	15111.4	17391.4	18146.6	15997.1	0.0133757	13.9816	0.0811372	0.937224	0.994851	-5.52619	5	0.0911269	0.929503	0.995425	0.0133757	0.929503	0.995425	O75362	ZNF217	0.000445	1982.63	2666.92		3541	2020.88	5008.86	-0.519913	11.7748	-1.01103	0.349132	0.999859	-4.70163	1	-0.982417	0.361037	0.99986	-0.519913	0.442449	6.08e-05	O75362	ZNF217	0.442449	6.08e-05	-0.519913
Q13423	NNT	0.000348068	36962.1	52319	44149.4	31016.7	41926.2	29391.2	0.386498	15.2187	1.4133	0.193363	0.994851	-4.69607	19	1.3403	0.214869	0.995425	0.386498	0.214869	0.995425	Q13423	NNT	0.000445	7845.45	5484.96	10557.4	7002.72	5462.87	9074.09	0.129399	13.1154	0.230882	0.822983	0.999859	-5.0383	9	0.239826	0.816148	0.99986	0.129399	0.0882311	6.08e-05	Q13423	NNT	0.0882311	6.08e-05	0.129399
Q75N03	CBLL1	0.000348068	10684.2	6402.41	15863.4	9441.01	5785.03	8274.74	0.421226	13.273	1.29153	0.230757	0.994851	-4.8199	2	1.30222	0.227019	0.995425	0.421226	0.227019	0.995425	Q75N03	CBLL1	0.000889	5243.3	4381.55	5631.67	5129.34	5245.16		-0.0363866	12.3188	-0.114647	0.912927	0.999859	-4.98775	1	-0.0969351	0.926213	0.99986	-0.0363866	0.0332893	6.08e-05	Q75N03	CBLL1	0.0332893	6.08e-05	-0.0363866
P50548	ERF	0.000348068	7202.45	7650.18	8048.74	7637.65	7173.82	8704.88	-0.0349835	12.9124	-0.207867	0.840261	0.994851	-5.50892	4	-0.225967	0.826566	0.995425	-0.0349835	0.826566	0.995425	P50548	ERF																					P50548	ERF
P41223	BUD31	0.000348068	39484.8	24690.2	79665	51065.4	21534.6	49621.9	0.169735	15.4379	0.355621	0.730848	0.994851	-5.47	11	0.351936	0.733453	0.995425	0.169735	0.733453	0.995425	P41223	BUD31	0.000445	71433.9	69360	46877.6	58788.2	70764.6	47711.6	0.0755725	15.9197	0.264665	0.797707	0.999859	-5.03271	14	0.319956	0.756726	0.99986	0.0755725	0.121061	6.08e-05	P41223	BUD31	0.121061	6.08e-05	0.0755725
P40692	MLH1	0.000348068	86596.4	80479.1	84328	88073.1	87481.3	77180.6	-0.0056606	16.3292	-0.0419687	0.967499	0.998326	-5.52847	25	-0.0387125	0.970013	0.999686	-0.0056606	0.970013	0.999686	P40692	MLH1	0.000445	14109.3	18510.4	15914.1	21317.9	18998.4	22187.5	-0.370801	14.0477	-1.12656	0.291373	0.999859	-4.66906	5	-1.09454	0.303762	0.99986	-0.370801	0.517467	6.08e-05	P40692	MLH1	0.517467	6.08e-05	-0.370801
P46379	BAG6	0.000348068	3247.66			3575.92	3422.79	3095.41	-0.0484719	11.7555	-0.135388	0.897172	0.994851	-5.24657	1	-0.137904	0.895225	0.995425	-0.0484719	0.895225	0.995425	P46379	BAG6																					P46379	BAG6
P17676	CEBPB	0.000348068	19469.6	15362.7	17459.6	18513.8	18038.5	23981.1	-0.205633	14.2032	-1.21412	0.257573	0.994851	-4.89508	5	-1.1017	0.300807	0.995425	-0.205633	0.300807	0.995425	P17676	CEBPB	0.000445	2725.96	1696.35	1969.22	4777.06	4068.14		-1.07797	11.6021	-3.46797	0.00972595	0.999859	-3.25981	1	-3.21398	0.0134602	0.99986	-1.07797	1.87095	6.08e-05	P17676	CEBPB	1.87095	6.08e-05	-1.07797
Q9UMN6	KMT2B	0.000348068	19503	17991.8	14935.3	17931.5	18868.7	17145	-0.0488404	14.0793	-0.325661	0.752607	0.994851	-5.47951	17	-0.288362	0.779977	0.995425	-0.0488404	0.779977	0.995425	Q9UMN6	KMT2B																					Q9UMN6	KMT2B
P49006	MARCKSL1	0.000348068	23638.9	13447	7003.61	19205.8	10961	7088.11	0.192405	13.7333	0.3772	0.715332	0.994851	-5.46266	2	0.381578	0.712138	0.995425	0.192405	0.712138	0.995425	P49006	MARCKSL1	0.000445	7052.28	3865.01	8633.93	6252.94	1516.87	8427.75	0.519268	12.533	0.668129	0.522152	0.999859	-4.91104	2	0.680967	0.514013	0.99986	0.519268	0.289026	6.08e-05	P49006	MARCKSL1	0.289026	6.08e-05	0.519268
Q9P209	CEP72	0.000348068	6404.82	5974.23	6870.91	6252.79	6408.98	3621.68	0.285718	12.5715	1.18778	0.267262	0.994851	-4.91998	3	1.15891	0.278013	0.995425	0.285718	0.278013	0.995425	Q9P209	CEP72																					Q9P209	CEP72
Q9Y676	MRPS18B	0.000348068	134303	151370	182222	148625	140503	130865	0.146301	17.2741	0.828479	0.430198	0.994851	-5.21915	14	0.732885	0.483348	0.995425	0.146301	0.483348	0.995425	Q9Y676	MRPS18B	0.000445	93344.5	83311.4	95366.1	85278.6	65760.1	95473.6	0.156685	16.4082	0.426297	0.680708	0.999859	-4.99582	11	0.414217	0.688971	0.99986	0.156685	0.161799	6.08e-05	Q9Y676	MRPS18B	0.161799	6.08e-05	0.156685
Q9BYC8	MRPL32	0.000348068	4966.94	4549.02		5671.42		3721.92	0.0490784	12.1534	0.144328	0.889652	0.994851	-5.35432	2	0.149179	0.885934	0.995425	0.0490784	0.885934	0.995425	Q9BYC8	MRPL32																					Q9BYC8	MRPL32
P52594	AGFG1	0.000348068	1618.34	2410.94	2551.38	5301.65	2921.49		-0.871443	11.6255	-2.26861	0.0554075	0.994851	-3.72813	2	-2.3197	0.0510233	0.995425	-0.871443	0.0510233	0.995425	P52594	AGFG1																					P52594	AGFG1
P27824	CANX	0.000348068	66326.8	61555.6	53534.2	58209.2	52684.9	49574.2	0.174572	15.8052	1.17732	0.271194	0.994851	-4.92977	17	0.996091	0.346714	0.995425	0.174572	0.346714	0.995425	P27824	CANX	0.000445	11493	9884.7	12080.7	18587.1	9856.35	12590	-0.249656	14.3891	-0.168894	0.869915	0.999859	-5.04661	25	-0.171633	0.867742	0.99986	-0.249656	0.0616092	6.08e-05	P27824	CANX	0.0616092	6.08e-05	-0.249656
P47914	RPL29	0.000348068	25843.8	42664.4	21917	81061	22175.4	26360.2	-0.323809	14.8591	-0.652087	0.531695	0.994851	-5.33387	3	-0.656794	0.528692	0.995425	-0.323809	0.528692	0.995425	P47914	RPL29	0.000445	5969.75	4849.6	4480.05	22631	3460.38	11527.5	-0.933039	13.0767	-1.30677	0.226254	0.999859	-4.55187	1	-1.35562	0.21014	0.99986	-0.933039	0.677492	6.08e-05	P47914	RPL29	0.677492	6.08e-05	-0.933039
P30049	ATP5F1D	0.000348068	5516.09	3502.45	2582.58	9786.58	2965.13		-0.549177	11.9549	-0.922966	0.384972	0.994851	-5.06803	1	-0.938442	0.377249	0.995425	-0.549177	0.377249	0.995425	P30049	ATP5F1D																					P30049	ATP5F1D
P07900	HSP90AA1	0.000348068	36567.6	32428.9	33228.3	102939	36658.1	36039.6	-0.595724	15.5577	-1.40838	0.194763	0.994851	-4.70119	18	-1.40022	0.196876	0.995425	-0.595724	0.196876	0.995425	P07900	HSP90AA1	0.000445	8986.74	7610.23	9255.99	38424	5793.03	10116.6	-0.610262	13.8687	-0.697684	0.504403	0.999859	-4.89842	14	-0.704862	0.499752	0.99986	-0.610262	0.301245	6.08e-05	P07900	HSP90AA1	0.301245	6.08e-05	-0.610262
Q99426	TBCB	0.000348068				25325.6				13.7721					1				0	31.6228	31.6228	Q99426	TBCB	0.000445				4830.47				13.4489					1				0	-1.5	-1.5	Q99426	TBCB	-1.5	-1.5	0
P36776	LONP1	0.000348068	31142.6	31111.4	22320.3	23655.2	26952.4	15414.2	0.379286	14.6312	1.35718	0.209895	0.994851	-4.75394	17	1.39812	0.197482	0.995425	0.379286	0.197482	0.995425	P36776	LONP1	0.000445	6670.94	5189.83	9162.53	10636.5	3500.77	7972.16	0.0319081	12.9421	0.055522	0.957033	0.999859	-5.05517	8	0.0552007	0.957254	0.99986	0.0319081	0.0189727	6.08e-05	P36776	LONP1	0.0189727	6.08e-05	0.0319081
Q9Y5F7	PCDHGC4	0.000348068	13753.2			15642.4	25679.5	49039.1	-0.973567	14.7455	-0.560429	0.594129	0.994851	-5.12558	1	-0.563693	0.591867	0.995425	-0.973567	0.591867	0.995425	Q9Y5F7	PCDHGC4	0.000445	11943.5	8625.72	20437.3	28631.9	5655.76	15600	-0.0876005	13.4919	-0.151393	0.883272	0.999859	-5.04849	1	-0.152239	0.88255	0.99986	-0.0876005	0.0542606	6.08e-05	Q9Y5F7	PCDHGC4	0.0542606	6.08e-05	-0.0876005
Q8WVJ2	NUDCD2	0.000348068				14647.8				13.2495					1				0	31.6228	31.6228	Q8WVJ2	NUDCD2																					Q8WVJ2	NUDCD2
O00139	KIF2A	0.000348068	12914.1	15025.7	11993.2	15177.5	12633.1	13809.9	-0.0620844	13.7315	-0.380434	0.713018	0.994851	-5.46153	6	-0.400112	0.698942	0.995425	-0.0620844	0.698942	0.995425	O00139	KIF2A	0.000445			2718.06	3577.74			-0.396472	12.1077	-0.564136	0.622482	0.999859	-4.73091	1				-0.396472	-1.5	-1.5	O00139	KIF2A	-1.5	-1.5	-0.396472
Q99459	CDC5L	0.000348068	82489.7	64965.5	126663	92909.5	50230.4	107302	0.146274	16.4468	0.418627	0.685937	0.994851	-5.4474	37	0.431665	0.676726	0.995425	0.146274	0.676726	0.995425	Q99459	CDC5L	0.000445	116203	118597	83126.3	83447.3	129482	66755.6	0.222479	16.5921	0.713084	0.495306	0.999859	-4.89167	45	0.718056	0.491985	0.99986	0.222479	0.308048	6.08e-05	Q99459	CDC5L	0.308048	6.08e-05	0.222479
O15015	ZNF646	0.000348068	6355.87	7580.88	9944.48	7398.15	6649.72	7906.58	0.100279	12.8316	0.488651	0.63753	0.994851	-5.41819	3	0.504859	0.626485	0.995425	0.100279	0.626485	0.995425	O15015	ZNF646																					O15015	ZNF646
P15311	EZR	0.000348068	78204.2	12450.9	10392.1	30974.8	8349.76	12065	0.565753	14.7001	0.619735	0.551789	0.994851	-5.3523	16	0.623212	0.549499	0.995425	0.565753	0.549499	0.995425	P15311	EZR	0.000445	3166.31	5269.85	5896.68	11435.3	2225.38	4693.64	-0.0932358	12.786	-0.0984055	0.92394	0.999859	-5.05294	10	-0.0988568	0.923544	0.99986	-0.0932358	0.0345425	6.08e-05	P15311	EZR	0.0345425	6.08e-05	-0.0932358
Q6XZF7	DNMBP	0.000348068	27935.7	27534.9	27009.1	22890.4	26587.2	21548.4	0.221255	14.7135	1.55788	0.155907	0.994851	-4.54134	16	1.5484	0.157907	0.995425	0.221255	0.157907	0.995425	Q6XZF7	DNMBP																					Q6XZF7	DNMBP
Q9P031	CCDC59	0.000348068	117975	121767	99170.5	96360.6	116011	109118	0.0746411	16.705	0.45446	0.660956	0.994851	-5.43299	17	0.506041	0.62569	0.995425	0.0746411	0.62569	0.995425	Q9P031	CCDC59																					Q9P031	CCDC59
Q8NCA5	FAM98A	0.000348068	48661.4	46045.7	78790.1	57933.9	44589.2	52706.4	0.124925	15.7501	0.553939	0.593986	0.994851	-5.38716	8	0.572944	0.581519	0.995425	0.124925	0.581519	0.995425	Q8NCA5	FAM98A	0.000445	39701.8	40859.3	54331.6	47874.6	38740.7	43756	0.0396897	15.3869	0.157974	0.878245	0.999859	-5.0478	7	0.147258	0.886361	0.99986	0.0396897	0.0523892	6.08e-05	Q8NCA5	FAM98A	0.0523892	6.08e-05	0.0396897
Q93008	USP9X	0.000348068	14452.5	13743.2	16104.8	8306.78	8838.68	8650.21	0.777485	13.6661	4.93477	0.0009757	0.886261	-0.861653	8	4.64914	0.00140141	0.995425	0.777485	0.00140141	0.995425	Q93008	USP9X	0.000445	8020.26	9220.27	12490.4	16031.9	7395.05	14417	-0.295977	13.5256	-0.841784	0.423444	0.999859	-4.83053	8	-0.857111	0.414895	0.99986	-0.295977	0.382062	6.08e-05	Q93008	USP9X	0.382062	6.08e-05	-0.295977
Q99661	KIF2C	0.000348068	127856	136251	109134	130208	124607	117184	-2.83605e-05	16.9188	-0.00019403	0.99985	0.99985	-5.5293	35	-0.000231283	0.999821	0.999821	-2.83605e-05	0.999821	0.999821	Q99661	KIF2C	0.000445	1829.02							11.9673					1				0	-1.5	-1.5	Q99661	KIF2C	-1.5	-1.5	0
Q3ZCQ8	TIMM50	0.000348068	115712	119141	116021	115862	105639	78552.8	0.24477	16.7461	1.43159	0.188224	0.994851	-4.67693	8	1.49907	0.170044	0.995425	0.24477	0.170044	0.995425	Q3ZCQ8	TIMM50	0.000445	18745.9	14383.7	16442.3	20876.4	12779.3	19684.6	-0.0814386	14.0543	-0.192094	0.852275	0.999859	-5.0438	4	-0.198731	0.847145	0.99986	-0.0814386	0.0720424	6.08e-05	Q3ZCQ8	TIMM50	0.0720424	6.08e-05	-0.0814386
Q13867	BLMH	0.000348068	199273	189740	160853	94451.2	187779	129750	0.467368	17.1326	1.68856	0.127798	0.994851	-4.39551	14	1.65862	0.133551	0.995425	0.467368	0.133551	0.995425	Q13867	BLMH	0.000445	30633.4	61290	67883	180629	54305.7	83250.8	-0.893238	15.9196	-1.30365	0.227267	0.999859	-4.55398	13	-1.3024	0.22696	0.99986	-0.893238	0.644052	6.08e-05	Q13867	BLMH	0.644052	6.08e-05	-0.893238
Q96T23	RSF1	0.000348068	44654.6	36340	92744.7	38262.7	49642.5	56281.4	0.164487	15.6167	0.478584	0.644385	0.994851	-5.42265	4	0.493592	0.634095	0.995425	0.164487	0.634095	0.995425	Q96T23	RSF1																					Q96T23	RSF1
Q9NW08	POLR3B	0.000348068	57548.8	56337.6	48872.1	55262.2	66975.7	49613.7	-0.0709248	15.7434	-0.437574	0.672675	0.994851	-5.43992	22	-0.379267	0.71379	0.995425	-0.0709248	0.71379	0.995425	Q9NW08	POLR3B																					Q9NW08	POLR3B
Q9HCH0	NCKAP5L	0.000348068	17738	22382.4	22378.4	23669.2	21061.1	21601.2	-0.0924641	14.2963	-0.491087	0.635877	0.994851	-5.4171	11	-0.471104	0.649422	0.995425	-0.0924641	0.649422	0.995425	Q9HCH0	NCKAP5L																					Q9HCH0	NCKAP5L
Q9Y3D5	MRPS18C	0.000348068	21649.8	19352.6	35679.8	20595.5	25143.8	16119.4	0.280221	14.5856	1.05336	0.321391	0.994851	-5.04116	3	1.06467	0.316333	0.995425	0.280221	0.316333	0.995425	Q9Y3D5	MRPS18C	0.000445	26924.7	22689.9	29833	20607.3	12374.9	24497	0.514904	14.4463	1.3021	0.227772	0.999859	-4.55502	3	1.40184	0.196408	0.99986	0.514904	0.706841	6.08e-05	Q9Y3D5	MRPS18C	0.706841	6.08e-05	0.514904
P11182	DBT	0.000348068	310972	387032	302626	364609	334087	240588	0.104545	18.2964	0.530399	0.6095	0.994851	-5.39876	32	0.568039	0.584698	0.995425	0.104545	0.584698	0.995425	P11182	DBT	0.000445				2577.51				12.2904					1				0	-1.5	-1.5	P11182	DBT	-1.5	-1.5	0
O14974	PPP1R12A	0.000348068	21534.5	19289.1	15156.9	15229.1	19951.5	17094.4	0.0925189	14.1855	0.508229	0.624305	0.994851	-5.40926	8	0.51801	0.617662	0.995425	0.0925189	0.617662	0.995425	O14974	PPP1R12A	0.000445				1972.3	1179.67	2681.25		11.4543					2					-1.5	-1.5	O14974	PPP1R12A	-1.5	-1.5
Q12931	TRAP1	0.000348068	7464.72	7175.18	4166.75	13342.6	6201.07	4943.19	-0.291301	12.7931	-0.752337	0.472303	0.994851	-5.27154	3	-0.769438	0.462478	0.995425	-0.291301	0.462478	0.995425	Q12931	TRAP1																					Q12931	TRAP1
Q96R06	SPAG5	0.000348068	149446	137651	127406	132344	159328	147136	-0.0811187	17.1061	-0.547943	0.597918	0.994851	-5.39016	33	-0.601737	0.563052	0.995425	-0.0811187	0.563052	0.995425	Q96R06	SPAG5																					Q96R06	SPAG5
O75940	SMNDC1	0.000348068	5239.58	6079.86	5183.87	6536.75	5539.32	4885.79	-0.0331178	12.5788	-0.17843	0.862593	0.994851	-5.51427	1	-0.186021	0.856791	0.995425	-0.0331178	0.856791	0.995425	O75940	SMNDC1	0.000445	14592.8	9436.37	16111	11206	7469.83	16218.5	0.236181	13.6959	0.54945	0.597133	0.999859	-4.95687	3	0.554266	0.593676	0.99986	0.236181	0.22645	6.08e-05	O75940	SMNDC1	0.22645	6.08e-05	0.236181
O75446	SAP30	0.000348068	31076.6	25186.9	28368.2	33129.8	26015.9	32668.2	-0.114211	14.8451	-0.567777	0.584967	0.994851	-5.38013	3	-0.529439	0.610047	0.995425	-0.114211	0.610047	0.995425	O75446	SAP30																					O75446	SAP30
P49116	NR2C2	0.000348068	13145.5	14698	15323.7	9395.87	12943.6	14385.1	0.253011	13.6869	1.34815	0.212666	0.994851	-4.76313	5	1.34538	0.213292	0.995425	0.253011	0.213292	0.995425	P49116	NR2C2																					P49116	NR2C2
Q14008	CKAP5	0.000348068	20097.7	20083.4	16458.8	20409.1	16763.8	16465.6	0.0792938	14.2255	0.360362	0.727427	0.994851	-5.46843	20	0.365469	0.72369	0.995425	0.0792938	0.72369	0.995425	Q14008	CKAP5	0.000445	4515.7	2724.04	6498.6	5076.7	5077.17	4822.69	-0.212308	12.4616	-0.471036	0.651331	0.999859	-4.98183	7	-0.511354	0.623811	0.99986	-0.212308	0.204947	6.08e-05	Q14008	CKAP5	0.204947	6.08e-05	-0.212308
O00505	KPNA3	0.000348068	23014.8	19804.4	26306.8	25328	17510.6	24842	0.0406916	14.513	0.193927	0.850819	0.994851	-5.51156	5	0.200452	0.845841	0.995425	0.0406916	0.845841	0.995425	O00505	KPNA3	0.000445	6760.74	10308.5	6458.72	10975.4	11049	4296.6	-0.0703539	12.9705	-0.157164	0.879363	0.999859	-5.04777	2	-0.155508	0.880524	0.99986	-0.0703539	0.0552586	6.08e-05	O00505	KPNA3	0.0552586	6.08e-05	-0.0703539
Q9BUQ8	DDX23	0.000348068	107247	100257	171907	118816	78278.4	131171	0.1998	16.8388	0.732781	0.48354	0.994851	-5.28431	26	0.71933	0.491239	0.995425	0.1998	0.491239	0.995425	Q9BUQ8	DDX23	0.000445	114627	136849	106190	114480	124997	87174	0.139072	16.7748	0.547887	0.598158	0.999859	-4.95742	35	0.561685	0.588831	0.99986	0.139072	0.230009	6.08e-05	Q9BUQ8	DDX23	0.230009	6.08e-05	0.139072
P61964	WDR5	0.000348068	423728	473720	401879	410744	426133	479365	-0.0189114	18.7292	-0.122173	0.905621	0.994851	-5.52225	14	-0.137496	0.89384	0.995425	-0.0189114	0.89384	0.995425	P61964	WDR5	0.000445	45319.9	41999.4	65137.2	58995.9	51482.3	49722.2	-0.0948629	15.6516	-0.351647	0.733843	0.999859	-5.01492	10	-0.411717	0.690734	0.99986	-0.0948629	0.160689	6.08e-05	P61964	WDR5	0.160689	6.08e-05	-0.0948629
Q13951	CBFB	0.000348068	77188.1	54496.7	109805	86388.4	53917.5	55098.3	0.282607	16.1616	0.968406	0.359764	0.994851	-5.11226	9	1.01482	0.338205	0.995425	0.282607	0.338205	0.995425	Q13951	CBFB	0.000445	11540.2	11509.3	12240.5	10783.3	11174.9	11926	0.0593221	13.4774	0.214866	0.835046	0.999859	-5.04069	3	0.20307	0.843858	0.99986	0.0593221	0.0737309	6.08e-05	Q13951	CBFB	0.0737309	6.08e-05	0.0593221
O14828	SCAMP3	0.000348068	17318.7	24529.7	24612.4	21298.9	27957.7	16155.1	0.0400778	14.4813	0.172185	0.867348	0.994851	-5.51531	2	0.180211	0.861209	0.995425	0.0400778	0.861209	0.995425	O14828	SCAMP3	0.000445	3802.02	2986.9	5300.51	4387.37	1550.34	6207.73	0.170514	12.5176	0.15104	0.884023	0.999859	-5.04841	7	0.151992	0.883202	0.99986	0.170514	0.05394	6.08e-05	O14828	SCAMP3	0.05394	6.08e-05	0.170514
P14314	PRKCSH	0.000348068	7364.12	6013.05	5438.31	15696.5	6999.59	5691.16	-0.458866	12.9557	-1.2132	0.257907	0.994851	-4.89596	4	-1.24138	0.24763	0.995425	-0.458866	0.24763	0.995425	P14314	PRKCSH	0.000445	3057.01	2830.4	2573.61	3259.44	2043.98	4016.96	-0.0883955	11.9805	-0.113561	0.912279	0.999859	-5.05186	8	-0.116043	0.910314	0.99986	-0.0883955	0.0408089	6.08e-05	P14314	PRKCSH	0.0408089	6.08e-05	-0.0883955
P18206	VCL	0.000348068	12329.6	14538.9	11149.5	8750.06	16284.3	8758.97	0.226446	13.3869	0.781404	0.455918	0.994851	-5.25204	5	0.818749	0.435282	0.995425	0.226446	0.435282	0.995425	P18206	VCL	0.000445	4898.36	6006.89	6241.42	14478.7	4296.35	7632.72	-0.456793	12.6301	-0.874693	0.406282	0.999859	-4.81362	3	-0.912468	0.38667	0.99986	-0.456793	0.412659	6.08e-05	P18206	VCL	0.412659	6.08e-05	-0.456793
O43683	BUB1	0.000348068	18928.6	17788.4	21676.4	23310.5	22260.7	17236.6	-0.0977757	14.2828	-0.534294	0.606919	0.994851	-5.39688	9	-0.573193	0.581358	0.995425	-0.0977757	0.581358	0.995425	O43683	BUB1																					O43683	BUB1
P49773	HINT1	0.000348068				20633.8				13.2888					3					31.6228	31.6228	P49773	HINT1																					P49773	HINT1
Q99623	PHB2	0.000348068	174019	228090	218665	132105	177061	183570	0.338433	17.4773	1.30716	0.225636	0.994851	-4.80437	21	1.34855	0.212312	0.995425	0.338433	0.212312	0.995425	Q99623	PHB2	0.000445	45158.1	46306.7	73892.7	51452.6	45730.4	53536.9	0.0982358	15.7068	0.308828	0.765045	0.999859	-5.02428	11	0.302968	0.769197	0.99986	0.0982358	0.113962	6.08e-05	Q99623	PHB2	0.113962	6.08e-05	0.0982358
Q92878	RAD50	0.000348068	109859	107002	103171	108586	115387	104551	-0.0370655	16.7129	-0.286591	0.781334	0.994851	-5.49067	44	-0.29677	0.773765	0.995425	-0.0370655	0.773765	0.995425	Q92878	RAD50	0.000445	12206.3	9295.47	13109.1	13555.5	11486.7	13144.6	-0.153508	13.6588	-0.461541	0.656239	0.999859	-4.9856	12	-0.459381	0.657482	0.99986	-0.153508	0.182116	6.08e-05	Q92878	RAD50	0.182116	6.08e-05	-0.153508
P25311	AZGP1	0.000348068	72386.2	84975.8	75233.2	32366.6	108570	69179.1	0.309581	15.9894	0.810023	0.440161	0.994851	-5.23224	18	0.837259	0.42536	0.995425	0.309581	0.42536	0.995425	P25311	AZGP1	0.000445	37220.8	54936.6	41150.8	90558.9	46047.7	61570.2	-0.536474	15.6041	-1.02023	0.336366	0.999859	-4.73315	16	-1.01137	0.339759	0.99986	-0.536474	0.468829	6.08e-05	P25311	AZGP1	0.468829	6.08e-05	-0.536474
P31944	CASP14	0.000348068	132301	94232.5	75131.2	44083.1	112790	67862.1	0.490997	16.2229	1.4115	0.193875	0.994851	-4.69795	25	1.36675	0.20676	0.995425	0.490997	0.20676	0.995425	P31944	CASP14	0.000445	32299.3	48759.8	44959.5	115403	31844.1	77573.9	-0.669794	15.472	-1.13922	0.286349	0.999859	-4.66116	20	-1.13692	0.286605	0.99986	-0.669794	0.542717	6.08e-05	P31944	CASP14	0.542717	6.08e-05	-0.669794
P11142	HSPA8	0.000348068	452523	366945	419968	575751	412994	414319	-0.166158	18.7067	-0.879805	0.403314	0.994851	-5.18149	42	-0.971675	0.358048	0.995425	-0.166158	0.358048	0.995425	P11142	HSPA8	0.000445	150631	110840	131161	222533	116453	133446	-0.219728	17.2005	-0.555949	0.592879	0.999859	-4.95457	31	-0.542988	0.601084	0.99986	-0.219728	0.221065	6.08e-05	P11142	HSPA8	0.221065	6.08e-05	-0.219728
Q13472	TOP3A	0.000348068	59250.1	49022.7	50264.3	52413.8	48819.7	44335.9	0.121305	15.5756	0.7822	0.455475	0.994851	-5.2515	17	0.827047	0.430815	0.995425	0.121305	0.430815	0.995425	Q13472	TOP3A																					Q13472	TOP3A
Q9BRD0	BUD13	0.000348068	43806.8	40820	81471.9	45488.2	33969.7	63713.5	0.188466	15.6972	0.577426	0.578723	0.994851	-5.37513	12	0.586429	0.572828	0.995425	0.188466	0.572828	0.995425	Q9BRD0	BUD13	0.000445	73122.9	74113.4	50136.1	63305	71453.6	45779.8	0.130623	15.9788	0.445007	0.667666	0.999859	-4.99049	19	0.447891	0.665428	0.99986	0.130623	0.176899	6.08e-05	Q9BRD0	BUD13	0.176899	6.08e-05	0.130623
P12268	IMPDH2	0.000348068	40730.6	41858	28889.3	100605	34834.1	31821.1	-0.392987	15.5425	-0.875603	0.405469	0.994851	-5.18464	14	-0.886157	0.399909	0.995425	-0.392987	0.399909	0.995425	P12268	IMPDH2	0.000445	5365.21	4539.37	5571.19	14695	4664.13	7980.84	-0.670431	13.0955	-0.973523	0.357745	0.999859	-4.75994	7	-0.983249	0.352642	0.99986	-0.670431	0.452666	6.08e-05	P12268	IMPDH2	0.452666	6.08e-05	-0.670431
Q00688	FKBP3	0.000348068	11907.2	7140.45		18896			-1.03512	13.9694	-1.3831	0.220697	0.994851	-4.55567	5	-1.39404	0.217013	0.995425	-1.03512	0.217013	0.995425	Q00688	FKBP3	0.000445				9016.43				13.4983					1					-1.5	-1.5	Q00688	FKBP3	-1.5	-1.5
Q5SW79	CEP170	0.000348068	329276	372191	314552	385986	442782	326275	-0.177533	18.4162	-1.09288	0.304648	0.994851	-5.00658	79	-1.03326	0.329982	0.995425	-0.177533	0.329982	0.995425	Q5SW79	CEP170	0.000445	4198.94	3620.85	4869.35	5054.49	6161.11	6224.89	-0.462907	12.2763	-1.16734	0.279689	0.999859	-4.6431	3	-1.12877	0.293804	0.99986	-0.462907	0.531942	6.08e-05	Q5SW79	CEP170	0.531942	6.08e-05	-0.462907
Q9Y5Y0	FLVCR1	0.000348068	4465.47	5963.44	2655.63	4612.09	3798.07	1660.76	0.427161	11.7488	1.02525	0.333726	0.994851	-5.06518	1	1.03591	0.328813	0.995425	0.427161	0.328813	0.995425	Q9Y5Y0	FLVCR1																					Q9Y5Y0	FLVCR1
P13639	EEF2	0.000348068	44050.4	36529.3	30219.3	109237	33360.8	35762.1	-0.474097	15.4769	-0.984488	0.352247	0.994851	-5.09915	32	-0.990041	0.349497	0.995425	-0.474097	0.349497	0.995425	P13639	EEF2	0.000445	9301.04	8986.6	13206.7	56308.8	10887.5	14076.5	-0.988914	14.2703	-1.05356	0.32172	0.999859	-4.71351	30	-1.07574	0.311627	0.99986	-0.988914	0.506365	6.08e-05	P13639	EEF2	0.506365	6.08e-05	-0.988914
P42695	NCAPD3	0.000348068	62242.8	79623.7	81634.8	83900.1	68815.7	74951.7	-0.0323611	16.1996	-0.195923	0.849305	0.994851	-5.51119	8	-0.211091	0.83779	0.995425	-0.0323611	0.83779	0.995425	P42695	NCAPD3	0.000445	3416.31	3202.1	2247.71	2821.71	4114.61	3215.86	-0.200872	11.6795	-0.493539	0.636095	0.999859	-4.97472	3	-0.4785	0.64593	0.99986	-0.200872	0.189814	6.08e-05	P42695	NCAPD3	0.189814	6.08e-05	-0.200872
P55209	NAP1L1	0.000348068	36166.7	28764.5	55925.9	52318.7	31647.3	44862.6	-0.117485	15.4109	-0.421442	0.683959	0.994851	-5.44631	9	-0.428021	0.679275	0.995425	-0.117485	0.679275	0.995425	P55209	NAP1L1	0.000445	38394	54848.2	20919	34518.5	37568.4	24921.6	0.148951	15.1815	0.317685	0.758551	0.999859	-5.02244	9	0.313438	0.761502	0.99986	0.148951	0.118329	6.08e-05	P55209	NAP1L1	0.118329	6.08e-05	0.148951
Q9Y5Q8	GTF3C5	0.000348068	26770.4	24610.2	22566.4	27167.1	25956.6	26350.6	-0.107242	14.5612	-0.78711	0.452747	0.994851	-5.24814	13	-0.841851	0.422923	0.995425	-0.107242	0.422923	0.995425	Q9Y5Q8	GTF3C5																					Q9Y5Q8	GTF3C5
P19784	CSNK2A2	0.000348068	51433	44043.7	98010.9	50076.6	43835.3	54541.9	0.296993	15.8825	0.986013	0.35154	0.994851	-5.09789	13	0.943979	0.371236	0.995425	0.296993	0.371236	0.995425	P19784	CSNK2A2	0.000445	25484.6	39694.8	21548.4	26575.6	25994	19292.7	0.236606	14.6932	0.733332	0.483505	0.999859	-4.8826	20	0.851482	0.417844	0.99986	0.236606	0.378986	6.08e-05	P19784	CSNK2A2	0.378986	6.08e-05	0.236606
P55327	TPD52	0.000348068	13462.2	12975.6	9586.82	17759.5	13299.6	12130.1	-0.258242	13.6968	-1.04752	0.323922	0.994851	-5.04618	3	-0.999847	0.344995	0.995425	-0.258242	0.344995	0.995425	P55327	TPD52																					P55327	TPD52
P00505	GOT2	0.000348068	4860.29		2075.42	22297.7			-2.8116	12.7379	-2.32317	0.0635812	0.994851	-3.80985	8	-2.33377	0.0622121	0.995425	-2.8116	0.0622121	0.995425	P00505	GOT2	0.000445		2277.03		5117.23			-1.16821	12.3349	-1.17169	0.318495	0.999859	-4.57634	4	-0.889117	0.43081	0.99986	-1.16821	0.365714	6.08e-05	P00505	GOT2	0.365714	6.08e-05	-1.16821
P28062	PSMB8	0.000348068	6978.49	6305.62	4652.01	19883.7	7516.87	4353.32	-0.556118	12.8161	-0.931576	0.377428	0.994851	-5.14167	5	-0.936108	0.375048	0.995425	-0.556118	0.375048	0.995425	P28062	PSMB8	0.000445		1328.11	3646.02	7597.64	2106.79		-0.862448	12.1656	-1.03229	0.346562	0.999859	-4.66741	3	-1.01509	0.352618	0.99986	-0.862448	0.452696	6.08e-05	P28062	PSMB8	0.452696	6.08e-05	-0.862448
Q9H9L4	KANSL2	0.000348068	23233.6	23891.8	19435.5	27492.1	26826.1	23533.9	-0.22866	14.555	-1.45588	0.181584	0.994851	-4.65131	14	-1.55843	0.155535	0.995425	-0.22866	0.155535	0.995425	Q9H9L4	KANSL2																					Q9H9L4	KANSL2
O00311	CDC7	0.000348068	10427.2	12266.2	12883.6	13816.5	9332.41	13194.5	-0.0153582	13.5072	-0.0813079	0.937092	0.994851	-5.52617	6	-0.0868469	0.932804	0.995425	-0.0153582	0.932804	0.995425	O00311	CDC7																					O00311	CDC7
Q9H410	DSN1	0.000348068	7239.49	7742.65	12425.1	12259.6	9042.8	6735.15	-0.0334716	13.1875	-0.118775	0.908231	0.994851	-5.52263	7	-0.120598	0.906812	0.995425	-0.0334716	0.906812	0.995425	Q9H410	DSN1																					Q9H410	DSN1
Q8IY81	FTSJ3	0.000692761			3561.83	2655.97			0.423379	11.744	0.519428	0.628282	0.994851	-5.01195	1	0.513265	0.631951	0.995425	0.423379	0.631951	0.995425	Q8IY81	FTSJ3	0.00221926	10676.7	4168.53		14368.9			-1.10691	13.5369	-1.48309	0.20705	0.999859	-4.46444	1	-1.32611	0.248115	0.99986	-1.10691	0.605347	6.08e-05	Q8IY81	FTSJ3	0.605347	6.08e-05	-1.10691
Q12824	SMARCB1	0.000348068	19878.5	21787.1	15288.7	23840	19025	26145	-0.280222	14.4166	-1.09061	0.305592	0.994851	-5.0086	2	-1.11004	0.297395	0.995425	-0.280222	0.297395	0.995425	Q12824	SMARCB1																					Q12824	SMARCB1
Q8WWY3	PRPF31	0.000348068	30805.2	26336.4	38572.1	26202.5	24011.9	29758.9	0.247007	14.8476	1.32964	0.218441	0.994851	-4.78185	7	1.37939	0.202977	0.995425	0.247007	0.202977	0.995425	Q8WWY3	PRPF31	0.000445	56424.7	48251.3	44628	53432.4	49349.8	52534.8	-0.0630635	15.6035	-0.264878	0.797548	0.999859	-5.03267	14	-0.266009	0.796571	0.99986	-0.0630635	0.0987753	6.08e-05	Q8WWY3	PRPF31	0.0987753	6.08e-05	-0.0630635
P56537	EIF6	0.000348068	17866.3	14079.2	17771.3	32980.1	19583	16506.6	-0.417961	14.1689	-1.56516	0.154206	0.994851	-4.53336	5	-1.63898	0.137623	0.995425	-0.417961	0.137623	0.995425	P56537	EIF6	0.000445	4696.16	8306.06	3801	16175.4	6291.66	4476.71	-0.53986	12.8889	-1.00378	0.343782	0.999859	-4.74268	2	-1.02566	0.333353	0.99986	-0.53986	0.477096	6.08e-05	P56537	EIF6	0.477096	6.08e-05	-0.53986
O15550	KDM6A	0.000348068	23104.9	23329.3	19795.7	25729.2	24106.1	21866.3	-0.11533	14.4502	-0.725591	0.487715	0.994851	-5.28893	11	-0.650431	0.532598	0.995425	-0.11533	0.532598	0.995425	O15550	KDM6A																					O15550	KDM6A
P62917	RPL8	0.000348068	76174.2	71659.3	109698	110690	69079.5	79902.6	-0.00967568	16.3949	-0.0403127	0.968781	0.999216	-5.52853	17	-0.041372	0.967955	0.998467	-0.00967568	0.967955	0.998467	P62917	RPL8	0.000445	102972	134658	74431.6	159098	110688	94431.4	-0.229408	16.827	-0.692548	0.50746	0.999859	-4.90065	11	-0.689221	0.509059	0.99986	-0.229408	0.293232	6.08e-05	P62917	RPL8	0.293232	6.08e-05	-0.229408
Q92922	SMARCC1	0.000348068	10645.4	9738.8	11269.2	13571.3	10677.4	7973.33	0.00535622	13.4611	0.0244058	0.981096	0.99985	-5.52902	6	0.023683	0.981652	0.999821	0.00535622	0.981652	0.999821	Q92922	SMARCC1	0.000445	3058.98		3489.61	2827.53	1434.06	3435.41	0.441347	11.7893	0.550385	0.600955	0.999859	-4.89914	2	0.552304	0.599206	0.99986	0.441347	0.222424	6.08e-05	Q92922	SMARCC1	0.222424	6.08e-05	0.441347
O15144	ARPC2	0.000348068	21101.1	7855.66	7660.82	19093.5	7298.15	8323.76	0.0435683	13.7046	0.0774776	0.940049	0.994851	-5.52646	7	0.0781668	0.939504	0.995425	0.0435683	0.939504	0.995425	O15144	ARPC2	0.000445	3043.55	2799.44	2473.54	5959.67	2345.6	3524.92	-0.408437	12.0501	-0.664207	0.524536	0.999859	-4.91267	3	-0.676942	0.51644	0.99986	-0.408437	0.28698	6.08e-05	O15144	ARPC2	0.28698	6.08e-05	-0.408437
Q8N2M8	CLASRP	0.000348068	24287.9	24992.2	61594.6	37593.5	16822.1	45040.6	0.130817	15.0642	0.292859	0.7767	0.994851	-5.48898	6	0.296413	0.774029	0.995425	0.130817	0.774029	0.995425	Q8N2M8	CLASRP	0.000445	39421.4	48494.8	29304.4	34945	50098	23400.4	0.150519	15.0985	0.434295	0.675118	0.999859	-4.99356	11	0.46792	0.651606	0.99986	0.150519	0.186015	6.08e-05	Q8N2M8	CLASRP	0.186015	6.08e-05	0.150519
Q15019	SEPTIN2	0.000348068	13150	8288.5	6495.42	12604	5850.17	5127.86	0.301626	13.179	0.440551	0.670602	0.994851	-5.43872	7	0.44405	0.668095	0.995425	0.301626	0.668095	0.995425	Q15019	SEPTIN2	0.000445	3725.62	3074.65	3929.15	8965.75	1749.93	3073.05	-0.0330921	12.2122	-0.0370781	0.971297	0.999859	-5.05574	4	-0.0374603	0.970983	0.99986	-0.0330921	0.0127884	6.08e-05	Q15019	SEPTIN2	0.0127884	6.08e-05	-0.0330921
Q15459	SF3A1	0.000348068	61639.2	48809.8	86564.5	60604	38584.2	70157	0.222261	15.9588	0.77736	0.458175	0.994851	-5.25479	28	0.778178	0.457577	0.995425	0.222261	0.457577	0.995425	Q15459	SF3A1	0.000445	383082	293064	381928	295091	367728	410676	-0.0185431	18.353	-0.0669468	0.948205	0.999859	-5.05469	66	-0.0633226	0.950974	0.99986	-0.0185431	0.0218315	6.08e-05	Q15459	SF3A1	0.0218315	6.08e-05	-0.0185431
O75170	PPP6R2	0.000348068	7621.91	5598.7	5329.73	6203.13	4813.29	6574.19	0.0708246	12.6079	0.350097	0.734841	0.994851	-5.47182	2	0.326708	0.751789	0.995425	0.0708246	0.751789	0.995425	O75170	PPP6R2																					O75170	PPP6R2
Q7Z2W4	ZC3HAV1	0.000348068	9514.29	12776.3	13057.6	17025.3	11590.6	11785.2	-0.183692	13.6431	-0.851895	0.417782	0.994851	-5.2022	9	-0.88126	0.402408	0.995425	-0.183692	0.402408	0.995425	Q7Z2W4	ZC3HAV1	0.000445	4230.62	3767.93	5572.07	5430.54	2996.66	2334.03	0.408528	12.2161	0.844353	0.422086	0.999859	-4.82923	7	0.834144	0.427019	0.99986	0.408528	0.369553	6.08e-05	Q7Z2W4	ZC3HAV1	0.369553	6.08e-05	0.408528
O75132	ZBED4	0.000348068	7847.05	5648.19	6071.4	4168.57	6178.88	6754.97	0.209708	12.6413	0.912099	0.387021	0.994851	-5.15686	3	0.965419	0.360996	0.995425	0.209708	0.360996	0.995425	O75132	ZBED4																					O75132	ZBED4
Q5T200	ZC3H13	0.000348068	34718	29916.4	47698.5	41402.9	21946.3	32796.1	0.244441	15.0508	0.891874	0.397169	0.994851	-5.17237	13	0.906179	0.389806	0.995425	0.244441	0.389806	0.995425	Q5T200	ZC3H13	0.000445	14591.1	13359.3	10459	15074.9	17846.3	7131.37	0.0292155	13.6428	0.0789949	0.938904	0.999859	-5.0541	6	0.0767925	0.940566	0.99986	0.0292155	0.0266109	6.08e-05	Q5T200	ZC3H13	0.0266109	6.08e-05	0.0292155
Q01196	RUNX1	0.000348068	93144.6	81571.9	129271	91082.3	77753.8	94744.6	0.18325	16.5525	0.943757	0.371516	0.994851	-5.13204	13	0.875667	0.405276	0.995425	0.18325	0.405276	0.995425	Q01196	RUNX1	0.000445	28299.8	24988.2	24112.3	26304.3	22512.6	21979.4	0.129876	14.5822	0.47323	0.648218	0.999859	-4.98205	7	0.446569	0.666345	0.99986	0.129876	0.176301	6.08e-05	Q01196	RUNX1	0.176301	6.08e-05	0.129876
Q01433	AMPD2	0.000348068	57758.7	61829.7	55626.8	59087.5	73384.1	63528.3	-0.157201	15.8638	-0.878922	0.403766	0.994851	-5.18215	17	-0.876633	0.40478	0.995425	-0.157201	0.40478	0.995425	Q01433	AMPD2																					Q01433	AMPD2
Q12778	FOXO1	0.000348068	45471.8	51513.8	44653.2	18016.1	41622.3	48323	0.509782	15.3514	1.43731	0.186641	0.994851	-4.67091	4	1.46914	0.177807	0.995425	0.509782	0.177807	0.995425	Q12778	FOXO1																					Q12778	FOXO1
Q96GN5	CDCA7L	0.000348068	12738.9	11556.9	10562.1	13084.5	10219.8	11372.6	0.0107021	13.429	0.0651486	0.949572	0.994851	-5.52729	2	0.0686799	0.946833	0.995425	0.0107021	0.946833	0.995425	Q96GN5	CDCA7L																					Q96GN5	CDCA7L
Q9Y3Y2	CHTOP	0.000348068	230838	235473	272412	246713	277830	167387	0.122669	17.9414	0.499784	0.629992	0.994851	-5.41315	10	0.518159	0.617563	0.995425	0.122669	0.617563	0.995425	Q9Y3Y2	CHTOP	0.000445	174497	165162	164012	385482	83908.9	146342	-0.000671	17.7131	-0.000956	0.99926	0.999859	-5.05621	8	-0.000965	0.999252	0.99986	-0.000671	0.000325	6.08e-05	Q9Y3Y2	CHTOP	0.000325	6.08e-05	-0.000671
P53621	COPA	0.000348068	37712.1	34710	37317.7	38064.3	34321.5	36575.2	0.0106092	15.1717	0.0788293	0.939005	0.994851	-5.52636	24	0.0951929	0.926368	0.995425	0.0106092	0.926368	0.995425	P53621	COPA	0.000445	12428.1	10273.7	9254.02	12229.6	10412.8	10114.6	-0.0414852	13.5155	-0.114175	0.911806	0.999859	-5.05181	8	-0.110893	0.914275	0.99986	-0.0414852	0.0389232	6.08e-05	P53621	COPA	0.0389232	6.08e-05	-0.0414852
Q96KP1	EXOC2	0.000348068	18806.1	16474.8	17608.7	20099.4	19612.5	17386.3	-0.109711	14.1975	-0.781769	0.455715	0.994851	-5.25179	6	-0.836867	0.425569	0.995425	-0.109711	0.425569	0.995425	Q96KP1	EXOC2																					Q96KP1	EXOC2
Q12962	TAF10	0.000348068	14511.8	10374.1	12930.5	6947.37	11009.3	11366.5	0.387647	13.5204	1.5973	0.146888	0.994851	-4.49789	2	1.55923	0.155347	0.995425	0.387647	0.155347	0.995425	Q12962	TAF10																					Q12962	TAF10
O94826	TOMM70	0.000348068	11258.3	9476.17	10501	12869.6	7941.41	7929.38	0.155728	13.3412	0.558798	0.590811	0.994851	-5.38471	4	0.530987	0.609019	0.995425	0.155728	0.609019	0.995425	O94826	TOMM70																					O94826	TOMM70
Q07666	KHDRBS1	0.000348068	1.02716e+06	954292	1.57427e+06	1.21316e+06	878306	1.098e+06	0.133134	20.0891	0.597903	0.565596	0.994851	-5.36426	19	0.597618	0.565673	0.995425	0.133134	0.565673	0.995425	Q07666	KHDRBS1	0.000445	555996	454955	590932	483782	425018	544457	0.13903	18.866	0.574387	0.580901	0.999859	-4.9479	19	0.576961	0.578923	0.99986	0.13903	0.237379	6.08e-05	Q07666	KHDRBS1	0.237379	6.08e-05	0.13903
P78316	NOP14	0.000348068	13983.6	11722.5	25534.8	16074.5	10078.9	18253.9	0.167055	14.0192	0.499729	0.63003	0.994851	-5.41318	9	0.507724	0.624558	0.995425	0.167055	0.624558	0.995425	P78316	NOP14	0.000445	6570.45	12285.8	7283.17	8003.28	8213.59	5611.9	0.224129	12.9783	0.699584	0.503275	0.999859	-4.89759	11	0.678577	0.515453	0.99986	0.224129	0.287811	6.08e-05	P78316	NOP14	0.287811	6.08e-05	0.224129
Q9H582	ZNF644	0.000348068	12840.7	10410.6	19673.7	15325.3	10566.4	15316.4	0.0281929	13.7498	0.105035	0.918801	0.994851	-5.52408	15	0.108902	0.915807	0.995425	0.0281929	0.915807	0.995425	Q9H582	ZNF644	0.000445	1879.71	2298.56			3030.13		-0.54376	11.2024	-1.03152	0.371504	0.999859	-4.63054	1	-0.60532	0.581995	0.99986	-0.54376	0.235081	6.08e-05	Q9H582	ZNF644	0.235081	6.08e-05	-0.54376
Q9H8E8	KAT14	0.000348068	252047	225840	230455	211780	269015	225576	0.0098693	17.8191	0.0615726	0.952336	0.994851	-5.52751	26	0.06538	0.949383	0.995425	0.0098693	0.949383	0.995425	Q9H8E8	KAT14																					Q9H8E8	KAT14
Q08945	SSRP1	0.000348068	14204.8	15556.8	22705.6	30801.6	14005.2	16594.3	-0.170892	14.1857	-0.558459	0.591032	0.994851	-5.38488	8	-0.542173	0.601621	0.995425	-0.170892	0.601621	0.995425	Q08945	SSRP1	0.000445	6063.55	10769.6	5486.54	10614.6	5366.73	6326.33	-0.00281316	12.9531	-0.00705015	0.994541	0.999859	-5.05619	7	-0.00699067	0.994584	0.99986	-0.00281316	0.00235871	6.08e-05	Q08945	SSRP1	0.00235871	6.08e-05	-0.00281316
O43314	PPIP5K2	0.000348068	8713.55	10076.4	7953.74	8211.59	7217.78	6815.64	0.263245	13.0741	1.31149	0.224236	0.994851	-4.80006	3	1.26467	0.239562	0.995425	0.263245	0.239562	0.995425	O43314	PPIP5K2																					O43314	PPIP5K2
P01602	IGKV1-5	0.000348068	28271.1	37820.1	39615.5	45723	31069.5	25740.9	0.0706891	15.0297	0.268117	0.795045	0.994851	-5.49547	1	0.257459	0.802948	0.995425	0.0706891	0.802948	0.995425	P01602	IGKV1-5																					P01602	IGKV1-5
Q9NWB6	ARGLU1	0.000348068	33954.7	30042.3	46220.9	27599.3	19330	68360.8	0.1235	15.1403	0.290098	0.77874	0.994851	-5.48973	4	0.28609	0.781659	0.995425	0.1235	0.781659	0.995425	Q9NWB6	ARGLU1	0.000445	270138	259914	152250	218100	294908	139601	0.0838695	17.5996	0.23085	0.823007	0.999859	-5.03831	6	0.232689	0.821508	0.99986	0.0838695	0.0853881	6.08e-05	Q9NWB6	ARGLU1	0.0853881	6.08e-05	0.0838695
Q8IWZ8	SUGP1	0.000348068	21120.7	22045.4	28127.8	21679.1	15139	38430.7	0.0180991	14.5399	0.0576785	0.955347	0.995267	-5.52772	10	0.0598526	0.953656	0.995688	0.0180991	0.953656	0.995688	Q8IWZ8	SUGP1	0.000445	465628	239302	445722	304527	427236	437793	-0.0658991	18.4309	-0.190353	0.853595	0.999859	-5.04402	54	-0.205123	0.842304	0.99986	-0.0658991	0.0745312	6.08e-05	Q8IWZ8	SUGP1	0.0745312	6.08e-05	-0.0658991
Q7KZI7	MARK2	0.000348068	104989	127621	89818.1	105941	128074	104179	-0.0773751	16.6656	-0.408097	0.693358	0.994851	-5.45143	19	-0.431805	0.676628	0.995425	-0.0773751	0.676628	0.995425	Q7KZI7	MARK2																					Q7KZI7	MARK2
Q53HC0	CCDC92	0.000348068	87647.4	84761.4	89036.7	65866.5	102482	73175.5	0.140439	16.4089	0.739645	0.479576	0.994851	-5.27986	10	0.752913	0.471838	0.995425	0.140439	0.471838	0.995425	Q53HC0	CCDC92																					Q53HC0	CCDC92
Q99653	CHP1	0.000348068	10703.6	6956.92	8320.57	8035.79	8799.04	6899.08	0.114987	13.1472	0.569401	0.583914	0.994851	-5.37929	2	0.601639	0.563114	0.995425	0.114987	0.563114	0.995425	Q99653	CHP1																					Q99653	CHP1
Q8NFH5	NUP35	0.000348068	5396.79	7275.42	5534.57	13533.3	4759.06	8320.58	-0.434067	12.8051	-1.24131	0.247872	0.994851	-4.86901	3	-1.25511	0.242845	0.995425	-0.434067	0.242845	0.995425	Q8NFH5	NUP35																					Q8NFH5	NUP35
Q9C0F1	CEP44	0.000348068	20491.5	16913.1	13473.3	16484.2	20571.3	17787.6	-0.123107	14.0425	-0.625583	0.548124	0.994851	-5.34903	2	-0.581563	0.575956	0.995425	-0.123107	0.575956	0.995425	Q9C0F1	CEP44																					Q9C0F1	CEP44
P61225	RAP2B	0.000348068	5141.82	6314.83	4197.77	4919.9	5527.37	3075.25	0.234905	12.3928	0.92236	0.381945	0.994851	-5.14889	2	0.939034	0.373628	0.995425	0.234905	0.373628	0.995425	P61225	RAP2B	0.000445	4099.75	1875.62	3764.65	5033.15	4229.38	4420.05	-0.566849	12.2985	-0.616651	0.556152	0.999859	-4.93059	4	-0.620778	0.553137	0.99986	-0.566849	0.257167	6.08e-05	P61225	RAP2B	0.257167	6.08e-05	-0.566849
O43660	PLRG1	0.000348068	49719.2	37403.4	97144.3	53331.5	34601.3	65921.5	0.19018	15.8394	0.497794	0.631337	0.994851	-5.41406	34	0.493887	0.633895	0.995425	0.19018	0.633895	0.995425	O43660	PLRG1	0.000445	85906.7	93887.3	65285.5	79233.6	89402.6	62476.6	0.0835729	16.3104	0.315129	0.760423	0.999859	-5.02298	35	0.333583	0.746775	0.99986	0.0835729	0.12681	6.08e-05	O43660	PLRG1	0.12681	6.08e-05	0.0835729
P13073	COX4I1	0.000348068	93685.7	70341.9	60010.3	62659	64409	55936	0.269621	16.0184	1.4569	0.18131	0.994851	-4.65023	14	1.51573	0.165855	0.995425	0.269621	0.165855	0.995425	P13073	COX4I1	0.000445	14399.7	6359.81	12651.6	12983.3	6920.74	22463.3	-0.266937	13.6315	-0.544562	0.600343	0.999859	-4.95859	5	-0.552501	0.594833	0.99986	-0.266937	0.225605	6.08e-05	P13073	COX4I1	0.225605	6.08e-05	-0.266937
O00410	IPO5	0.000348068	5619.83	5206.91		21109.9	4813.13	4253.62	-0.483027	12.5124	-0.742064	0.480809	0.994851	-5.19298	5	-0.736098	0.484054	0.995425	-0.483027	0.484054	0.995425	O00410	IPO5																					O00410	IPO5
Q53TQ3	INO80D	0.000348068	50532.9	48451.1	51574.3	56556.3	50260.5	43678.4	0.00812476	15.5861	0.0524975	0.959353	0.997306	-5.52799	16	0.0582727	0.954878	0.9958	0.00812476	0.954878	0.9958	Q53TQ3	INO80D																					Q53TQ3	INO80D
P28074	PSMB5	0.000348068	4609.72	5705.19	8446.56	7887.31	8905.92	5536.31	-0.269302	12.4993	-0.800337	0.445452	0.994851	-5.23901	6	-0.815489	0.437046	0.995425	-0.269302	0.437046	0.995425	P28074	PSMB5	0.000445	2666.9	3546.08	3864.08	7661.8	2401.49	3449.84	-0.265543	11.997	-0.543553	0.602903	0.999859	-4.95784	2	-0.533865	0.608888	0.99986	-0.265543	0.215463	6.08e-05	P28074	PSMB5	0.215463	6.08e-05	-0.265543
Q9NQ38	SPINK5	0.000348068	10889	14269.3	8601.4	5420.68	10561.5	11113.3	0.356928	13.2256	1.08729	0.306973	0.994851	-5.01153	2	1.10521	0.29937	0.995425	0.356928	0.29937	0.995425	Q9NQ38	SPINK5																					Q9NQ38	SPINK5
Q9BWF3	RBM4	0.000348068	175191	171695	137582	138281	133100	121924	0.294326	17.1698	1.81286	0.105464	0.994851	-4.25257	6	1.93202	0.0872999	0.995425	0.294326	0.0872999	0.995425	Q9BWF3	RBM4	0.000445	28286.1	25642.9	30999.5	30481.3	19812.3	35606.6	0.0214739	14.8577	0.0525243	0.95935	0.999859	-5.05528	1	0.0517284	0.95994	0.99986	0.0214739	0.0177558	6.08e-05	Q9BWF3	RBM4	0.0177558	6.08e-05	0.0214739
Q13043	STK4	0.000348068	12479.9	14133.6	13918.6	14776.9	11883.4	11914.7	0.0769046	13.7245	0.491347	0.6357	0.994851	-5.41698	3	0.526209	0.612194	0.995425	0.0769046	0.612194	0.995425	Q13043	STK4																					Q13043	STK4
P32119	PRDX2	0.000348068	43623.8	41022.2	33542.2	56338.5	50026	27274.9	-0.118959	15.1899	-0.389856	0.706296	0.994851	-5.45816	8	-0.39631	0.70164	0.995425	-0.118959	0.70164	0.995425	P32119	PRDX2	0.000445	6102.93	11659.6	7958.99	28214.4	6942.9	16629.8	-0.841358	13.4831	-0.917592	0.384661	0.999859	-4.79084	8	-0.924061	0.380939	0.99986	-0.841358	0.419145	6.08e-05	P32119	PRDX2	0.419145	6.08e-05	-0.841358
P25789	PSMA4	0.000348068	16897.7	17973.7	17654.5	32678.6	17922.4	11571.6	-0.112647	14.0243	-0.278961	0.786987	0.994851	-5.49269	2	-0.28199	0.784696	0.995425	-0.112647	0.784696	0.995425	P25789	PSMA4	0.000445	5646.21	6005.05	6740.26	20091.9	5048.64	6748.77	-0.527599	12.9908	-0.927702	0.379689	0.999859	-4.78535	3	-0.936632	0.374794	0.99986	-0.527599	0.426208	6.08e-05	P25789	PSMA4	0.426208	6.08e-05	-0.527599
Q5T749	KPRP	0.000348068	164644	197648	174224	46797.1	179626	166405	0.673012	16.8563	1.46322	0.179618	0.994851	-4.64351	18	1.47471	0.176339	0.995425	0.673012	0.176339	0.995425	Q5T749	KPRP	0.000445	31563.1	53201	42120	102300	40547.4	65170	-0.644783	15.4893	-0.91054	0.388157	0.999859	-4.79464	13	-0.942113	0.372137	0.99986	-0.644783	0.429297	6.08e-05	Q5T749	KPRP	0.429297	6.08e-05	-0.644783
Q99550	MPHOSPH9	0.000348068	11649.8	14708.7	13965.4	18852.5	18396.3	12302.6	-0.278104	13.8286	-1.37856	0.203458	0.994851	-4.73205	13	-1.4159	0.192387	0.995425	-0.278104	0.192387	0.995425	Q99550	MPHOSPH9																					Q99550	MPHOSPH9
Q8TF01	PNISR	0.000348068	54088.5	52710.5	100409	61554.8	44149.9	78254.5	0.142925	15.9527	0.468596	0.651221	0.994851	-5.42699	10	0.475925	0.646121	0.995425	0.142925	0.646121	0.995425	Q8TF01	PNISR	0.000445	125427	155046	131479	127826	119731	115590	0.177128	16.9943	0.77488	0.459865	0.999859	-4.86333	13	0.711345	0.495926	0.99986	0.177128	0.304583	6.08e-05	Q8TF01	PNISR	0.304583	6.08e-05	0.177128
P31942	HNRNPH3	0.000348068	94727.3	57670.1	101867	93441.7	60814.2	101923	-0.0192189	16.4865	-0.0641749	0.950325	0.994851	-5.52735	11	-0.0656588	0.949168	0.995425	-0.0192189	0.949168	0.995425	P31942	HNRNPH3	0.000445	134104	129685	137050	163350	122938	139389	-0.0773134	17.069	-0.290735	0.778371	0.999859	-5.02789	12	-0.359069	0.728301	0.99986	-0.0773134	0.137689	6.08e-05	P31942	HNRNPH3	0.137689	6.08e-05	-0.0773134
P55795	HNRNPH2	0.000348068	113226	87379	125582	104739	90234.3	118078	0.0516405	16.7643	0.266793	0.79603	0.994851	-5.4958	11	0.256531	0.803642	0.995425	0.0516405	0.803642	0.995425	P55795	HNRNPH2	0.000445	90848.7	80407.9	92457.9	86364.3	88863.9	85723.6	0.0126257	16.3916	0.0548806	0.957529	0.999859	-5.05519	11	0.05247	0.959366	0.99986	0.0126257	0.0180155	6.08e-05	P55795	HNRNPH2	0.0180155	6.08e-05	0.0126257
Q9BYD3	MRPL4	0.000348068	82954.8	80171.2	74221.8	65412.8	66460.6	68353.6	0.244054	16.1933	1.82984	0.102712	0.994851	-4.23277	8	1.97346	0.081777	0.995425	0.244054	0.081777	0.995425	Q9BYD3	MRPL4	0.000445	79252.4	59344	79987.4	65732.6	47799.2	76142.6	0.217676	15.972	0.676411	0.51714	0.999859	-4.90755	8	0.68128	0.513824	0.99986	0.217676	0.289185	6.08e-05	Q9BYD3	MRPL4	0.289185	6.08e-05	0.217676
Q02790	FKBP4	0.000348068	6199.12	5678.22	7671.42	21814.7	4125.01		-0.55348	12.9166	-0.8434	0.425281	0.994851	-5.12565	8	-0.845293	0.424091	0.995425	-0.55348	0.424091	0.995425	Q02790	FKBP4	0.000445	1780.03		4114.09	5309.02	981.551		0.245449	11.8443	0.217531	0.834649	0.999859	-4.93045	5	0.222309	0.830895	0.99986	0.245449	0.0804537	6.08e-05	Q02790	FKBP4	0.0804537	6.08e-05	0.245449
Q92835	INPP5D	0.000348068	13032.7	12153	12111.3	9816.87	12360.3	9457.39	0.247079	13.6481	1.43798	0.186456	0.994851	-4.67021	6	1.50921	0.167484	0.995425	0.247079	0.167484	0.995425	Q92835	INPP5D	0.000445	3786.23	2699.77	6052.81	5180.29	2355.98	3602.38	0.164296	12.1407	0.331237	0.748655	0.999859	-5.01953	2	0.327503	0.751209	0.99986	0.164296	0.124239	6.08e-05	Q92835	INPP5D	0.124239	6.08e-05	0.164296
O14981	BTAF1	0.000348068	19597	18600.9	22908.8	24943.7	17107.8	22763.6	-0.0727147	14.4172	-0.340169	0.742039	0.994851	-5.47501	6	-0.354007	0.731956	0.995425	-0.0727147	0.731956	0.995425	O14981	BTAF1																					O14981	BTAF1
Q8TDD1	DDX54	0.000348068	11011.4	13999.1	22429.9	10924	8796.25	19255.9	0.300667	13.8	0.895593	0.395288	0.994851	-5.16954	7	0.906143	0.389824	0.995425	0.300667	0.389824	0.995425	Q8TDD1	DDX54	0.000445	8244.32	10138.3	8647.46	8508.77	10087.7	6237.77	0.144304	13.0371	0.545063	0.600013	0.999859	-4.95841	8	0.512552	0.621316	0.99986	0.144304	0.206687	6.08e-05	Q8TDD1	DDX54	0.206687	6.08e-05	0.144304
P51149	RAB7A	0.000348068	97541.1	82512.5	57247.4	73049.3	76325.7	88049	-0.0305044	16.2727	-0.1412	0.891024	0.994851	-5.51988	13	-0.145457	0.887741	0.995425	-0.0305044	0.887741	0.995425	P51149	RAB7A	0.000445	25566	14959.6	29107	33169.7	16406.1	42783.5	-0.354831	14.7297	-0.825322	0.432216	0.999859	-4.8388	7	-0.810672	0.43966	0.99986	-0.354831	0.356883	6.08e-05	P51149	RAB7A	0.356883	6.08e-05	-0.354831
P35244	RPA3	0.000348068	5815.63	2448.59		14502.6	2874.16	2839.27	-0.379692	12.1893	-0.450684	0.665057	0.994851	-5.34435	3	-0.453679	0.662898	0.995425	-0.379692	0.662898	0.995425	P35244	RPA3																					P35244	RPA3
Q96AG4	LRRC59	0.000348068	75279.8	90839.7	60861.4	58729.4	64795	64111.7	0.256854	16.058	1.34107	0.214858	0.994851	-4.7703	8	1.41739	0.191964	0.995425	0.256854	0.191964	0.995425	Q96AG4	LRRC59	0.000445	21081.9	15367.2	20331.3	19392.9	16507.2	18839.7	0.0423872	14.2475	0.138936	0.892805	0.999859	-5.0497	5	0.135957	0.89502	0.99986	0.0423872	0.0481671	6.08e-05	Q96AG4	LRRC59	0.0481671	6.08e-05	0.0423872
Q9UQN3	CHMP2B	0.000348068				6179.26				12.1221					1				0	31.6228	31.6228	Q9UQN3	CHMP2B																					Q9UQN3	CHMP2B
Q8WYQ5	DGCR8	0.000348068	7022.01	6513.28	9549.39	8452.69	7111.96	8013.83	-0.0471568	12.9099	-0.204359	0.842914	0.994851	-5.5096	4	-0.208724	0.839579	0.995425	-0.0471568	0.839579	0.995425	Q8WYQ5	DGCR8	0.000445	5860.88	6109.93	4623.43	5985	6044.36	6122.77	-0.139963	12.4154	-0.442941	0.6691	0.999859	-4.99109	4	-0.480246	0.643169	0.99986	-0.139963	0.191675	6.08e-05	Q8WYQ5	DGCR8	0.191675	6.08e-05	-0.139963
Q99873	PRMT1	0.000348068	14464.5	14040.5	14681.8	17022.4	12687.5	15556.7	-0.0574124	13.8789	-0.354329	0.731781	0.994851	-5.47043	9	-0.377715	0.714901	0.995425	-0.0574124	0.714901	0.995425	Q99873	PRMT1	0.000445	8168.95	12237.9	7154.13	10432.5	8916.62	8534.12	-0.0501784	13.35	-0.142673	0.889943	0.999859	-5.04935	8	-0.157	0.87891	0.99986	-0.0501784	0.0560554	6.08e-05	Q99873	PRMT1	0.0560554	6.08e-05	-0.0501784
Q6P0Q8	MAST2	0.000348068	14180	13560.1	14511.6	12956.3	17023.9	14128.3	-0.0531226	13.856	-0.344736	0.738725	0.994851	-5.47355	12	-0.307051	0.766193	0.995425	-0.0531226	0.766193	0.995425	Q6P0Q8	MAST2																					Q6P0Q8	MAST2
Q14678	KANK1	0.000348068	26976.9	21597.6	29505.7	21023.2	31466.2	22844.3	0.0619901	14.668	0.290768	0.778245	0.994851	-5.48955	6	0.290526	0.778377	0.995425	0.0619901	0.778377	0.995425	Q14678	KANK1																					Q14678	KANK1
Q9GZR7	DDX24	0.000348068	13201	16520.4	17348.7	20697.6	12691.4	15574.3	-0.0375821	13.9069	-0.179384	0.861868	0.994851	-5.51411	8	-0.179208	0.861973	0.995425	-0.0375821	0.861973	0.995425	Q9GZR7	DDX24	0.000445	18640.4	27307.7	22214.8	43345.4	30086.3	17799.2	-0.345844	14.8377	-0.790668	0.451086	0.999859	-4.85579	3	-0.781191	0.455895	0.99986	-0.345844	0.341135	6.08e-05	Q9GZR7	DDX24	0.341135	6.08e-05	-0.345844
O76021	RSL1D1	0.000348068	49180.1	48840.1	53152	45175.2	42431.4	73674.8	-0.0485228	15.5505	-0.202745	0.844136	0.994851	-5.50991	12	-0.192958	0.851523	0.995425	-0.0485228	0.851523	0.995425	O76021	RSL1D1	0.000445	14869.8	16203.9	13248.8	30752.3	11765.5	14544.1	-0.240366	13.9326	-0.650576	0.532871	0.999859	-4.91831	7	-0.632825	0.543494	0.99986	-0.240366	0.264805	6.08e-05	O76021	RSL1D1	0.264805	6.08e-05	-0.240366
Q14677	CLINT1	0.000348068	53378.8	63029.7	56400.5	44597.7	50078.7	49380.4	0.260968	15.7216	1.00135	0.344491	0.994851	-5.08522	14	1.02409	0.334052	0.995425	0.260968	0.334052	0.995425	Q14677	CLINT1	0.000445	8833.63	5803.13	11778.3	14365.1		10738.6	-0.55532	13.4513	-1.49516	0.176681	0.999859	-4.42141	2	-1.79514	0.112862	0.99986	-0.55532	0.947451	6.08e-05	Q14677	CLINT1	0.947451	6.08e-05	-0.55532
P54198	HIRA	0.000348068	175343	184129	168083	148527	232917	190535	-0.0935101	17.4844	-0.483804	0.640826	0.994851	-5.42035	39	-0.515224	0.619526	0.995425	-0.0935101	0.619526	0.995425	P54198	HIRA																					P54198	HIRA
Q8N684	CPSF7	0.000348068	24741	29821.9	21201.5	25775.3	21547.4	26561.5	0.0282026	14.5801	0.123643	0.904491	0.994851	-5.52208	6	0.117083	0.909514	0.995425	0.0282026	0.909514	0.995425	Q8N684	CPSF7	0.000445	30281	25614.5	43991.7	35883.5	18468.7	48031.1	0.0334107	15.0057	0.0820153	0.936574	0.999859	-5.05394	6	0.0813855	0.937019	0.99986	0.0334107	0.0282515	6.08e-05	Q8N684	CPSF7	0.0282515	6.08e-05	0.0334107
P60842	EIF4A1	0.000348068	15898.8	9557.9	12385.6	27564.5	11262.2	13668.5	-0.390932	13.8968	-1.02263	0.334892	0.994851	-5.06739	11	-1.01462	0.338297	0.995425	-0.390932	0.338297	0.995425	P60842	EIF4A1	0.000445	2613.19	1399.01	2948.81	16196.3	3556.43	3473.22	-1.40465	12.0599	-1.96795	0.0832265	0.999859	-4.06663	4	-1.96822	0.0824558	0.99986	-1.40465	1.08378	6.08e-05	P60842	EIF4A1	1.08378	6.08e-05	-1.40465
Q9NQ50	MRPL40	0.000348068	6809.54	4666.73	2875.47	5171.92	3775.67	3326.68	0.164084	12.2603	0.472905	0.648267	0.994851	-5.42513	2	0.479306	0.643811	0.995425	0.164084	0.643811	0.995425	Q9NQ50	MRPL40																					Q9NQ50	MRPL40
P09001	MRPL3	0.000348068	24190.9	29798.9	25482	29928.2	24229.1	20158.1	0.109866	14.6933	0.581365	0.576185	0.994851	-5.37306	4	0.631277	0.544459	0.995425	0.109866	0.544459	0.995425	P09001	MRPL3	0.000445	19165.9	13625.7	20528.5	22295.4	13625.8	18048.2	-0.0108142	14.1519	-0.0336357	0.973961	0.999859	-5.05582	3	-0.0342978	0.973432	0.99986	-0.0108142	0.0116946	6.08e-05	P09001	MRPL3	0.0116946	6.08e-05	-0.0108142
Q7L591	DOK3	0.000348068	16976.2	14767.4	11334.8	12593.5	17508.4	16328.5	-0.113812	13.9027	-0.553355	0.594368	0.994851	-5.38745	4	-0.570451	0.583134	0.995425	-0.113812	0.583134	0.995425	Q7L591	DOK3																					Q7L591	DOK3
Q8NEM0	MCPH1	0.000348068	11115.6	16381.7	14890.5	15606	13664.5	15419.1	-0.09273	13.7747	-0.504601	0.626745	0.994851	-5.41094	2	-0.53758	0.604653	0.995425	-0.09273	0.604653	0.995425	Q8NEM0	MCPH1																					Q8NEM0	MCPH1
Q8WWL7	CCNB3	0.000348068	9509.59	9304.76	9416.74	8386.5	10075.3	9212.01	0.0327474	13.0613	0.176204	0.864288	0.994851	-5.51465	9	0.182791	0.859247	0.995425	0.0327474	0.859247	0.995425	Q8WWL7	CCNB3																					Q8WWL7	CCNB3
Q15003	NCAPH	0.000348068	61048	62950.1	74657.3	66348.7	61694.7	72994.7	-0.0195236	16.0436	-0.109448	0.915405	0.994851	-5.52364	17	-0.115825	0.910481	0.995425	-0.0195236	0.910481	0.995425	Q15003	NCAPH	0.000445	8399.83	10389.2	14365.2	8523.66	12601.1	10439.4	0.0536562	13.6024	0.12333	0.904773	0.999859	-5.05108	8	0.12122	0.906334	0.99986	0.0536562	0.0427119	6.08e-05	Q15003	NCAPH	0.0427119	6.08e-05	0.0536562
Q13492	PICALM	0.000348068	7636.88	11155	6913.84	4971.81	8787.51	6036.71	0.386369	13.0665	1.49801	0.170556	0.994851	-4.60633	2	1.53089	0.162122	0.995425	0.386369	0.162122	0.995425	Q13492	PICALM																					Q13492	PICALM
P27694	RPA1	0.000348068	6543.71	4682.25	4189.64	9546.84	3911.31	6042.12	-0.271198	12.5606	-0.644204	0.53655	0.994851	-5.33844	3	-0.63506	0.542104	0.995425	-0.271198	0.542104	0.995425	P27694	RPA1	0.000445	2053.82			5268.71			-1.35914	12.4705	-1.9339	0.174956	0.999859	-4.41436	2				-1.35914	-1.5	-1.5	P27694	RPA1	-1.5	-1.5	-1.35914
Q13363	CTBP1	0.000348068	19126.3	16763.5	13610.3	14286.5	15097.1	16322.1	0.10328	13.873	0.511032	0.622423	0.994851	-5.40796	8	0.46447	0.653977	0.995425	0.10328	0.653977	0.995425	Q13363	CTBP1																					Q13363	CTBP1
Q8IYB3	SRRM1	0.000348068	815402	798492	1.02283e+06	811756	602304	1.03092e+06	0.133962	19.6854	0.594641	0.567676	0.994851	-5.36601	23	0.610199	0.557688	0.995425	0.133962	0.557688	0.995425	Q8IYB3	SRRM1	0.000445	1.40535e+06	1.20904e+06	1.15926e+06	1.27998e+06	1.56276e+06	886516	0.0505183	20.1813	0.182117	0.85985	0.999859	-5.04505	24	0.172091	0.867393	0.99986	0.0505183	0.061784	6.08e-05	Q8IYB3	SRRM1	0.061784	6.08e-05	0.0505183
Q9NP92	MRPS30	0.000348068	29282.2	31572.3	31271	36524.7	30537.5	24693.4	0.0233092	14.8606	0.126118	0.902591	0.994851	-5.52178	7	0.131224	0.898651	0.995425	0.0233092	0.898651	0.995425	Q9NP92	MRPS30	0.000445	135302	101778	158851	127203	84938.9	169004	0.0868621	16.9347	0.26094	0.800482	0.999859	-5.03337	9	0.305232	0.767531	0.99986	0.0868621	0.114904	6.08e-05	Q9NP92	MRPS30	0.114904	6.08e-05	0.0868621
P05023	ATP1A1	0.000348068	57048.9	53780.8	40164.9	46521.6	49560.6	26026.3	0.346055	15.4639	1.30998	0.224723	0.994851	-4.80156	15	1.25811	0.24181	0.995425	0.346055	0.24181	0.995425	P05023	ATP1A1	0.000445	9746.35	7182.86	11239.3	12365.7	5653.6	11671.3	-0.0174786	13.3512	-0.0354866	0.972528	0.999859	-5.05578	8	-0.0369835	0.971352	0.99986	-0.0174786	0.0126233	6.08e-05	P05023	ATP1A1	0.0126233	6.08e-05	-0.0174786
P28799	GRN	0.000348068	116508	84142.3	103974	117722	112748	123492	-0.228449	16.7243	-1.21473	0.25735	0.994851	-4.8945	7	-1.26921	0.238015	0.995425	-0.228449	0.238015	0.995425	P28799	GRN	0.000445	115684	76384	131305	114657	88794.9	149262	-0.129754	16.81	-0.41711	0.687153	0.999859	-4.99835	9	-0.403428	0.696593	0.99986	-0.129754	0.157021	6.08e-05	P28799	GRN	0.157021	6.08e-05	-0.129754
P49368	CCT3	0.000348068	14758.8	18388.7	14283.7	79504.3	15253.8	17062.6	-0.805425	14.3632	-1.39885	0.197506	0.994851	-4.71109	12	-1.40759	0.194756	0.995425	-0.805425	0.194756	0.995425	P49368	CCT3	0.000445	3747.95	2362.62	3878.72	10141.2	3259.98	4448.72	-0.699445	12.3797	-1.0911	0.305819	0.999859	-4.69089	4	-1.10186	0.300741	0.99986	-0.699445	0.521808	6.08e-05	P49368	CCT3	0.521808	6.08e-05	-0.699445
O15084	ANKRD28	0.000348068	12296.9	11153.1	11346.2	9948.89	11452.9	9919.45	0.153769	13.4861	1.02204	0.335153	0.994851	-5.06788	8	0.868326	0.409062	0.995425	0.153769	0.409062	0.995425	O15084	ANKRD28	0.000445	3223.4	1386.87			2523.28		-0.255095	11.2329	-0.331174	0.760333	0.999859	-4.82452	1	-0.233521	0.828365	0.99986	-0.255095	0.0817781	6.08e-05	O15084	ANKRD28	0.0817781	6.08e-05	-0.255095
Q9BQE3	TUBA1C	0.000348068		5630.8	5126.34	12034.6	5864.23	7076.24	-0.562378	12.6239	-1.81285	0.110217	0.994851	-4.22566	2	-1.84576	0.104613	0.995425	-0.562378	0.104613	0.995425	Q9BQE3	TUBA1C	0.000445			6053.16		6346.53		-0.0682796	12.5976	-0.0971543	0.930362	0.999859	-4.79723	1				-0.0682796	-1.5	-1.5	Q9BQE3	TUBA1C	-1.5	-1.5	-0.0682796
Q9NQR4	NIT2	0.000348068			2561.06			1384.89	0.886969	11.3905	1.54018	0.209588	0.994851	-4.43489	1	1.24179	0.291027	0.995425	0.886969	0.291027	0.995425	Q9NQR4	NIT2																					Q9NQR4	NIT2
Q99848	EBNA1BP2	0.000348068	14538.1	12093.3	24387.3	23760.2	12073.1	17439	-0.074161	14.1063	-0.22963	0.823846	0.994851	-5.50445	7	-0.232492	0.821657	0.995425	-0.074161	0.821657	0.995425	Q99848	EBNA1BP2	0.000445	21764.6	36365	16205.9	21943.2	18383.4	17599.2	0.284458	14.3338	0.871671	0.407838	0.999859	-4.81519	3	0.83847	0.424717	0.99986	0.284458	0.371901	6.08e-05	Q99848	EBNA1BP2	0.371901	6.08e-05	0.284458
Q8TEM1	NUP210	0.000348068	14490.8	15879.8	15039.7	20357.2	12622.7	18420.8	-0.150596	14.0839	-0.64462	0.536294	0.994851	-5.3382	8	-0.652962	0.531042	0.995425	-0.150596	0.531042	0.995425	Q8TEM1	NUP210	0.000445	2788				3269.37		-0.22978	12.2889	-0.326952	0.770897	0.999859	-4.77477	2				-0.22978	-1.5	-1.5	Q8TEM1	NUP210	-1.5	-1.5	-0.22978
O15541	RNF113A	0.000348068	9413	5844.76	15445.1	9323.57	6069.29	11694.7	0.120228	13.3867	0.294713	0.775331	0.994851	-5.48847	2	0.290202	0.778617	0.995425	0.120228	0.778617	0.995425	O15541	RNF113A	0.000445	15796.6	15485	11409.8	11990.3	13627.5	11038.8	0.209926	13.6882	0.750334	0.473737	0.999859	-4.87482	4	0.710593	0.496369	0.99986	0.209926	0.304195	6.08e-05	O15541	RNF113A	0.304195	6.08e-05	0.209926
O75150	RNF40	0.000348068	17353.8	14305.7	17863.5	17151.5	14481.2	14930.9	0.0860154	13.9134	0.474299	0.647313	0.994851	-5.42452	10	0.492883	0.634576	0.995425	0.0860154	0.634576	0.995425	O75150	RNF40	0.000445	5491.39	4737.51	5929.24	5982.29	4551.72	6601.87	-0.073611	12.65	-0.168184	0.870991	0.999859	-5.04655	6	-0.163978	0.874081	0.99986	-0.073611	0.0584485	6.08e-05	O75150	RNF40	0.0584485	6.08e-05	-0.073611
P25788	PSMA3	0.000348068	13157.3	13658.8	11004.7	32651.1	11902.6	9810.3	-0.315658	13.6215	-0.686741	0.510667	0.994851	-5.3132	6	-0.694393	0.50597	0.995425	-0.315658	0.50597	0.995425	P25788	PSMA3	0.000445	2568.44	1982.92	5768.08	8188.61	2891.64	1787.76	-0.175684	11.902	-0.261895	0.80062	0.999859	-5.03288	2	-0.261525	0.800725	0.99986	-0.175684	0.0965166	6.08e-05	P25788	PSMA3	0.0965166	6.08e-05	-0.175684
Q9UL45	BLOC1S6	0.000348068	7376.02	6679.81	6276	7901.59	9479.66	6449.08	-0.214525	12.7543	-1.01379	0.338854	0.994851	-5.07483	1	-0.981368	0.353516	0.995425	-0.214525	0.353516	0.995425	Q9UL45	BLOC1S6																					Q9UL45	BLOC1S6
P22735	TGM1	0.000348068	205846	263204	189291	92871.7	263910	153435	0.482457	17.2902	1.39034	0.199985	0.994851	-4.71991	8	1.42343	0.190263	0.995425	0.482457	0.190263	0.995425	P22735	TGM1	0.000445	18935.8	28843.2	29410.6	55107.5	19838.3	36976.3	-0.443819	14.7133	-0.770822	0.462139	0.999859	-4.86525	8	-0.781249	0.455863	0.99986	-0.443819	0.341166	6.08e-05	P22735	TGM1	0.341166	6.08e-05	-0.443819
P49588	AARS1	0.000348068	5643.33	5442.41	4877.74	13500.8	5455.53	5181.42	-0.44968	12.6763	-1.1264	0.290994	0.994851	-4.97656	6	-1.09984	0.301574	0.995425	-0.44968	0.301574	0.995425	P49588	AARS1	0.000445		1465.63		4793.27	1375.02		-0.808707	11.8628	-0.63538	0.551508	0.999859	-4.76152	5	-0.640787	0.54741	0.99986	-0.808707	0.261687	6.08e-05	P49588	AARS1	0.261687	6.08e-05	-0.808707
Q8IU60	DCP2	0.000348068	22317.1	20591.5	21186.9	27141.2	25713.2	18490.4	-0.135468	14.4313	-0.601563	0.563268	0.994851	-5.36228	6	-0.568838	0.58418	0.995425	-0.135468	0.58418	0.995425	Q8IU60	DCP2																					Q8IU60	DCP2
P68366	TUBA4A	0.000348068	38676.8	37943.4	35706.3	45814.6	37193.2	36621	-0.0840062	15.1522	-0.471314	0.649357	0.994851	-5.42582	5	-0.515877	0.619089	0.995425	-0.0840062	0.619089	0.995425	P68366	TUBA4A	0.000445	6168.52	5686.38	8768.42	21379.4	5870.76	10724.8	-0.709941	13.1958	-1.53933	0.160843	0.999859	-4.38834	3	-1.51755	0.165403	0.99986	-0.709941	0.781457	6.08e-05	P68366	TUBA4A	0.781457	6.08e-05	-0.709941
O94874	UFL1	0.000348068	24914.1	23064.2	12076.9	17628.8	20004.2	18808.8	0.0217408	14.2318	0.0764801	0.941053	0.994851	-5.52649	2	0.0777193	0.940084	0.995425	0.0217408	0.940084	0.995425	O94874	UFL1																					O94874	UFL1
A8K2U0	A2ML1	0.000348068	25011.4	29479.1	24774.6	14681.1	31692.4	16115.3	0.428206	14.3198	1.44498	0.184536	0.994851	-4.66283	7	1.44674	0.183819	0.995425	0.428206	0.183819	0.995425	A8K2U0	A2ML1	0.000445	6852.3	7011.64	12437.3	14245.4	6527.64	15841.4	-0.433887	13.3847	-0.994316	0.351796	0.999859	-4.74682	4	-1.0209	0.339099	0.99986	-0.433887	0.469673	6.08e-05	A8K2U0	A2ML1	0.469673	6.08e-05	-0.433887
O14980	XPO1	0.000348068	19034.1	16767.2	16360.7	16795.3	16025.1	16467.5	0.0788186	13.9823	0.521047	0.615723	0.994851	-5.40324	12	0.560777	0.589423	0.995425	0.0788186	0.589423	0.995425	O14980	XPO1	0.000445	6614.86	5149.74	6229.92	6066.71	4649.06	9330.42	-0.103457	12.7399	-0.247404	0.810592	0.999859	-5.03566	6	-0.243994	0.813022	0.99986	-0.103457	0.0898976	6.08e-05	O14980	XPO1	0.0898976	6.08e-05	-0.103457
P61513	RPL37A	0.000348068	46257	31790	31263.4	35483.1	42029.7	38943.4	-0.1124	15.3595	-0.54676	0.598695	0.994851	-5.39075	3	-0.511326	0.622138	0.995425	-0.1124	0.622138	0.995425	P61513	RPL37A	0.000445	8158.05	7911.6	9219.87	19725.9	7497.27	10192.5	-0.44696	13.6194	-1.09286	0.305085	0.999859	-4.68981	2	-1.1555	0.279331	0.99986	-0.44696	0.553881	6.08e-05	P61513	RPL37A	0.553881	6.08e-05	-0.44696
O95218	ZRANB2	0.000348068	42074.6	30762.7	89086.5	68128.1	40200.3	54060.2	-0.120229	15.7667	-0.315095	0.760338	0.994851	-5.48266	20	-0.318617	0.757706	0.995425	-0.120229	0.757706	0.995425	O95218	ZRANB2	0.000445	139543	180684	110612	184970	110643	131675	0.0165049	17.2072	0.0501354	0.961197	0.999859	-5.05536	18	0.0487113	0.962275	0.99986	0.0165049	0.016701	6.08e-05	O95218	ZRANB2	0.016701	6.08e-05	0.0165049
Q15059	BRD3	0.000348068	3936.85	4823.75	4417.34	3676.26	2102.64		0.654905	11.9957	2.33289	0.0502694	0.994851	-3.65762	1	2.26094	0.0557874	0.995425	0.654905	0.0557874	0.995425	Q15059	BRD3																					Q15059	BRD3
P25440	BRD2	0.000348068	2520.67	3296.02	3311.31	3808.95	2220.26		0.0539167	11.6097	0.151002	0.883986	0.994851	-5.42615	2	0.151984	0.883208	0.995425	0.0539167	0.883208	0.995425	P25440	BRD2																					P25440	BRD2
Q9UJX4	ANAPC5	0.000348068	41168.5	38580.3	35037.2	27524.3	36274.8	35351.9	0.218943	15.133	1.3075	0.225526	0.994851	-4.80404	22	1.37569	0.204078	0.995425	0.218943	0.204078	0.995425	Q9UJX4	ANAPC5																					Q9UJX4	ANAPC5
Q86YT6	MIB1	0.000348068	15384.9	15390.8	16570.2	14746.1	13671.2	13606.7	0.172131	13.7914	1.00615	0.34231	0.994851	-5.08122	7	1.11691	0.294609	0.995425	0.172131	0.294609	0.995425	Q86YT6	MIB1																					Q86YT6	MIB1
O75665	OFD1	0.000348068	13691	13890.6	14843.9	16681.7	15319.7	10581.4	0.0206728	13.7395	0.0818314	0.936688	0.994851	-5.52613	4	0.078285	0.939413	0.995425	0.0206728	0.939413	0.995425	O75665	OFD1																					O75665	OFD1
Q01081	U2AF1	0.000348068	181751	110637	437694	311910	135648	358357	-0.261561	17.9043	-0.49945	0.630218	0.994851	-5.41331	11	-0.503495	0.627404	0.995425	-0.261561	0.627404	0.995425	Q01081	U2AF1	0.000445	493624	493027	388174	337643	835936	337259	-0.00365692	18.6746	-0.0095854	0.992578	0.999859	-5.05618	14	-0.00974909	0.992446	0.99986	-0.00365692	0.00329292	6.08e-05	Q01081	U2AF1	0.00329292	6.08e-05	-0.00365692
Q8NCN2	ZBTB34	0.000348068	3551.1	4778.59	5697.72	4225.63	4797.25	5472.1	-0.0660785	12.244	-0.313132	0.761777	0.994851	-5.48324	2	-0.293824	0.77594	0.995425	-0.0660785	0.77594	0.995425	Q8NCN2	ZBTB34																					Q8NCN2	ZBTB34
Q9NSE4	IARS2	0.000348068	12587.3	11847	8994.18	14001.3	10718	9984.21	-0.053252	13.5125	-0.266141	0.796516	0.994851	-5.49596	7	-0.275399	0.789586	0.995425	-0.053252	0.789586	0.995425	Q9NSE4	IARS2	0.000445				2412.88		2928.67		11.9823					1					-1.5	-1.5	Q9NSE4	IARS2	-1.5	-1.5
P54819	AK2	0.000348068	4870.28			7880.4	3635.89	2300.99	0.269727	12.2614	0.319967	0.760917	0.994851	-5.21064	3	0.320214	0.760618	0.995425	0.269727	0.760618	0.995425	P54819	AK2	0.000445			2347.68	7068.7	1151.74		-0.281395	11.8592	-0.18066	0.864798	0.999859	-4.84446	1	-0.178293	0.866237	0.99986	-0.281395	0.0623634	6.08e-05	P54819	AK2	0.0623634	6.08e-05	-0.281395
O75342	ALOX12B	0.000348068	13907.5	18058.8	14335.5	8664	19112.8	11719.7	0.297194	13.5354	1.00899	0.341021	0.994851	-5.07885	5	1.01019	0.340293	0.995425	0.297194	0.340293	0.995425	O75342	ALOX12B																					O75342	ALOX12B
Q9H147	DNTTIP1	0.000348068	39568.5	37516.2	38671	29453.7	27833.2	25131.4	0.492793	14.9678	3.59666	0.00641804	0.994851	-2.14523	9	4.09496	0.00304355	0.995425	0.492793	0.00304355	0.995425	Q9H147	DNTTIP1																					Q9H147	DNTTIP1
Q7Z4H7	HAUS6	0.000348068	29689.1	30094.7	33385.5	38370.1	36244.8	27775.1	-0.124295	14.9792	-0.741837	0.478315	0.994851	-5.27843	24	-0.739288	0.479649	0.995425	-0.124295	0.479649	0.995425	Q7Z4H7	HAUS6																					Q7Z4H7	HAUS6
O60749	SNX2	0.000348068	11787.9	11791.4	9618.77	13489.3	8580.91	10729	0.0354768	13.4549	0.146064	0.887299	0.994851	-5.51922	2	0.139216	0.892522	0.995425	0.0354768	0.892522	0.995425	O60749	SNX2																					O60749	SNX2
P43490	NAMPT	0.000348068	14438.7	14587.7	12338.3	20755	14676.4	11658.2	-0.150156	13.8387	-0.662517	0.525312	0.994851	-5.32775	9	-0.679664	0.514798	0.995425	-0.150156	0.514798	0.995425	P43490	NAMPT																					P43490	NAMPT
Q9BRT9	GINS4	0.000348068	2950.96	3376.42	2556.78	3783.9	1934.85		0.120953	11.5582	0.390914	0.706812	0.994851	-5.36694	2	0.399948	0.700343	0.995425	0.120953	0.700343	0.995425	Q9BRT9	GINS4																					Q9BRT9	GINS4
Q5VWQ0	RSBN1	0.000348068	28065.5	35013.7	31491.3	26967.5	35959.4	42925.4	-0.142585	14.9582	-0.713627	0.494711	0.994851	-5.29653	8	-0.738519	0.480092	0.995425	-0.142585	0.480092	0.995425	Q5VWQ0	RSBN1																					Q5VWQ0	RSBN1
Q96HI0	SENP5	0.000348068	8873.02	8927.03	17484.5	11149.1	6571.42	13127.8	0.175331	13.4414	0.530922	0.609154	0.994851	-5.39851	5	0.538676	0.603929	0.995425	0.175331	0.603929	0.995425	Q96HI0	SENP5																					Q96HI0	SENP5
O95229	ZWINT	0.000348068	13532.3	12574.4	13557.5	15823.5	12988.4	9000.47	0.106208	13.406	0.335491	0.745441	0.994851	-5.47648	4	0.344245	0.739025	0.995425	0.106208	0.739025	0.995425	O95229	ZWINT																					O95229	ZWINT
Q16630	CPSF6	0.000348068	134073	157125	138775	174370	128912	144387	-0.0502633	17.1774	-0.309707	0.764291	0.994851	-5.48423	17	-0.322316	0.754999	0.995425	-0.0502633	0.754999	0.995425	Q16630	CPSF6	0.000445	247845	169313	383401	265619	154534	292609	0.140575	17.8413	0.354733	0.731614	0.999859	-5.0142	21	0.346661	0.737273	0.99986	0.140575	0.132372	6.08e-05	Q16630	CPSF6	0.132372	6.08e-05	0.140575
Q9UBD5	ORC3	0.000348068	8896.66	7471.93	10677.6	9365.57	9043.18	10941.2	-0.128215	13.1949	-0.745579	0.476167	0.994851	-5.27599	4	-0.853197	0.416944	0.995425	-0.128215	0.416944	0.995425	Q9UBD5	ORC3																					Q9UBD5	ORC3
Q9Y2W2	WBP11	0.000348068	6000.5	4752.29	12296.5	8575.78	5102.47	9858.37	-0.0996448	13.1032	-0.248849	0.809425	0.994851	-5.50014	2	-0.255355	0.80452	0.995425	-0.0996448	0.80452	0.995425	Q9Y2W2	WBP11	0.000445	12290.3	14659.9	7680.09	12100.7	11995.9	9419.1	0.00576169	13.5462	0.01889	0.985374	0.999859	-5.05609	5	0.0187479	0.985475	0.99986	0.00576169	0.00635445	6.08e-05	Q9Y2W2	WBP11	0.00635445	6.08e-05	0.00576169
Q6P0N0	MIS18BP1	0.000348068	17152.7	17594.9	21221.1	20947	16526.7	15014.8	0.100386	14.1637	0.579882	0.577139	0.994851	-5.37384	7	0.528255	0.610833	0.995425	0.100386	0.610833	0.995425	Q6P0N0	MIS18BP1																					Q6P0N0	MIS18BP1
P27348	YWHAQ	0.000348068	16080.2	12362.6	10423	37405.2	12872.6	10019.1	-0.406418	13.9661	-0.831565	0.428547	0.994851	-5.21694	11	-0.833737	0.427236	0.995425	-0.406418	0.427236	0.995425	P27348	YWHAQ	0.000445	5115.45	4949.46	4062.21	11557.4	3051.45	4749.06	-0.234493	12.8152	-0.284427	0.783034	0.999859	-5.0291	6	-0.286762	0.781161	0.99986	-0.234493	0.10726	6.08e-05	P27348	YWHAQ	0.10726	6.08e-05	-0.234493
P31946	YWHAB	0.000348068	23443.9	16113.3	15377.8	62003.1	16852.7	12992.7	-0.408236	14.4237	-0.66881	0.521483	0.994851	-5.32401	8	-0.670751	0.520186	0.995425	-0.408236	0.520186	0.995425	P31946	YWHAB	0.000445	3497.69	6049.34	6254.11	19638.7	3424.79	6514.56	-0.575774	12.8341	-0.703693	0.500841	0.999859	-4.8958	5	-0.706637	0.498703	0.99986	-0.575774	0.302158	6.08e-05	P31946	YWHAB	0.302158	6.08e-05	-0.575774
Q9NR81	ARHGEF3	0.000348068	29123.9	29288.1	20075	25857.6	25669.7	25748	0.000934578	14.6217	0.00473756	0.99633	0.99985	-5.52929	8	0.00510848	0.996042	0.999821	0.000934578	0.996042	0.999821	Q9NR81	ARHGEF3																					Q9NR81	ARHGEF3
Q9UHX1	PUF60	0.000348068	78350.8	64716.7	117534	100520	61767.7	133579	-0.158927	16.4704	-0.493206	0.634441	0.994851	-5.41614	18	-0.480332	0.64311	0.995425	-0.158927	0.64311	0.995425	Q9UHX1	PUF60	0.000445	107980	136841	124849	121838	117098	112332	0.0676659	16.9294	0.294091	0.775893	0.999859	-5.02724	22	0.287992	0.780251	0.99986	0.0676659	0.107766	6.08e-05	Q9UHX1	PUF60	0.107766	6.08e-05	0.0676659
P47929	LGALS7	0.000348068	41578.6	99630.2	31366.8	107185	77554.3	80806.9	-0.790017	15.6388	-2.04847	0.0728476	0.994851	-3.97338	6	-2.08507	0.0685202	0.995425	-0.790017	0.0685202	0.995425	P47929	LGALS7	0.000445	18753	12143.7	17066.7	46589.4	8348.23	19468.5	-0.320722	13.9803	-0.32342	0.754358	0.999859	-5.02122	3	-0.325432	0.752721	0.99986	-0.320722	0.123366	6.08e-05	P47929	LGALS7	0.123366	6.08e-05	-0.320722
Q9Y4F3	MARF1	0.000348068	70185.2	77260.4	73989.2	95363.5	84891.6	77544.4	-0.21529	16.1601	-0.83645	0.425943	0.994851	-5.21342	40	-0.851309	0.417934	0.995425	-0.21529	0.417934	0.995425	Q9Y4F3	MARF1																					Q9Y4F3	MARF1
Q00839	HNRNPU	0.000348068	459118	379553	448710	483994	366192	469486	-0.0299074	18.8216	-0.17643	0.864116	0.994851	-5.51461	43	-0.202161	0.844546	0.995425	-0.0299074	0.844546	0.995425	Q00839	HNRNPU	0.000445	255569	173859	260451	325243	193914	243299	-0.135673	17.8968	-0.408508	0.693214	0.999859	-5.00068	45	-0.468262	0.651371	0.99986	-0.135673	0.186171	6.08e-05	Q00839	HNRNPU	0.186171	6.08e-05	-0.135673
P08294	SOD3	0.000348068	9430.34	11327.6	6926.3	8771.61	10108.7	8866.16	-0.0291707	12.911	-0.144347	0.888613	0.994851	-5.51946	2	-0.139266	0.892484	0.995425	-0.0291707	0.892484	0.995425	P08294	SOD3																					P08294	SOD3
Q02978	SLC25A11	0.000348068	14282.8	19332	17019.1	10110.4	15624.4	15234.4	0.321819	13.8236	1.23663	0.249522	0.994851	-4.87353	4	1.23732	0.249057	0.995425	0.321819	0.249057	0.995425	Q02978	SLC25A11																					Q02978	SLC25A11
P63010	AP2B1	0.000348068	12096.1	12123.9	11933.5	10023.9	7073.02	4423.88	0.826726	13.2389	2.32354	0.0470291	0.994851	-3.63971	4	2.37108	0.0433981	0.995425	0.826726	0.0433981	0.995425	P63010	AP2B1																					P63010	AP2B1
Q92552	MRPS27	0.000348068	93435.8	96545	90470	90326.1	82531.4	72608.7	0.197463	16.4926	1.36021	0.208972	0.994851	-4.75085	23	1.48254	0.174293	0.995425	0.197463	0.174293	0.995425	Q92552	MRPS27	0.000445	21770.8	23686	24971	22394.5	17028.9	26899	0.109331	14.455	0.411179	0.69133	0.999859	-4.99997	16	0.413461	0.689504	0.99986	0.109331	0.161463	6.08e-05	Q92552	MRPS27	0.161463	6.08e-05	0.109331
Q9Y6M7	SLC4A7	0.000348068	8440.83	7590.3	9431.85		7445.06		0.183411	13.0152	0.555812	0.597102	0.994851	-5.12763	2	0.555487	0.59715	0.995425	0.183411	0.59715	0.995425	Q9Y6M7	SLC4A7	0.000445	2862.97	2201.17	3149.98		1711.98		0.661374	11.7456	1.07966	0.326795	0.999859	-4.62226	3	1.05199	0.33681	0.99986	0.661374	0.472615	6.08e-05	Q9Y6M7	SLC4A7	0.472615	6.08e-05	0.661374
P82930	MRPS34	0.000348068	185967	193718	188398	176205	179685	154265	0.158218	17.4776	1.08596	0.307529	0.994851	-5.0127	17	0.955305	0.365801	0.995425	0.158218	0.365801	0.995425	P82930	MRPS34	0.000445	76429.5	76835.3	72833.5	68581.4	51137.5	77377.4	0.218797	16.0978	0.837069	0.425943	0.999859	-4.83291	12	0.841565	0.423075	0.99986	0.218797	0.373583	6.08e-05	P82930	MRPS34	0.373583	6.08e-05	0.218797
Q9C086	INO80B	0.000348068	56911.3	52672.5	50531.8	63546.3	52940.1	45418.2	-0.0041606	15.702	-0.0245064	0.981018	0.99985	-5.52901	6	-0.0244265	0.981076	0.999821	-0.0041606	0.981076	0.999821	Q9C086	INO80B																					Q9C086	INO80B
Q56NI9	ESCO2	0.000348068	107291	108800	97709.7	99394.3	100334	86387.4	0.134946	16.6078	0.953569	0.366805	0.994851	-5.12422	38	0.795613	0.447904	0.995425	0.134946	0.447904	0.995425	Q56NI9	ESCO2	0.000445	11622	9447.55	11009.5	10704.4	8465.96	9326.86	0.172067	13.3124	0.735662	0.482159	0.999859	-4.88154	8	0.67906	0.515162	0.99986	0.172067	0.288056	6.08e-05	Q56NI9	ESCO2	0.288056	6.08e-05	0.172067
Q9UGP8	SEC63	0.000348068	6959.66	7247.4	6423.45	5131.93	6626.88	5214.78	0.289797	12.628	1.16831	0.274615	0.994851	-4.93815	3	1.19038	0.26608	0.995425	0.289797	0.26608	0.995425	Q9UGP8	SEC63	0.000445	4088.83	3253.51	4553.34		2950.62	2929.38	0.417731	12.0315	1.26548	0.258294	0.999859	-4.56368	1	1.09953	0.317321	0.99986	0.417731	0.498501	6.08e-05	Q9UGP8	SEC63	0.498501	6.08e-05	0.417731
Q12913	PTPRJ	0.000348068	10858.6	8427.89	10725.6	9412.31	8448.8	5969.87	0.349311	13.1666	1.66844	0.131801	0.994851	-4.41829	4	1.77288	0.111974	0.995425	0.349311	0.111974	0.995425	Q12913	PTPRJ																					Q12913	PTPRJ
P10768	ESD	0.000348068				26230.8				13.6998					2				0	31.6228	31.6228	P10768	ESD	0.000445	3028.87	1514.39		6020.28	1900.98		-0.659532	11.993	-0.634063	0.54829	0.999859	-4.83247	3	-0.634781	0.547253	0.99986	-0.659532	0.261812	6.08e-05	P10768	ESD	0.261812	6.08e-05	-0.659532
Q13123	IK	0.000348068	59724.5	45429.2	108221	64260.2	41879	81302	0.14147	15.9827	0.398217	0.700352	0.994851	-5.45511	17	0.404404	0.695902	0.995425	0.14147	0.695902	0.995425	Q13123	IK	0.000445	92123.7	133571	95076.8	104749	129000	86453.8	0.0007	16.7418	0.00255056	0.998025	0.999859	-5.0562	22	0.00240988	0.998133	0.99986	0.0007	0.000812	6.08e-05	Q13123	IK	0.000812	6.08e-05	0.0007
O94776	MTA2	0.000348068	26525	26446.7	37810.7	35690.1	22873.5	38466.8	-0.081194	14.9184	-0.332697	0.747475	0.994851	-5.47735	12	-0.332754	0.747379	0.995425	-0.081194	0.747379	0.995425	O94776	MTA2	0.000445	8821.22	8575.77	8418.97	16186.2	11046.3	9671.48	-0.480345	13.4936	-1.14911	0.282472	0.999859	-4.65495	6	-1.13294	0.288182	0.99986	-0.480345	0.540334	6.08e-05	O94776	MTA2	0.540334	6.08e-05	-0.480345
Q8IXB1	DNAJC10	0.000348068	8744.9	9556.74	9549.44	10352.9	8813.69	7603.57	0.067331	13.1496	0.420164	0.684857	0.994851	-5.44681	5	0.458881	0.657827	0.995425	0.067331	0.657827	0.995425	Q8IXB1	DNAJC10	0.000445	14254.8	11964.2	13961.7	15178.9	11417.7	14876.4	-0.038236	13.6916	-0.140033	0.891965	0.999859	-5.0496	3	-0.173409	0.866389	0.99986	-0.038236	0.0622872	6.08e-05	Q8IXB1	DNAJC10	0.0622872	6.08e-05	-0.038236
Q8N720	ZNF655	0.000348068	5529.56	6576.72	7281.67	8039.26	4957.45	6837.59	-0.013783	12.604	-0.061596	0.952506	0.994851	-5.52748	2	-0.0621652	0.952056	0.995425	-0.013783	0.952056	0.995425	Q8N720	ZNF655																					Q8N720	ZNF655
Q9Y6A4	CFAP20	0.000348068	27168.3	21442.3	50366.4	35908.4	22766.4	45574.2	-0.114865	15.0091	-0.330656	0.748962	0.994851	-5.47798	4	-0.327296	0.75136	0.995425	-0.114865	0.75136	0.995425	Q9Y6A4	CFAP20	0.000445	103928	96332.9	119455	97059.2	117970	103082	0.00633444	16.6836	0.0268848	0.979185	0.999859	-5.05596	9	0.026996	0.979086	0.99986	0.00633444	0.00917915	6.08e-05	Q9Y6A4	CFAP20	0.00917915	6.08e-05	0.00633444
Q9NY65	TUBA8	0.000348068	83060.9	68991.5	85217.9	105619	93229.2	46613	0.0298117	16.2672	0.101468	0.921548	0.994851	-5.52443	1	0.103255	0.920155	0.995425	0.0298117	0.920155	0.995425	Q9NY65	TUBA8	0.000445	13393.9	14322.4	15400.7	13010.6	12623	18457	-0.0123534	13.9032	-0.0444436	0.965599	0.999859	-5.05554	2	-0.0425597	0.967035	0.99986	-0.0123534	0.0145576	6.08e-05	Q9NY65	TUBA8	0.0145576	6.08e-05	-0.0123534
Q969G3	SMARCE1	0.000348068	12474.4	11034.4	10260.9	18260.2	8951.75	10073.3	-0.0737767	13.5784	-0.244082	0.812995	0.994851	-5.50124	6	-0.249635	0.808797	0.995425	-0.0737767	0.808797	0.995425	Q969G3	SMARCE1	0.000445	7112.79	6730.59	8226.05	12587.2	6306.13	7173.09	-0.177295	13.1589	-0.388319	0.707528	0.999859	-5.00597	5	-0.384457	0.710081	0.99986	-0.177295	0.148692	6.08e-05	Q969G3	SMARCE1	0.148692	6.08e-05	-0.177295
P11586	MTHFD1	0.000348068	24564.5	24972.3	20678.2	63393.6	22736.5	24158.3	-0.485616	14.7275	-1.27385	0.236667	0.994851	-4.83733	20	-1.30906	0.224795	0.995425	-0.485616	0.224795	0.995425	P11586	MTHFD1	0.000445	4474.17	3455.33	6402.36	10305	3776.07	5987.43	-0.41168	12.7371	-0.659012	0.527703	0.999859	-4.91483	13	-0.657007	0.528561	0.99986	-0.41168	0.276904	6.08e-05	P11586	MTHFD1	0.276904	6.08e-05	-0.41168
[truncated: 1,884 more rows]

## Sheet: Global proteomics
Protein.Group	Genes	Global.PG.Q.Value_6h	LFQ_DMSO_6h_1	LFQ_DMSO_6h_2	LFQ_DMSO_6h_3	LFQ_DMSO_6h_4	LFQ_DMSO_6h_5	LFQ_DMSO_6h_6	LFQ_TCIP3_6h_1	LFQ_TCIP3_6h_2	LFQ_TCIP3_6h_3	LFQ_TCIP3_6h_4	LFQ_TCIP3_6h_5	LFQ_TCIP3_6h_6	LFQ_Neg1_6h_1	LFQ_Neg1_6h_2	LFQ_Neg1_6h_3	LFQ_Neg1_6h_4	LFQ_Neg1_6h_5	LFQ_Neg2_6h_1	LFQ_Neg2_6h_2	LFQ_Neg2_6h_3	LFQ_Neg2_6h_4	LFQ_Neg2_6h_5	LFQ_dCBP1_6h_1	LFQ_dCBP1_6h_2	LFQ_dCBP1_6h_3	LFQ_dCBP1_6h_4	LFQ_dCBP1_6h_5	LFQ_dCBP1_6h_6	TCIP3_6h_logFC	TCIP3_6h_AveExpr	TCIP3_6h_t	TCIP3_6h_P.Value	TCIP3_6h_adj.P.Val	TCIP3_6h_B	TCIP3_6h_count	TCIP3_6h_sca.t	TCIP3_6h_sca.P.Value	TCIP3_6h_sca.adj.pval	Neg1_6h_logFC	Neg1_6h_AveExpr	Neg1_6h_t	Neg1_6h_P.Value	Neg1_6h_adj.P.Val	Neg1_6h_B	Neg1_6h_count	Neg1_6h_sca.t	Neg1_6h_sca.P.Value
[truncated: 8,415 more rows]
[truncated: 96 more columns]
