# Supplementary material for: A Bivalent Molecular Glue Linking Lysine Acetyltransferases to Oncogene-induced Cell Death
Source: bioRxiv. 2025 Mar 17:2025.03.14.643404. Preprint. [Version 1] doi: 10.1101/2025.03.14.643404 (PMC11956963; doi:10.1101/2025.03.14.643404)
Supplement: Supplement 5 [file media-5.xlsx]

## Sheet: Key
KEY
Overall Description:
This worksheet contains results of enrichment analyses of public datasets of ChIP-seq experiments for transcription factors (TFs) in blood-lineage human cells using ChIP-atlas. The analysis was performed on 28 October 2024 using https://chip-atlas.org/enrichment_analysis and the parameters "H. sapiens (hg38)", Experiment type = "ChIP: TF and others", Cell type class = "Blood", Threshold for Signi…
Column Name	Description
Dataset	Sequence read archive (SRA) number for public ChIP-seq dataset analyzed
Type	Experiment type of public ChIP-seq experiment, i.e. "TF and others"
Epitope	The target of the public ChIP-seq experiment
Cellclass	Cell class type in public ChIP-seq experiment, i.e. "Blood"
Celltype	Name of cell line sequenced in public ChIP-seq dataset
Numpeaks	Number of peaks reconstructed for ChIP-seq experiment
log10_p-value	log10(P); P-values calculated with two-tailed Fisher's exact probability test
log10_padj	log10(adj. P); P-values adjusted by Benjamini-Hochberg
FoldEnrichment	Ratio of overlap between public ChIP-seq epitope in foreground (analyzed) peakset and epitope in background peak set. If greater than 1, the protein is enriched in the peakset being analyzed.
ChIP	Target of histone acetylation ChIP-seq experiment performed in this manuscript
UPORDOWN	up = gained sites; down = lost sites. Separated on different tabs.
TIMEPOINT	Time of TCIP3 addition
TREATMENT	Dose and compound added; i.e. "1nM_TCIP3
Group	Combined Epitope: Celltype (Dataset) name from public ChIP-seq experiment
RowNumberInFig3C	Only for "Enrichment @ Gained Sites" tab; lists what row, if any, the data was plotted in this manuscript's Fig. 3C. The top ~20 significantly enriched TFs were plotted.

## Sheet: Enrichment @ Gained Sites
Dataset	Type	Epitope	Cellclass	Celltype	Numpeaks	log10_p-value	log10_padj	FoldEnrichment	ChIP	UPORDOWN	TIMEPOINT	TREATMENT	Group	RowNumberInFig3C
SRX18259595	TFs and others	BCL6	Blood	SEM	1134	-8.96311	-6.8831	111.729	H2BK20ac	up	15m	1nM_TCIP3	BCL6: SEM (SRX18259595)	1
SRX18259595	TFs and others	BCL6	Blood	SEM	1134	-8.92681	-5.0722	111.658	H3K27ac	up	15m	1nM_TCIP3	BCL6: SEM (SRX18259595)	1
SRX18259599	TFs and others	BCL6	Blood	RCH-ACV	1858	-13.3296	-10.3673	55.2254	H2BK20ac	up	15m	1nM_TCIP3	BCL6: RCH-ACV (SRX18259599)	2
SRX11865072	TFs and others	CBX8	Blood	SU-DHL-4	650	-3.12288	-2.07245	50.5943	H2BK20ac	up	15m	1nM_TCIP3	CBX8: SU-DHL-4 (SRX11865072)	3
SRX11865074	TFs and others	CBX8	Blood	SU-DHL-4	792	-4.04931	-2.83622	35.1288	H2BK20ac	up	15m	1nM_TCIP3	CBX8: SU-DHL-4 (SRX11865074)	4
SRX18259599	TFs and others	BCL6	Blood	RCH-ACV	1858	-5.85297	-2.47548	25.9671	H3K27ac	up	15m	1nM_TCIP3	BCL6: RCH-ACV (SRX18259599)	2
SRX150451	TFs and others	SIRT6	Blood	K-562	2219	-6.79301	-5.08292	23.942	H2BK20ac	up	15m	1nM_TCIP3	SIRT6: K-562 (SRX150451)	5
SRX18259597	TFs and others	BCL6	Blood	ICN13	2881	-6.62277	-4.93927	22.3769	H2BK20ac	up	15m	1nM_TCIP3	BCL6: ICN13 (SRX18259597)	6
SRX13367418	TFs and others	ESR2	Blood	GRANTA-519	1574	-5.48791	-4.01877	21.5555	H2BK20ac	up	15m	1nM_TCIP3	ESR2: GRANTA-519 (SRX13367418)	7
SRX656428	TFs and others	BCL6	Blood	RS 411	4444	-11.7722	-9.16213	20.5694	H2BK20ac	up	15m	1nM_TCIP3	BCL6: RS 411 (SRX656428)	8
SRX275410	TFs and others	BCL6	Blood	OCI-LY1	3019	-12.8761	-10.0643	20.4305	H2BK20ac	up	15m	1nM_TCIP3	BCL6: OCI-LY1 (SRX275410)	9
SRX130604	TFs and others	NCOR1	Blood	OCI-LY1	4960	-18.4131	-15.0249	18.8137	H2BK20ac	up	15m	1nM_TCIP3	NCOR1: OCI-LY1 (SRX130604)	10
SRX472275	TFs and others	TERF1	Blood	Lymphoblastoid cell line	2297	-3.19842	-2.13173	17.8767	H2BK20ac	up	15m	1nM_TCIP3	TERF1: Lymphoblastoid cell line (SRX472275)	11
SRX18259595	TFs and others	BCL6	Blood	SEM	1134	-12.3302	-9.79781	17.5972	H3K27ac	up	1h	1nM_TCIP3	BCL6: SEM (SRX18259595)	1
SRX243763	TFs and others	PAX5	Blood	NAMALWA	2691	-7.8205	-5.94695	16.7987	H2BK20ac	up	15m	1nM_TCIP3	PAX5: NAMALWA (SRX243763)	12
SRX6909704	TFs and others	Epitope tags	Blood	697	4742	-9.75563	-7.53374	16.5832	H2BK20ac	up	15m	1nM_TCIP3	Epitope tags: 697 (SRX6909704)
SRX19553528	TFs and others	CEBPA	Blood	Kasumi-1	2158	-4.93486	-3.55807	16.5321	H2BK20ac	up	15m	1nM_TCIP3	CEBPA: Kasumi-1 (SRX19553528)	13
SRX1048472	TFs and others	MEF2B	Blood	KARPAS-422	2288	-6.78076	-5.07493	16.3791	H2BK20ac	up	15m	1nM_TCIP3	MEF2B: KARPAS-422 (SRX1048472)	14
SRX5865966	TFs and others	TP53	Blood	K-562	562	-17.7482	-15.7341	15.9097	H2BK20ac	up	1h	1nM_TCIP3	TP53: K-562 (SRX5865966)	15
SRX1048477	TFs and others	BACH2	Blood	OCI-LY-7	1592	-4.84238	-3.48624	15.8107	H2BK20ac	up	15m	1nM_TCIP3	BACH2: OCI-LY-7 (SRX1048477)	16
SRX3461645	TFs and others	BCL6	Blood	OCI-LY1	7206	-19.5174	-15.9531	15.5283	H2BK20ac	up	15m	1nM_TCIP3	BCL6: OCI-LY1 (SRX3461645)	17
SRX5865977	TFs and others	TP53	Blood	MOLM-13	342	-9.84329	-8.35635	15.4109	H2BK20ac	up	1h	1nM_TCIP3	TP53: MOLM-13 (SRX5865977)
SRX19553533	TFs and others	FOS	Blood	Kasumi-1	867	-5.13189	-4.05401	14.8972	H2BK20ac	up	1h	1nM_TCIP3	FOS: Kasumi-1 (SRX19553533)
SRX15783137	TFs and others	BHLHE40	Blood	Jurkat	707	-2.78783	-2.04959	14.8972	H2BK20ac	up	1h	1nM_TCIP3	BHLHE40: Jurkat (SRX15783137)
SRX5865985	TFs and others	TP53	Blood	MOLM-13	390	-12.6351	-10.9371	14.7133	H2BK20ac	up	1h	1nM_TCIP3	TP53: MOLM-13 (SRX5865985)
SRX1048454	TFs and others	BACH2	Blood	DOHH-2	2221	-6.46424	-4.81248	14.6874	H2BK20ac	up	15m	1nM_TCIP3	BACH2: DOHH-2 (SRX1048454)
SRX3703148	TFs and others	MEF2B	Blood	DLBCL	2387	-3.81568	-2.64494	14.653	H2BK20ac	up	15m	1nM_TCIP3	MEF2B: DLBCL (SRX3703148)
SRX11165894	TFs and others	ZNF518B	Blood	K-562	1496	-5.8269	-4.6735	14.4834	H2BK20ac	up	1h	1nM_TCIP3	ZNF518B: K-562 (SRX11165894)
SRX084601	TFs and others	NCOR2	Blood	OCI-LY1	5138	-14.2213	-11.1341	14.3652	H2BK20ac	up	15m	1nM_TCIP3	NCOR2: OCI-LY1 (SRX084601)
SRX16750183	TFs and others	Epitope tags	Blood	CCRF-CEM	1228	-3.50846	-2.66182	14.1878	H2BK20ac	up	1h	1nM_TCIP3	Epitope tags: CCRF-CEM (SRX16750183)
SRX5865966	TFs and others	TP53	Blood	K-562	562	-28.3478	-25.7612	13.942	H2BK20ac	up	2h	1nM_TCIP3	TP53: K-562 (SRX5865966)	15
SRX5865982	TFs and others	TP53	Blood	MOLM-13	535	-19.5825	-17.4332	13.9327	H2BK20ac	up	1h	1nM_TCIP3	TP53: MOLM-13 (SRX5865982)
SRX243760	TFs and others	PAX5	Blood	RAJI	3198	-8.04947	-6.12861	13.7278	H2BK20ac	up	15m	1nM_TCIP3	PAX5: RAJI (SRX243760)
SRX18259595	TFs and others	BCL6	Blood	SEM	1134	-16.5139	-14.617	13.6558	H2BK20ac	up	1h	1nM_TCIP3	BCL6: SEM (SRX18259595)	1
SRX5865984	TFs and others	TP53	Blood	MOLM-13	331	-9.89471	-8.40228	13.2646	H2BK20ac	up	1h	1nM_TCIP3	TP53: MOLM-13 (SRX5865984)
SRX2795363	TFs and others	BRD4	Blood	Mutu	952	-4.85685	-3.81888	13.1446	H2BK20ac	up	1h	1nM_TCIP3	BRD4: Mutu (SRX2795363)
SRX1048459	TFs and others	MEF2B	Blood	DOHH-2	3740	-8.7724	-6.73314	13.0933	H2BK20ac	up	15m	1nM_TCIP3	MEF2B: DOHH-2 (SRX1048459)
SRX5865982	TFs and others	TP53	Blood	MOLM-13	535	-33.9641	-31.0988	12.9139	H2BK20ac	up	2h	1nM_TCIP3	TP53: MOLM-13 (SRX5865982)
SRX14127559	TFs and others	XPO1	Blood	OCI-AML3	483	-4.08794	-3.151	12.8424	H2BK20ac	up	1h	1nM_TCIP3	XPO1: OCI-AML3 (SRX14127559)
SRX244191	TFs and others	BCL6	Blood	OCI-LY-7	4193	-10.3915	-8.01752	12.4624	H2BK20ac	up	15m	1nM_TCIP3	BCL6: OCI-LY-7 (SRX244191)
SRX5865960	TFs and others	TP53	Blood	K-562	499	-3.31301	-2.48906	12.4144	H2BK20ac	up	1h	1nM_TCIP3	TP53: K-562 (SRX5865960)
SRX758133	TFs and others	NR3C1	Blood	MM.1S	4487	-5.9696	-4.40252	12.3734	H2BK20ac	up	15m	1nM_TCIP3	NR3C1: MM.1S (SRX758133)
SRX831875	TFs and others	STAT5B	Blood	CD8+ T cells	3049	-4.33673	-3.07345	12.3685	H2BK20ac	up	15m	1nM_TCIP3	STAT5B: CD8+ T cells (SRX831875)
SRX9390334	TFs and others	EP300	Blood	MM.1S	1488	-3.53361	-2.41021	12.3429	H2BK20ac	up	15m	1nM_TCIP3	EP300: MM.1S (SRX9390334)
SRX5865990	TFs and others	TP53	Blood	MOLM-13	572	-19.1016	-16.9921	12.3382	H2BK20ac	up	1h	1nM_TCIP3	TP53: MOLM-13 (SRX5865990)
SRX5865968	TFs and others	TP53	Blood	K-562	642	-11.5751	-9.96744	12.2864	H2BK20ac	up	1h	1nM_TCIP3	TP53: K-562 (SRX5865968)
SRX3666506	TFs and others	TP53	Blood	T cells	1186	-19.0408	-16.9389	12.263	H2BK20ac	up	1h	1nM_TCIP3	TP53: T cells (SRX3666506)
SRX5865976	TFs and others	TP53	Blood	MOLM-13	429	-13.5087	-11.7333	12.096	H2BK20ac	up	1h	1nM_TCIP3	TP53: MOLM-13 (SRX5865976)
SRX19553533	TFs and others	FOS	Blood	Kasumi-1	867	-7.07431	-6.17792	11.9669	H2BK20ac	up	2h	1nM_TCIP3	FOS: Kasumi-1 (SRX19553533)
SRX12118518	TFs and others	POU2F2	Blood	OCI-LY-7	5333	-10.1708	-7.86176	11.9222	H2BK20ac	up	15m	1nM_TCIP3	POU2F2: OCI-LY-7 (SRX12118518)
SRX5865969	TFs and others	TP53	Blood	K-562	420	-3.25311	-2.44008	11.9178	H2BK20ac	up	1h	1nM_TCIP3	TP53: K-562 (SRX5865969)
SRX959103	TFs and others	NR3C1	Blood	NALM-6	4175	-5.03142	-3.63737	11.8041	H2BK20ac	up	15m	1nM_TCIP3	NR3C1: NALM-6 (SRX959103)
SRX15203430	TFs and others	PAF1	Blood	Acute lymphoid leukemia	214	-3.90725	-2.99519	11.6385	H2BK20ac	up	1h	1nM_TCIP3	PAF1: Acute lymphoid leukemia (SRX15203430)
SRX1048491	TFs and others	MEF2B	Blood	SU-DHL-4	5773	-10.0381	-7.76382	11.6082	H2BK20ac	up	15m	1nM_TCIP3	MEF2B: SU-DHL-4 (SRX1048491)
SRX18259601	TFs and others	BCL6	Blood	ICN12	10580	-12.8505	-10.0643	11.5516	H2BK20ac	up	15m	1nM_TCIP3	BCL6: ICN12 (SRX18259601)
SRX656346	TFs and others	BCL6	Blood	ICN12	10580	-12.8505	-10.0643	11.5516	H2BK20ac	up	15m	1nM_TCIP3	BCL6: ICN12 (SRX656346)
SRX21879464	TFs and others	IRF4	Blood	KMS-12-BM	5043	-5.7601	-4.23915	11.5015	H2BK20ac	up	15m	1nM_TCIP3	IRF4: KMS-12-BM (SRX21879464)
SRX5865990	TFs and others	TP53	Blood	MOLM-13	572	-33.177	-30.3531	11.453	H2BK20ac	up	2h	1nM_TCIP3	TP53: MOLM-13 (SRX5865990)
SRX21147142	TFs and others	TP53	Blood	MOLM-13	99	-5.19705	-4.10696	11.3348	H2BK20ac	up	1h	1nM_TCIP3	TP53: MOLM-13 (SRX21147142)
SRX10475512	TFs and others	ZNF174	Blood	K-562	1336	-3.85072	-2.95078	11.2858	H2BK20ac	up	1h	1nM_TCIP3	ZNF174: K-562 (SRX10475512)
SRX18774184	TFs and others	CDC73	Blood	THP-6	3042	-3.37956	-2.28801	11.2314	H2BK20ac	up	15m	1nM_TCIP3	CDC73: THP-6 (SRX18774184)
SRX150620	TFs and others	JUND	Blood	GM12878	3909	-4.89349	-3.52711	11.1574	H2BK20ac	up	15m	1nM_TCIP3	JUND: GM12878 (SRX150620)
SRX5865968	TFs and others	TP53	Blood	K-562	642	-19.1357	-17.1454	11.1033	H2BK20ac	up	2h	1nM_TCIP3	TP53: K-562 (SRX5865968)
SRX19888686	TFs and others	RBM15	Blood	K-562	1008	-5.14173	-4.06314	11.0937	H2BK20ac	up	1h	1nM_TCIP3	RBM15: K-562 (SRX19888686)
SRX082162	TFs and others	JUND	Blood	GM12878	3931	-4.87828	-3.51569	11.0882	H2BK20ac	up	15m	1nM_TCIP3	JUND: GM12878 (SRX082162)
SRX5865985	TFs and others	TP53	Blood	MOLM-13	390	-16.0519	-14.3741	11.0804	H2BK20ac	up	2h	1nM_TCIP3	TP53: MOLM-13 (SRX5865985)
SRX290878	TFs and others	EBNA3	Blood	Mutu	3652	-5.64848	-4.14863	11.061	H2BK20ac	up	15m	1nM_TCIP3	EBNA3: Mutu (SRX290878)
SRX084599	TFs and others	BCL6	Blood	OCI-LY1	11589	-20.2403	-16.375	10.7612	H2BK20ac	up	15m	1nM_TCIP3	BCL6: OCI-LY1 (SRX084599)
SRX3666506	TFs and others	TP53	Blood	T cells	1186	-30.2099	-27.5207	10.7264	H2BK20ac	up	2h	1nM_TCIP3	TP53: T cells (SRX3666506)
SRX5457397	TFs and others	BCLAF1	Blood	K-562	881	-5.03459	-3.97475	10.6409	H2BK20ac	up	1h	1nM_TCIP3	BCLAF1: K-562 (SRX5457397)
SRX3322182	TFs and others	HNRNPUL1	Blood	K-562	898	-4.39117	-3.42036	10.6409	H2BK20ac	up	1h	1nM_TCIP3	HNRNPUL1: K-562 (SRX3322182)
SRX185893	TFs and others	BCL6	Blood	B cells	4809	-7.89344	-6.01037	10.5779	H2BK20ac	up	15m	1nM_TCIP3	BCL6: B cells (SRX185893)
SRX5242456	TFs and others	MED1	Blood	MOLM-14	4315	-3.28216	-2.20851	10.5779	H2BK20ac	up	15m	1nM_TCIP3	MED1: MOLM-14 (SRX5242456)
SRX243760	TFs and others	PAX5	Blood	RAJI	3198	-6.20682	-2.65324	10.509	H3K27ac	up	15m	1nM_TCIP3	PAX5: RAJI (SRX243760)
SRX11865068	TFs and others	RNF2	Blood	SU-DHL-4	1792	-3.97776	-2.77518	10.3693	H2BK20ac	up	15m	1nM_TCIP3	RNF2: SU-DHL-4 (SRX11865068)
SRX275410	TFs and others	BCL6	Blood	OCI-LY1	3019	-5.40649	-2.25085	10.3319	H3K27ac	up	15m	1nM_TCIP3	BCL6: OCI-LY1 (SRX275410)	9
SRX5865984	TFs and others	TP53	Blood	MOLM-13	331	-13.0966	-11.7282	10.3276	H2BK20ac	up	2h	1nM_TCIP3	TP53: MOLM-13 (SRX5865984)
SRX3322799	TFs and others	TCF12	Blood	GM12878	5576	-8.61262	-6.59238	10.3207	H2BK20ac	up	15m	1nM_TCIP3	TCF12: GM12878 (SRX3322799)
SRX10474980	TFs and others	HEY1	Blood	K-562	1798	-5.57126	-4.44391	10.2739	H2BK20ac	up	1h	1nM_TCIP3	HEY1: K-562 (SRX10474980)
SRX16750183	TFs and others	Epitope tags	Blood	CCRF-CEM	1228	-4.14678	-3.53864	10.2573	H2BK20ac	up	2h	1nM_TCIP3	Epitope tags: CCRF-CEM (SRX16750183)
SRX8664952	TFs and others	ATF4	Blood	HUDEP-2	1494	-4.14678	-3.53864	10.2573	H2BK20ac	up	2h	1nM_TCIP3	ATF4: HUDEP-2 (SRX8664952)
SRX5865969	TFs and others	TP53	Blood	K-562	420	-4.70513	-4.03624	10.0522	H2BK20ac	up	2h	1nM_TCIP3	TP53: K-562 (SRX5865969)
SRX10475070	TFs and others	DLX4	Blood	K-562	1529	-4.88191	-3.842	10.027	H2BK20ac	up	1h	1nM_TCIP3	DLX4: K-562 (SRX10475070)
SRX959099	TFs and others	NR3C1	Blood	NALM-6	13552	-11.9622	-9.30098	10.0206	H2BK20ac	up	15m	1nM_TCIP3	NR3C1: NALM-6 (SRX959099)
SRX11165894	TFs and others	ZNF518B	Blood	K-562	1496	-6.45648	-5.60734	9.97239	H2BK20ac	up	2h	1nM_TCIP3	ZNF518B: K-562 (SRX11165894)
SRX10476702	TFs and others	ZNF561	Blood	K-562	1432	-4.2392	-3.28448	9.93148	H2BK20ac	up	1h	1nM_TCIP3	ZNF561: K-562 (SRX10476702)
SRX13999625	TFs and others	MEF2C	Blood	GM12878	3380	-4.6071	-3.28743	9.91924	H2BK20ac	up	15m	1nM_TCIP3	MEF2C: GM12878 (SRX13999625)
SRX5865977	TFs and others	TP53	Blood	MOLM-13	342	-9.91495	-8.81825	9.90362	H2BK20ac	up	2h	1nM_TCIP3	TP53: MOLM-13 (SRX5865977)
SRX6909705	TFs and others	Epitope tags	Blood	697	4251	-3.16672	-2.10552	9.8494	H2BK20ac	up	15m	1nM_TCIP3	Epitope tags: 697 (SRX6909705)
SRX1012539	TFs and others	BCL6	Blood	B cells	9326	-14.7814	-11.615	9.84037	H2BK20ac	up	15m	1nM_TCIP3	BCL6: B cells (SRX1012539)
SRX13999627	TFs and others	MEF2C	Blood	NALM-6	2474	-3.16524	-2.10472	9.84037	H2BK20ac	up	15m	1nM_TCIP3	MEF2C: NALM-6 (SRX13999627)
SRX5865976	TFs and others	TP53	Blood	MOLM-13	429	-19.0219	-17.0487	9.81897	H2BK20ac	up	2h	1nM_TCIP3	TP53: MOLM-13 (SRX5865976)
SRX11165841	TFs and others	GABPB2	Blood	K-562	1638	-4.78506	-3.75478	9.65561	H2BK20ac	up	1h	1nM_TCIP3	GABPB2: K-562 (SRX11165841)
SRX8468846	TFs and others	IRF4	Blood	B cells	6762	-6.7386	-5.04935	9.62645	H2BK20ac	up	15m	1nM_TCIP3	IRF4: B cells (SRX8468846)
SRX1652876	TFs and others	POU2F2	Blood	BJAB	3142	-3.82732	-2.65306	9.62491	H2BK20ac	up	15m	1nM_TCIP3	POU2F2: BJAB (SRX1652876)
SRX1477665	TFs and others	MED12	Blood	CD34 Hematopoietic stem cells	3279	-3.12868	-2.07625	9.61973	H2BK20ac	up	15m	1nM_TCIP3	MED12: CD34 Hematopoietic stem cells (SRX1477665)
SRX243762	TFs and others	PAX5	Blood	NAMALWA	9417	-13.5965	-10.5763	9.61111	H2BK20ac	up	15m	1nM_TCIP3	PAX5: NAMALWA (SRX243762)
SRX278504	TFs and others	TP53	Blood	Lymphoblastoid cells	1036	-14.8559	-13.0159	9.61111	H2BK20ac	up	1h	1nM_TCIP3	TP53: Lymphoblastoid cells (SRX278504)
SRX15634119	TFs and others	RBM15	Blood	K-562	1314	-3.54399	-2.69106	9.5495	H2BK20ac	up	1h	1nM_TCIP3	RBM15: K-562 (SRX15634119)
SRX15634121	TFs and others	RBM15	Blood	K-562	1285	-3.54399	-2.69106	9.5495	H2BK20ac	up	1h	1nM_TCIP3	RBM15: K-562 (SRX15634121)
SRX17010395	TFs and others	MAF	Blood	MM.1S	5212	-4.49198	-3.19367	9.45855	H2BK20ac	up	15m	1nM_TCIP3	MAF: MM.1S (SRX17010395)
SRX5865974	TFs and others	TP53	Blood	K-562	1574	-54.8284	-51.306	9.38641	H2BK20ac	up	2h	1nM_TCIP3	TP53: K-562 (SRX5865974)
SRX11167190	TFs and others	ZNF655	Blood	K-562	1696	-5.28272	-4.18305	9.31076	H2BK20ac	up	1h	1nM_TCIP3	ZNF655: K-562 (SRX11167190)
SRX16497164	TFs and others	ZNF398	Blood	K-562	1618	-4.69183	-3.67958	9.31076	H2BK20ac	up	1h	1nM_TCIP3	ZNF398: K-562 (SRX16497164)
SRX16500145	TFs and others	HOXB6	Blood	K-562	1900	-4.69183	-3.67958	9.31076	H2BK20ac	up	1h	1nM_TCIP3	HOXB6: K-562 (SRX16500145)
SRX19888671	TFs and others	RBM15	Blood	K-562	952	-4.69183	-3.67958	9.31076	H2BK20ac	up	1h	1nM_TCIP3	RBM15: K-562 (SRX19888671)
SRX1052316	TFs and others	Epitope tags	Blood	K-562	976	-2.89049	-2.1354	9.31076	H2BK20ac	up	1h	1nM_TCIP3	Epitope tags: K-562 (SRX1052316)
SRX19553527	TFs and others	CEBPA	Blood	Kasumi-1	3756	-3.74253	-2.58232	9.22746	H2BK20ac	up	15m	1nM_TCIP3	CEBPA: Kasumi-1 (SRX19553527)
SRX1048482	TFs and others	PAX5	Blood	OCI-LY-7	5762	-5.11512	-3.70003	9.16528	H2BK20ac	up	15m	1nM_TCIP3	PAX5: OCI-LY-7 (SRX1048482)
SRX10475513	TFs and others	ZNF174	Blood	K-562	1490	-4.05195	-3.1201	9.12075	H2BK20ac	up	1h	1nM_TCIP3	ZNF174: K-562 (SRX10475513)
SRX3009985	TFs and others	CHD1	Blood	GM12878	821	-9.81256	-8.32924	9.09754	H2BK20ac	up	1h	1nM_TCIP3	CHD1: GM12878 (SRX3009985)
SRX11166923	TFs and others	ZNF280B	Blood	K-562	1456	-3.45233	-2.61425	9.08367	H2BK20ac	up	1h	1nM_TCIP3	ZNF280B: K-562 (SRX11166923)
SRX16495382	TFs and others	RNF219	Blood	K-562	1424	-3.45233	-2.61425	9.08367	H2BK20ac	up	1h	1nM_TCIP3	RNF219: K-562 (SRX16495382)
SRX9045665	TFs and others	TP53	Blood	Erythroblasts	1544	-54.6942	-51.306	9.04367	H2BK20ac	up	2h	1nM_TCIP3	TP53: Erythroblasts (SRX9045665)
SRX3322798	TFs and others	TCF12	Blood	GM12878	6722	-7.99347	-6.08237	8.99284	H2BK20ac	up	15m	1nM_TCIP3	TCF12: GM12878 (SRX3322798)
SRX10478041	TFs and others	ZNF695	Blood	K-562	1478	-4.60198	-3.60352	8.9897	H2BK20ac	up	1h	1nM_TCIP3	ZNF695: K-562 (SRX10478041)
SRX5865960	TFs and others	TP53	Blood	K-562	499	-3.87465	-3.29576	8.97515	H2BK20ac	up	2h	1nM_TCIP3	TP53: K-562 (SRX5865960)
SRX392808	TFs and others	EP300	Blood	GM12878	4718	-5.04184	-3.64617	8.92983	H2BK20ac	up	15m	1nM_TCIP3	EP300: GM12878 (SRX392808)
SRX18259599	TFs and others	BCL6	Blood	RCH-ACV	1858	-29.9023	-27.3157	8.86334	H2BK20ac	up	1h	1nM_TCIP3	BCL6: RCH-ACV (SRX18259599)	2
SRX368849	TFs and others	CDK8	Blood	MM.1S	6669	-6.4227	-4.78267	8.82718	H2BK20ac	up	15m	1nM_TCIP3	CDK8: MM.1S (SRX368849)
SRX4671059	TFs and others	BMI1	Blood	Lymphoblastoid cell line	6002	-6.4227	-4.78267	8.82718	H2BK20ac	up	15m	1nM_TCIP3	BMI1: Lymphoblastoid cell line (SRX4671059)
SRX10976193	TFs and others	ZNF347	Blood	K-562	1377	-2.80158	-2.06158	8.76307	H2BK20ac	up	1h	1nM_TCIP3	ZNF347: K-562 (SRX10976193)
SRX5099496	TFs and others	STAT3	Blood	TMD8	3447	-3.63516	-2.49736	8.74592	H2BK20ac	up	15m	1nM_TCIP3	STAT3: TMD8 (SRX5099496)
SRX11865065	TFs and others	RNF2	Blood	SU-DHL-4	3539	-5.66983	-4.16432	8.72387	H2BK20ac	up	15m	1nM_TCIP3	RNF2: SU-DHL-4 (SRX11865065)
SRX11166851	TFs and others	RFX7	Blood	K-562	1708	-5.65026	-4.51651	8.70617	H2BK20ac	up	1h	1nM_TCIP3	RFX7: K-562 (SRX11166851)
SRX10475512	TFs and others	ZNF174	Blood	K-562	1336	-4.90845	-4.21717	8.70318	H2BK20ac	up	2h	1nM_TCIP3	ZNF174: K-562 (SRX10475512)
SRX19888672	TFs and others	RBM15	Blood	K-562	964	-4.51531	-3.52895	8.69005	H2BK20ac	up	1h	1nM_TCIP3	RBM15: K-562 (SRX19888672)
SRX278504	TFs and others	TP53	Blood	Lymphoblastoid cells	1036	-24.5635	-22.1753	8.68563	H2BK20ac	up	2h	1nM_TCIP3	TP53: Lymphoblastoid cells (SRX278504)
SRX18259595	TFs and others	BCL6	Blood	SEM	1134	-16.0855	-14.3963	8.67598	H2BK20ac	up	2h	1nM_TCIP3	BCL6: SEM (SRX18259595)	1
SRX14127559	TFs and others	XPO1	Blood	OCI-AML3	483	-4.35176	-3.72622	8.66567	H2BK20ac	up	2h	1nM_TCIP3	XPO1: OCI-AML3 (SRX14127559)
SRX10475801	TFs and others	ZNF77	Blood	K-562	1357	-3.92161	-3.00663	8.59455	H2BK20ac	up	1h	1nM_TCIP3	ZNF77: K-562 (SRX10475801)
SRX21147142	TFs and others	TP53	Blood	MOLM-13	99	-6.4811	-5.62986	8.58493	H2BK20ac	up	2h	1nM_TCIP3	TP53: MOLM-13 (SRX21147142)
SRX290877	TFs and others	EBNA2	Blood	Mutu	9016	-9.33296	-7.17519	8.57341	H2BK20ac	up	15m	1nM_TCIP3	EBNA2: Mutu (SRX290877)
SRX3703145	TFs and others	MEF2B	Blood	DLBCL	5387	-5.6064	-4.11222	8.55343	H2BK20ac	up	15m	1nM_TCIP3	MEF2B: DLBCL (SRX3703145)
SRX3322182	TFs and others	HNRNPUL1	Blood	K-562	898	-5.93169	-5.12856	8.54777	H2BK20ac	up	2h	1nM_TCIP3	HNRNPUL1: K-562 (SRX3322182)
SRX5457371	TFs and others	DPF2	Blood	K-562	5564	-3.58753	-2.45779	8.53981	H2BK20ac	up	15m	1nM_TCIP3	DPF2: K-562 (SRX5457371)
SRX298273	TFs and others	MAFK	Blood	OCI-LY-7	6397	-7.75604	-5.8993	8.52746	H2BK20ac	up	15m	1nM_TCIP3	MAFK: OCI-LY-7 (SRX298273)
SRX16495383	TFs and others	RNF219	Blood	K-562	1608	-5.021	-3.96252	8.5127	H2BK20ac	up	1h	1nM_TCIP3	RNF219: K-562 (SRX16495383)
SRX10976194	TFs and others	ZNF347	Blood	K-562	1301	-2.75912	-2.0254	8.5127	H2BK20ac	up	1h	1nM_TCIP3	ZNF347: K-562 (SRX10976194)
SRX18259599	TFs and others	BCL6	Blood	RCH-ACV	1858	-16.815	-13.5624	8.47705	H3K27ac	up	1h	1nM_TCIP3	BCL6: RCH-ACV (SRX18259599)	2
SRX2795363	TFs and others	BRD4	Blood	Mutu	952	-4.82712	-4.14221	8.4472	H2BK20ac	up	2h	1nM_TCIP3	BRD4: Mutu (SRX2795363)
SRX243761	TFs and others	PAX5	Blood	RAJI	6679	-7.71243	-5.87239	8.44446	H2BK20ac	up	15m	1nM_TCIP3	PAX5: RAJI (SRX243761)
SRX244190	TFs and others	BACH2	Blood	OCI-LY-7	7053	-9.23076	-7.09667	8.41001	H2BK20ac	up	15m	1nM_TCIP3	BACH2: OCI-LY-7 (SRX244190)
SRX11162098	TFs and others	PHTF2	Blood	K-562	1758	-4.43161	-3.45429	8.40972	H2BK20ac	up	1h	1nM_TCIP3	PHTF2: K-562 (SRX11162098)
SRX19888686	TFs and others	RBM15	Blood	K-562	1008	-6.40055	-5.55433	8.40227	H2BK20ac	up	2h	1nM_TCIP3	RBM15: K-562 (SRX19888686)
SRX10976129	TFs and others	SNAPC5	Blood	K-562	1425	-4.97968	-3.92693	8.3928	H2BK20ac	up	1h	1nM_TCIP3	SNAPC5: K-562 (SRX10976129)
SRX150521	TFs and others	IKZF1	Blood	GM12878	13691	-12.6023	-9.86019	8.35205	H2BK20ac	up	15m	1nM_TCIP3	IKZF1: GM12878 (SRX150521)
SRX15475746	TFs and others	C7orf26	Blood	HL-60	764	-4.93897	-3.89449	8.27623	H2BK20ac	up	1h	1nM_TCIP3	C7orf26: HL-60 (SRX15475746)
SRX10475071	TFs and others	DLX4	Blood	K-562	1682	-4.39083	-3.42036	8.27623	H2BK20ac	up	1h	1nM_TCIP3	DLX4: K-562 (SRX10475071)
SRX11158347	TFs and others	ZNF551	Blood	K-562	1561	-4.39083	-3.42036	8.27623	H2BK20ac	up	1h	1nM_TCIP3	ZNF551: K-562 (SRX11158347)
SRX3322183	TFs and others	HNRNPUL1	Blood	K-562	939	-3.83901	-2.94028	8.27623	H2BK20ac	up	1h	1nM_TCIP3	HNRNPUL1: K-562 (SRX3322183)
SRX18259603	TFs and others	BCL6	Blood	B-ALL	13926	-12.4463	-9.75705	8.16944	H2BK20ac	up	15m	1nM_TCIP3	BCL6: B-ALL (SRX18259603)
SRX9045665	TFs and others	TP53	Blood	Erythroblasts	1544	-23.5071	-21.1469	8.14988	H2BK20ac	up	1h	1nM_TCIP3	TP53: Erythroblasts (SRX9045665)
SRX1456195	TFs and others	RBPJ	Blood	B cells	5757	-4.78351	-3.438	8.14338	H2BK20ac	up	15m	1nM_TCIP3	RBPJ: B cells (SRX1456195)
SRX11167191	TFs and others	ZNF655	Blood	K-562	1754	-3.79891	-2.90478	8.12576	H2BK20ac	up	1h	1nM_TCIP3	ZNF655: K-562 (SRX11167191)
SRX3666508	TFs and others	TP53	Blood	T cells	1463	-46.8952	-43.6319	8.10659	H2BK20ac	up	2h	1nM_TCIP3	TP53: T cells (SRX3666508)
SRX1048481	TFs and others	MEF2B	Blood	OCI-LY-7	320	-5.94788	-4.77539	8.09632	H2BK20ac	up	1h	1nM_TCIP3	MEF2B: OCI-LY-7 (SRX1048481)
SRX10475463	TFs and others	ESRRB	Blood	K-562	1272	-3.24204	-2.43246	8.09632	H2BK20ac	up	1h	1nM_TCIP3	ESRRB: K-562 (SRX10475463)
SRX11166924	TFs and others	ZNF280B	Blood	K-562	1601	-3.24204	-2.43246	8.09632	H2BK20ac	up	1h	1nM_TCIP3	ZNF280B: K-562 (SRX11166924)
SRX9045664	TFs and others	TP53	Blood	Erythroblasts	2049	-54.8588	-51.306	8.05318	H2BK20ac	up	2h	1nM_TCIP3	TP53: Erythroblasts (SRX9045664)
SRX10476701	TFs and others	ZNF561	Blood	K-562	1761	-4.31126	-3.34955	8.02158	H2BK20ac	up	1h	1nM_TCIP3	ZNF561: K-562 (SRX10476701)
SRX11158346	TFs and others	ZNF551	Blood	K-562	1536	-4.31126	-3.34955	8.02158	H2BK20ac	up	1h	1nM_TCIP3	ZNF551: K-562 (SRX11158346)
SRX11168181	TFs and others	ZNF780A	Blood	K-562	1719	-4.31126	-3.34955	8.02158	H2BK20ac	up	1h	1nM_TCIP3	ZNF780A: K-562 (SRX11168181)
SRX5457281	TFs and others	EWSR1	Blood	K-562	1467	-4.31126	-3.34955	8.02158	H2BK20ac	up	1h	1nM_TCIP3	EWSR1: K-562 (SRX5457281)
SRX831879	TFs and others	STAT5B	Blood	CD8+ T cells	5292	-3.4623	-2.35511	8.01884	H2BK20ac	up	15m	1nM_TCIP3	STAT5B: CD8+ T cells (SRX831879)
SRX22183904	TFs and others	BATF	Blood	AG876	5088	-3.45993	-2.35426	8.00926	H2BK20ac	up	15m	1nM_TCIP3	BATF: AG876 (SRX22183904)
SRX3636819	TFs and others	NR3C1	Blood	ALL xenograft	9381	-6.05784	-4.46896	7.98065	H2BK20ac	up	15m	1nM_TCIP3	NR3C1: ALL xenograft (SRX3636819)
SRX19888685	TFs and others	RBM15	Blood	K-562	1041	-3.75957	-2.87012	7.98065	H2BK20ac	up	1h	1nM_TCIP3	RBM15: K-562 (SRX19888685)
SRX831878	TFs and others	STAT5B	Blood	CD8+ T cells	4290	-3.45048	-2.34707	7.97117	H2BK20ac	up	15m	1nM_TCIP3	STAT5B: CD8+ T cells (SRX831878)
SRX1012536	TFs and others	FOXO1	Blood	B cells	5471	-5.36547	-3.91677	7.93343	H2BK20ac	up	15m	1nM_TCIP3	FOXO1: B cells (SRX1012536)
SRX1012538	TFs and others	BCL6	Blood	B cells	12244	-13.1273	-10.2162	7.89838	H2BK20ac	up	15m	1nM_TCIP3	BCL6: B cells (SRX1012538)
SRX10475240	TFs and others	ZNF586	Blood	K-562	1699	-5.32696	-4.22053	7.88676	H2BK20ac	up	1h	1nM_TCIP3	ZNF586: K-562 (SRX10475240)
SRX15203430	TFs and others	PAF1	Blood	Acute lymphoid leukemia	214	-4.11713	-3.51281	7.85326	H2BK20ac	up	2h	1nM_TCIP3	PAF1: Acute lymphoid leukemia (SRX15203430)
SRX5865974	TFs and others	TP53	Blood	K-562	1574	-20.8126	-18.5493	7.83008	H2BK20ac	up	1h	1nM_TCIP3	TP53: K-562 (SRX5865974)
SRX10475547	TFs and others	ZNF253	Blood	K-562	1650	-4.23425	-3.28166	7.78213	H2BK20ac	up	1h	1nM_TCIP3	ZNF253: K-562 (SRX10475547)
SRX16498458	TFs and others	CHCHD3	Blood	K-562	1581	-4.23425	-3.28166	7.78213	H2BK20ac	up	1h	1nM_TCIP3	CHCHD3: K-562 (SRX16498458)
SRX16500233	TFs and others	ZFP30	Blood	K-562	1971	-4.23425	-3.28166	7.78213	H2BK20ac	up	1h	1nM_TCIP3	ZFP30: K-562 (SRX16500233)
SRX10475612	TFs and others	ZNF696	Blood	K-562	1347	-3.68307	-2.80673	7.70546	H2BK20ac	up	1h	1nM_TCIP3	ZNF696: K-562 (SRX10475612)
SRX475748	TFs and others	EP300	Blood	GM12878	9704	-7.29291	-5.50312	7.68338	H2BK20ac	up	15m	1nM_TCIP3	EP300: GM12878 (SRX475748)
SRX14332177	TFs and others	SLFN5	Blood	SUP-T1	1021	-4.70668	-3.69014	7.6396	H2BK20ac	up	1h	1nM_TCIP3	SLFN5: SUP-T1 (SRX14332177)
SRX475749	TFs and others	EP300	Blood	GM12878	9391	-6.55827	-4.88605	7.60925	H2BK20ac	up	15m	1nM_TCIP3	EP300: GM12878 (SRX475749)
SRX10478398	TFs and others	ELK3	Blood	K-562	1501	-3.12707	-2.33332	7.60062	H2BK20ac	up	1h	1nM_TCIP3	ELK3: K-562 (SRX10478398)
SRX10475070	TFs and others	DLX4	Blood	K-562	1529	-6.0223	-5.20927	7.59436	H2BK20ac	up	2h	1nM_TCIP3	DLX4: K-562 (SRX10475070)
SRX3703144	TFs and others	MEF2B	Blood	DLBCL	9387	-8.68557	-6.65274	7.5864	H2BK20ac	up	15m	1nM_TCIP3	MEF2B: DLBCL (SRX3703144)
SRX10475611	TFs and others	ZNF696	Blood	K-562	1185	-3.64587	-2.77485	7.57486	H2BK20ac	up	1h	1nM_TCIP3	ZNF696: K-562 (SRX10475611)
SRX16495703	TFs and others	CAMTA2	Blood	K-562	1337	-4.15966	-3.21496	7.55656	H2BK20ac	up	1h	1nM_TCIP3	CAMTA2: K-562 (SRX16495703)
SRX092451	TFs and others	EBNA2	Blood	IB4	6818	-4.56543	-3.25397	7.52928	H2BK20ac	up	15m	1nM_TCIP3	EBNA2: IB4 (SRX092451)
SRX278510	TFs and others	TP53	Blood	Lymphoblastoid cells	453	-13.7079	-12.2897	7.51408	H2BK20ac	up	2h	1nM_TCIP3	TP53: Lymphoblastoid cells (SRX278510)
SRX10475546	TFs and others	ZNF253	Blood	K-562	1805	-4.12323	-3.18066	7.44861	H2BK20ac	up	1h	1nM_TCIP3	ZNF253: K-562 (SRX10475546)
SRX10478040	TFs and others	ZNF695	Blood	K-562	1559	-3.60933	-2.74442	7.44861	H2BK20ac	up	1h	1nM_TCIP3	ZNF695: K-562 (SRX10478040)
SRX8468848	TFs and others	IRF4	Blood	B cells	9252	-5.80547	-4.27054	7.43943	H2BK20ac	up	15m	1nM_TCIP3	IRF4: B cells (SRX8468848)
SRX1048469	TFs and others	Epitope tags	Blood	JEKO-1	10256	-3.31318	-2.23103	7.43622	H2BK20ac	up	15m	1nM_TCIP3	Epitope tags: JEKO-1 (SRX1048469)
SRX10474980	TFs and others	HEY1	Blood	K-562	1798	-6.42342	-5.57583	7.42771	H2BK20ac	up	2h	1nM_TCIP3	HEY1: K-562 (SRX10474980)
SRX15475745	TFs and others	C7orf26	Blood	HL-60	725	-3.48811	-2.9454	7.42771	H2BK20ac	up	2h	1nM_TCIP3	C7orf26: HL-60 (SRX15475745)
SRX959100	TFs and others	NR3C1	Blood	NALM-6	18153	-10.1088	-7.81166	7.42524	H2BK20ac	up	15m	1nM_TCIP3	NR3C1: NALM-6 (SRX959100)
SRX3322634	TFs and others	BCLAF1	Blood	K-562	1260	-13.0991	-11.3376	7.41894	H2BK20ac	up	1h	1nM_TCIP3	BCLAF1: K-562 (SRX3322634)
SRX3666504	TFs and others	TP53	Blood	T cells	1460	-46.0549	-42.8885	7.41426	H2BK20ac	up	2h	1nM_TCIP3	TP53: T cells (SRX3666504)
SRX10976193	TFs and others	ZNF347	Blood	K-562	1377	-3.97278	-3.38642	7.3913	H2BK20ac	up	2h	1nM_TCIP3	ZNF347: K-562 (SRX10976193)
SRX10475513	TFs and others	ZNF174	Blood	K-562	1490	-5.40745	-4.65337	7.32666	H2BK20ac	up	2h	1nM_TCIP3	ZNF174: K-562 (SRX10475513)
SRX10715331	TFs and others	CDK9	Blood	HCB1	575	-3.57344	-2.71499	7.3265	H2BK20ac	up	1h	1nM_TCIP3	CDK9: HCB1 (SRX10715331)
SRX11165841	TFs and others	GABPB2	Blood	K-562	1638	-5.88139	-5.08142	7.31309	H2BK20ac	up	2h	1nM_TCIP3	GABPB2: K-562 (SRX11165841)
SRX3322183	TFs and others	HNRNPUL1	Blood	K-562	939	-5.88139	-5.08142	7.31309	H2BK20ac	up	2h	1nM_TCIP3	HNRNPUL1: K-562 (SRX3322183)
SRX15634120	TFs and others	RBM15	Blood	K-562	1476	-3.0545	-2.2723	7.30256	H2BK20ac	up	1h	1nM_TCIP3	RBM15: K-562 (SRX15634120)
SRX3434295	TFs and others	SKI	Blood	HL-60	1302	-3.0545	-2.2723	7.30256	H2BK20ac	up	1h	1nM_TCIP3	SKI: HL-60 (SRX3434295)
SRX2458134	TFs and others	NIPBL	Blood	GM12878	5547	-5.07365	-3.67369	7.23752	H2BK20ac	up	15m	1nM_TCIP3	NIPBL: GM12878 (SRX2458134)
SRX6073304	TFs and others	BATF	Blood	BC-3	557	-8.47681	-7.09291	7.2229	H2BK20ac	up	1h	1nM_TCIP3	BATF: BC-3 (SRX6073304)
SRX3666508	TFs and others	TP53	Blood	T cells	1463	-19.6527	-17.4949	7.20833	H2BK20ac	up	1h	1nM_TCIP3	TP53: T cells (SRX3666508)
SRX3666488	TFs and others	TP53	Blood	T cells	633	-7.97769	-6.63349	7.20833	H2BK20ac	up	1h	1nM_TCIP3	TP53: T cells (SRX3666488)
SRX10475800	TFs and others	ZNF77	Blood	K-562	1403	-3.53818	-2.68652	7.20833	H2BK20ac	up	1h	1nM_TCIP3	ZNF77: K-562 (SRX10475800)
SRX13999629	TFs and others	MEF2C	Blood	REH	7567	-3.83752	-2.66149	7.19222	H2BK20ac	up	15m	1nM_TCIP3	MEF2C: REH (SRX13999629)
SRX10976194	TFs and others	ZNF347	Blood	K-562	1301	-3.90384	-3.3218	7.18012	H2BK20ac	up	2h	1nM_TCIP3	ZNF347: K-562 (SRX10976194)
SRX3666504	TFs and others	TP53	Blood	T cells	1460	-21.9106	-19.6135	7.12476	H2BK20ac	up	1h	1nM_TCIP3	TP53: T cells (SRX3666504)
SRX10476483	TFs and others	KLF10	Blood	K-562	1582	-3.50353	-2.65772	7.09392	H2BK20ac	up	1h	1nM_TCIP3	KLF10: K-562 (SRX10476483)
SRX10976129	TFs and others	SNAPC5	Blood	K-562	1425	-7.15986	-6.25662	7.079	H2BK20ac	up	2h	1nM_TCIP3	SNAPC5: K-562 (SRX10976129)
SRX2458133	TFs and others	NIPBL	Blood	GM12878	7868	-6.26574	-4.64095	7.07147	H2BK20ac	up	15m	1nM_TCIP3	NIPBL: GM12878 (SRX2458133)
SRX1456194	TFs and others	RBPJ	Blood	Mutu	5217	-5.62292	-4.12679	7.06898	H2BK20ac	up	15m	1nM_TCIP3	RBPJ: Mutu (SRX1456194)
SRX16500145	TFs and others	HOXB6	Blood	K-562	1900	-5.74583	-4.95895	7.05191	H2BK20ac	up	2h	1nM_TCIP3	HOXB6: K-562 (SRX16500145)
SRX19888671	TFs and others	RBM15	Blood	K-562	952	-5.74583	-4.95895	7.05191	H2BK20ac	up	2h	1nM_TCIP3	RBM15: K-562 (SRX19888671)
SRX475754	TFs and others	EP300	Blood	GM12878	19344	-11.4	-8.83569	7.03914	H2BK20ac	up	15m	1nM_TCIP3	EP300: GM12878 (SRX475754)
SRX1048490	TFs and others	MEF2B	Blood	SU-DHL-4	1290	-7.84088	-6.51336	7.02699	H2BK20ac	up	1h	1nM_TCIP3	MEF2B: SU-DHL-4 (SRX1048490)
SRX129088	TFs and others	MED1	Blood	P493-6	757	-4.45881	-3.47713	7.01046	H2BK20ac	up	1h	1nM_TCIP3	MED1: P493-6 (SRX129088)
SRX11166923	TFs and others	ZNF280B	Blood	K-562	1456	-4.3179	-3.69585	7.005	H2BK20ac	up	2h	1nM_TCIP3	ZNF280B: K-562 (SRX11166923)
SRX5974588	TFs and others	TAL1	Blood	K-562	9797	-3.19382	-2.12851	6.99765	H2BK20ac	up	15m	1nM_TCIP3	TAL1: K-562 (SRX5974588)
SRX15203419	TFs and others	KMT2A	Blood	Acute lymphoid leukemia	4295	-3.76495	-2.60031	6.97399	H2BK20ac	up	15m	1nM_TCIP3	KMT2A: Acute lymphoid leukemia (SRX15203419)
SRX014780	TFs and others	PML	Blood	UPR9	6559	-4.34829	-3.08064	6.95977	H2BK20ac	up	15m	1nM_TCIP3	PML: UPR9 (SRX014780)
SRX3323039	TFs and others	ARID3A	Blood	GM12878	6748	-5.55779	-4.07806	6.9409	H2BK20ac	up	15m	1nM_TCIP3	ARID3A: GM12878 (SRX3323039)
SRX656350	TFs and others	EP300	Blood	ICN12	18335	-9.68772	-7.47559	6.93133	H2BK20ac	up	15m	1nM_TCIP3	EP300: ICN12 (SRX656350)
SRX278510	TFs and others	TP53	Blood	Lymphoblastoid cells	453	-6.3412	-5.12907	6.92894	H2BK20ac	up	1h	1nM_TCIP3	TP53: Lymphoblastoid cells (SRX278510)
SRX10477234	TFs and others	ZNF57	Blood	K-562	1591	-4.42521	-3.44861	6.92894	H2BK20ac	up	1h	1nM_TCIP3	ZNF57: K-562 (SRX10477234)
SRX9055414	TFs and others	GATA1	Blood	HUDEP-2	7438	-3.15842	-2.09926	6.87212	H2BK20ac	up	15m	1nM_TCIP3	GATA1: HUDEP-2 (SRX9055414)
SRX9045664	TFs and others	TP53	Blood	Erythroblasts	2049	-21.3405	-19.0549	6.87084	H2BK20ac	up	1h	1nM_TCIP3	TP53: Erythroblasts (SRX9045664)
SRX11166852	TFs and others	RFX7	Blood	K-562	1812	-4.39204	-3.42036	6.8493	H2BK20ac	up	1h	1nM_TCIP3	RFX7: K-562 (SRX11166852)
SRX5974539	TFs and others	TAL1	Blood	K-562	11146	-3.13949	-2.08371	6.80584	H2BK20ac	up	15m	1nM_TCIP3	TAL1: K-562 (SRX5974539)
SRX5457133	TFs and others	SMARCC2	Blood	K-562	6667	-3.13751	-2.0824	6.79894	H2BK20ac	up	15m	1nM_TCIP3	SMARCC2: K-562 (SRX5457133)
SRX100432	TFs and others	EP300	Blood	GM12878	3700	-3.13652	-2.08208	6.79549	H2BK20ac	up	15m	1nM_TCIP3	EP300: GM12878 (SRX100432)
SRX5457367	TFs and others	SKIL	Blood	GM12878	11626	-8.10237	-6.16131	6.78861	H2BK20ac	up	15m	1nM_TCIP3	SKIL: GM12878 (SRX5457367)
SRX130610	TFs and others	NCOR2	Blood	B cells	12231	-9.55159	-7.34901	6.77831	H2BK20ac	up	15m	1nM_TCIP3	NCOR2: B cells (SRX130610)
SRX2636462	TFs and others	JUNB	Blood	GM12878	23436	-11.1135	-8.57038	6.75641	H2BK20ac	up	15m	1nM_TCIP3	JUNB: GM12878 (SRX2636462)
SRX3436329	TFs and others	NR3C1	Blood	SUP-B15	16787	-5.44909	-3.98687	6.7318	H2BK20ac	up	15m	1nM_TCIP3	NR3C1: SUP-B15 (SRX3436329)
SRX11167190	TFs and others	ZNF655	Blood	K-562	1696	-6.02364	-5.21022	6.73137	H2BK20ac	up	2h	1nM_TCIP3	ZNF655: K-562 (SRX11167190)
SRX1052316	TFs and others	Epitope tags	Blood	K-562	976	-3.28751	-2.76218	6.73137	H2BK20ac	up	2h	1nM_TCIP3	Epitope tags: K-562 (SRX1052316)
SRX3387558	TFs and others	STAT3	Blood	OCI-LY-10	1439	-3.28751	-2.76218	6.73137	H2BK20ac	up	2h	1nM_TCIP3	STAT3: OCI-LY-10 (SRX3387558)
SRX10976130	TFs and others	SNAPC5	Blood	K-562	2012	-4.32694	-3.36142	6.69538	H2BK20ac	up	1h	1nM_TCIP3	SNAPC5: K-562 (SRX10976130)
SRX014784	TFs and others	RXRA	Blood	UPR9	6749	-4.24056	-2.99222	6.6918	H2BK20ac	up	15m	1nM_TCIP3	RXRA: UPR9 (SRX014784)
SRX6909699	TFs and others	EP300	Blood	697	16121	-7.32114	-5.52026	6.65935	H2BK20ac	up	15m	1nM_TCIP3	EP300: 697 (SRX6909699)
SRX2458137	TFs and others	MED1	Blood	GM12878	9072	-7.98276	-6.07646	6.63485	H2BK20ac	up	15m	1nM_TCIP3	MED1: GM12878 (SRX2458137)
SRX10476701	TFs and others	ZNF561	Blood	K-562	1761	-5.96088	-5.15434	6.62781	H2BK20ac	up	2h	1nM_TCIP3	ZNF561: K-562 (SRX10476701)
SRX022393	TFs and others	VDR	Blood	Lymphoblastoid cell line	6774	-4.79409	-3.44594	6.62303	H2BK20ac	up	15m	1nM_TCIP3	VDR: Lymphoblastoid cell line (SRX022393)
SRX475753	TFs and others	EP300	Blood	GM12878	21732	-10.9732	-8.48807	6.62195	H2BK20ac	up	15m	1nM_TCIP3	EP300: GM12878 (SRX475753)
SRX3135181	TFs and others	BCL6	Blood	OCI-LY1	3053	-3.39588	-2.713	6.61548	H3K27ac	up	1h	1nM_TCIP3	BCL6: OCI-LY1 (SRX3135181)
SRX10478398	TFs and others	ELK3	Blood	K-562	1501	-4.60367	-3.9466	6.59399	H2BK20ac	up	2h	1nM_TCIP3	ELK3: K-562 (SRX10478398)
SRX5457397	TFs and others	BCLAF1	Blood	K-562	881	-4.60367	-3.9466	6.59399	H2BK20ac	up	2h	1nM_TCIP3	BCLAF1: K-562 (SRX5457397)
SRX10760641	TFs and others	EP300	Blood	MM.1S	10608	-7.27184	-5.48568	6.59115	H2BK20ac	up	15m	1nM_TCIP3	EP300: MM.1S (SRX10760641)
SRX5865964	TFs and others	TP53	Blood	K-562	699	-14.2477	-12.7744	6.58532	H2BK20ac	up	2h	1nM_TCIP3	TP53: K-562 (SRX5865964)
SRX19888672	TFs and others	RBM15	Blood	K-562	964	-5.48942	-4.72857	6.58178	H2BK20ac	up	2h	1nM_TCIP3	RBM15: K-562 (SRX19888672)
SRX3009985	TFs and others	CHD1	Blood	GM12878	821	-11.1878	-9.98047	6.57721	H2BK20ac	up	2h	1nM_TCIP3	CHD1: GM12878 (SRX3009985)
SRX11167191	TFs and others	ZNF655	Blood	K-562	1754	-5.01666	-4.31329	6.52739	H2BK20ac	up	2h	1nM_TCIP3	ZNF655: K-562 (SRX11167191)
SRX150374	TFs and others	EP300	Blood	GM12878	20213	-12.5794	-9.86019	6.52433	H2BK20ac	up	15m	1nM_TCIP3	EP300: GM12878 (SRX150374)
SRX2423488	TFs and others	TAL1	Blood	K-562	12622	-3.60879	-2.47578	6.52433	H2BK20ac	up	15m	1nM_TCIP3	TAL1: K-562 (SRX2423488)
SRX11165895	TFs and others	ZNF518B	Blood	K-562	1759	-3.30739	-2.4858	6.47705	H2BK20ac	up	1h	1nM_TCIP3	ZNF518B: K-562 (SRX11165895)
SRX15634121	TFs and others	RBM15	Blood	K-562	1285	-3.64722	-3.08959	6.4437	H2BK20ac	up	2h	1nM_TCIP3	RBM15: K-562 (SRX15634121)
SRX6073303	TFs and others	BATF	Blood	BC-3	746	-3.64722	-3.08959	6.4437	H2BK20ac	up	2h	1nM_TCIP3	BATF: BC-3 (SRX6073303)
SRX3703147	TFs and others	MEF2B	Blood	DLBCL	11504	-7.80636	-5.94102	6.41389	H2BK20ac	up	15m	1nM_TCIP3	MEF2B: DLBCL (SRX3703147)
SRX19888685	TFs and others	RBM15	Blood	K-562	1041	-4.95595	-4.2597	6.41082	H2BK20ac	up	2h	1nM_TCIP3	RBM15: K-562 (SRX19888685)
SRX2636461	TFs and others	JUNB	Blood	GM12878	21734	-8.49209	-6.49007	6.4085	H2BK20ac	up	15m	1nM_TCIP3	JUNB: GM12878 (SRX2636461)
SRX10476702	TFs and others	ZNF561	Blood	K-562	1432	-4.06607	-3.46907	6.38233	H2BK20ac	up	2h	1nM_TCIP3	ZNF561: K-562 (SRX10476702)
SRX092453	TFs and others	RBPJ	Blood	IB4	14066	-6.47611	-4.82028	6.379	H2BK20ac	up	15m	1nM_TCIP3	RBPJ: IB4 (SRX092453)
SRX3445676	TFs and others	TAL1	Blood	K-562	16960	-4.10479	-2.87993	6.3672	H2BK20ac	up	15m	1nM_TCIP3	TAL1: K-562 (SRX3445676)
SRX5457282	TFs and others	EWSR1	Blood	K-562	949	-4.171	-3.22474	6.33924	H2BK20ac	up	1h	1nM_TCIP3	EWSR1: K-562 (SRX5457282)
SRX3434295	TFs and others	SKI	Blood	HL-60	1302	-4.48228	-3.84018	6.3354	H2BK20ac	up	2h	1nM_TCIP3	SKI: HL-60 (SRX3434295)
SRX6913097	TFs and others	BRD3	Blood	CD4+ T cells	897	-3.24613	-2.43502	6.2946	H2BK20ac	up	1h	1nM_TCIP3	BRD3: CD4+ T cells (SRX6913097)
SRX10475239	TFs and others	ZNF586	Blood	K-562	1638	-3.69531	-2.81719	6.28196	H2BK20ac	up	1h	1nM_TCIP3	ZNF586: K-562 (SRX10475239)
SRX10476625	TFs and others	MLX	Blood	K-562	1327	-3.69531	-2.81719	6.28196	H2BK20ac	up	1h	1nM_TCIP3	MLX: K-562 (SRX10476625)
SRX5457301	TFs and others	NCOA1	Blood	K-562	816	-3.69531	-2.81719	6.28196	H2BK20ac	up	1h	1nM_TCIP3	NCOA1: K-562 (SRX5457301)
SRX3083284	TFs and others	BACH2	Blood	B cells	7424	-4.62498	-3.29997	6.27435	H2BK20ac	up	15m	1nM_TCIP3	BACH2: B cells (SRX3083284)
SRX022397	TFs and others	VDR	Blood	Lymphoblastoid cell line	9216	-5.79252	-4.25962	6.27398	H2BK20ac	up	15m	1nM_TCIP3	VDR: Lymphoblastoid cell line (SRX022397)
SRX10475071	TFs and others	DLX4	Blood	K-562	1682	-5.30882	-4.56602	6.26836	H2BK20ac	up	2h	1nM_TCIP3	DLX4: K-562 (SRX10475071)
SRX11158347	TFs and others	ZNF551	Blood	K-562	1561	-5.30882	-4.56602	6.26836	H2BK20ac	up	2h	1nM_TCIP3	ZNF551: K-562 (SRX11158347)
SRX10475463	TFs and others	ESRRB	Blood	K-562	1272	-4.00683	-3.41726	6.24359	H2BK20ac	up	2h	1nM_TCIP3	ESRRB: K-562 (SRX10475463)
SRX11166924	TFs and others	ZNF280B	Blood	K-562	1601	-4.00683	-3.41726	6.24359	H2BK20ac	up	2h	1nM_TCIP3	ZNF280B: K-562 (SRX11166924)
SRX3666502	TFs and others	TP53	Blood	T cells	863	-4.00683	-3.41726	6.24359	H2BK20ac	up	2h	1nM_TCIP3	TP53: T cells (SRX3666502)
SRX017865	TFs and others	RELA	Blood	GM18526	5836	-3.50089	-2.38529	6.2288	H2BK20ac	up	15m	1nM_TCIP3	RELA: GM18526 (SRX017865)
SRX381502	TFs and others	Epitope tags	Blood	B cells	10370	-4.60137	-3.28503	6.227	H2BK20ac	up	15m	1nM_TCIP3	Epitope tags: B cells (SRX381502)
SRX7570800	TFs and others	FOXO1	Blood	SU-DHL-4	8117	-5.75775	-4.23876	6.21869	H2BK20ac	up	15m	1nM_TCIP3	FOXO1: SU-DHL-4 (SRX7570800)
SRX10475801	TFs and others	ZNF77	Blood	K-562	1357	-4.42348	-3.78628	6.21357	H2BK20ac	up	2h	1nM_TCIP3	ZNF77: K-562 (SRX10475801)
SRX10478344	TFs and others	ZNF700	Blood	K-562	1235	-3.6655	-2.79139	6.20718	H2BK20ac	up	1h	1nM_TCIP3	ZNF700: K-562 (SRX10478344)
SRX6913098	TFs and others	BRD3	Blood	CD4+ T cells	657	-3.21621	-2.41232	6.20718	H2BK20ac	up	1h	1nM_TCIP3	BRD3: CD4+ T cells (SRX6913098)
SRX10475612	TFs and others	ZNF696	Blood	K-562	1347	-4.83796	-4.15188	6.18976	H2BK20ac	up	2h	1nM_TCIP3	ZNF696: K-562 (SRX10475612)
SRX10478041	TFs and others	ZNF695	Blood	K-562	1478	-4.83796	-4.15188	6.18976	H2BK20ac	up	2h	1nM_TCIP3	ZNF695: K-562 (SRX10478041)
SRX022392	TFs and others	VDR	Blood	Lymphoblastoid cell line	8022	-5.1525	-3.7312	6.18966	H2BK20ac	up	15m	1nM_TCIP3	VDR: Lymphoblastoid cell line (SRX022392)
SRX3322635	TFs and others	BCLAF1	Blood	K-562	1241	-11.918	-10.2932	6.18734	H2BK20ac	up	1h	1nM_TCIP3	BCLAF1: K-562 (SRX3322635)
SRX731025	TFs and others	TLX1	Blood	ALL-SIL	13261	-5.1435	-3.72376	6.17383	H2BK20ac	up	15m	1nM_TCIP3	TLX1: ALL-SIL (SRX731025)
SRX3322913	TFs and others	TCF12	Blood	K-562	13150	-3.47321	-2.36355	6.15493	H2BK20ac	up	15m	1nM_TCIP3	TCF12: K-562 (SRX3322913)
SRX16495383	TFs and others	RNF219	Blood	K-562	1608	-5.66194	-4.88331	6.15439	H2BK20ac	up	2h	1nM_TCIP3	RNF219: K-562 (SRX16495383)
SRX2548298	TFs and others	BRD4	Blood	ST1	1207	-4.08179	-3.14536	6.14318	H2BK20ac	up	1h	1nM_TCIP3	BRD4: ST1 (SRX2548298)
SRX10476682	TFs and others	ZNF445	Blood	K-562	1465	-3.63608	-2.76681	6.13415	H2BK20ac	up	1h	1nM_TCIP3	ZNF445: K-562 (SRX10476682)
SRX16495382	TFs and others	RNF219	Blood	K-562	1424	-3.52916	-2.98251	6.12937	H2BK20ac	up	2h	1nM_TCIP3	RNF219: K-562 (SRX16495382)
SRX2424363	TFs and others	TBX21	Blood	GM12878	10616	-5.69814	-4.19073	6.12494	H2BK20ac	up	15m	1nM_TCIP3	TBX21: GM12878 (SRX2424363)
SRX17010393	TFs and others	MAF	Blood	MM.1S	15884	-6.91067	-5.18834	6.11052	H2BK20ac	up	15m	1nM_TCIP3	MAF: MM.1S (SRX17010393)
SRX10475611	TFs and others	ZNF696	Blood	K-562	1185	-4.7806	-4.1008	6.08485	H2BK20ac	up	2h	1nM_TCIP3	ZNF696: K-562 (SRX10475611)
SRX10475786	TFs and others	TCFL5	Blood	K-562	1824	-4.05274	-3.12038	6.0805	H2BK20ac	up	1h	1nM_TCIP3	TCFL5: K-562 (SRX10475786)
SRX11158346	TFs and others	ZNF551	Blood	K-562	1536	-5.1935	-4.4652	6.07549	H2BK20ac	up	2h	1nM_TCIP3	ZNF551: K-562 (SRX11158346)
SRX11168181	TFs and others	ZNF780A	Blood	K-562	1719	-5.1935	-4.4652	6.07549	H2BK20ac	up	2h	1nM_TCIP3	ZNF780A: K-562 (SRX11168181)
SRX5457281	TFs and others	EWSR1	Blood	K-562	1467	-5.1935	-4.4652	6.07549	H2BK20ac	up	2h	1nM_TCIP3	EWSR1: K-562 (SRX5457281)
SRX381503	TFs and others	Epitope tags	Blood	B cells	12134	-5.08558	-3.68114	6.07285	H2BK20ac	up	15m	1nM_TCIP3	Epitope tags: B cells (SRX381503)
SRX10475464	TFs and others	ESRRB	Blood	K-562	1722	-3.60704	-2.74362	6.06282	H2BK20ac	up	1h	1nM_TCIP3	ESRRB: K-562 (SRX10475464)
SRX11166851	TFs and others	RFX7	Blood	K-562	1708	-6.01515	-5.20404	6.06114	H2BK20ac	up	2h	1nM_TCIP3	RFX7: K-562 (SRX11166851)
SRX10976130	TFs and others	SNAPC5	Blood	K-562	2012	-6.83265	-5.95318	6.05067	H2BK20ac	up	2h	1nM_TCIP3	SNAPC5: K-562 (SRX10976130)
SRX11158961	TFs and others	HMG20B	Blood	K-562	1866	-3.15773	-2.35946	6.03941	H2BK20ac	up	1h	1nM_TCIP3	HMG20B: K-562 (SRX11158961)
SRX10476624	TFs and others	MLX	Blood	K-562	1742	-4.02401	-3.09769	6.01908	H2BK20ac	up	1h	1nM_TCIP3	MLX: K-562 (SRX10476624)
SRX10478040	TFs and others	ZNF695	Blood	K-562	1559	-4.72429	-4.05263	5.98344	H2BK20ac	up	2h	1nM_TCIP3	ZNF695: K-562 (SRX10478040)
SRX11168180	TFs and others	ZNF780A	Blood	K-562	1579	-3.55007	-2.69588	5.92503	H2BK20ac	up	1h	1nM_TCIP3	ZNF780A: K-562 (SRX11168180)
SRX2423726	TFs and others	MTA2	Blood	GM12878	15593	-7.39331	-5.58487	5.92244	H2BK20ac	up	15m	1nM_TCIP3	MTA2: GM12878 (SRX2423726)
SRX10475547	TFs and others	ZNF253	Blood	K-562	1650	-5.082	-4.36895	5.89413	H2BK20ac	up	2h	1nM_TCIP3	ZNF253: K-562 (SRX10475547)
SRX16498458	TFs and others	CHCHD3	Blood	K-562	1581	-5.082	-4.36895	5.89413	H2BK20ac	up	2h	1nM_TCIP3	CHCHD3: K-562 (SRX16498458)
SRX16500233	TFs and others	ZFP30	Blood	K-562	1971	-5.082	-4.36895	5.89413	H2BK20ac	up	2h	1nM_TCIP3	ZFP30: K-562 (SRX16500233)
SRX100382	TFs and others	PAX5	Blood	GM12891	9051	-6.13119	-4.53769	5.89105	H2BK20ac	up	15m	1nM_TCIP3	PAX5: GM12891 (SRX100382)
SRX13681298	TFs and others	ATRX	Blood	Lymphoblastoid cell line	10450	-3.87918	-2.69508	5.85846	H2BK20ac	up	15m	1nM_TCIP3	ATRX: Lymphoblastoid cell line (SRX13681298)
SRX4046315	TFs and others	CXXC1	Blood	Lymphoblastoid cell line	1946	-8.1141	-6.75255	5.8548	H2BK20ac	up	1h	1nM_TCIP3	CXXC1: Lymphoblastoid cell line (SRX4046315)
ERX1035600	TFs and others	FOXP1	Blood	U-2932	7992	-4.40337	-3.12287	5.84205	H2BK20ac	up	15m	1nM_TCIP3	FOXP1: U-2932 (ERX1035600)
SRX18259597	TFs and others	BCL6	Blood	ICN13	2881	-13.2845	-10.3841	5.83719	H3K27ac	up	1h	1nM_TCIP3	BCL6: ICN13 (SRX18259597)	6
SRX722349	TFs and others	NIPBL	Blood	RAMOS	11807	-7.29782	-5.50436	5.81379	H2BK20ac	up	15m	1nM_TCIP3	NIPBL: RAMOS (SRX722349)
SRX10476484	TFs and others	KLF10	Blood	K-562	1647	-3.49454	-2.65039	5.79336	H2BK20ac	up	1h	1nM_TCIP3	KLF10: K-562 (SRX10476484)
SRX11162099	TFs and others	PHTF2	Blood	K-562	1596	-3.49454	-2.65039	5.79336	H2BK20ac	up	1h	1nM_TCIP3	PHTF2: K-562 (SRX11162099)
SRX11167934	TFs and others	ZNF717	Blood	K-562	1298	-3.49454	-2.65039	5.79336	H2BK20ac	up	1h	1nM_TCIP3	ZNF717: K-562 (SRX11167934)
SRX10475800	TFs and others	ZNF77	Blood	K-562	1403	-4.61468	-3.95616	5.79042	H2BK20ac	up	2h	1nM_TCIP3	ZNF77: K-562 (SRX10475800)
SRX11162098	TFs and others	PHTF2	Blood	K-562	1758	-4.61468	-3.95616	5.79042	H2BK20ac	up	2h	1nM_TCIP3	PHTF2: K-562 (SRX11162098)
SRX15634122	TFs and others	RBM15	Blood	K-562	1251	-2.56461	-2.107	5.79042	H2BK20ac	up	2h	1nM_TCIP3	RBM15: K-562 (SRX15634122)
SRX10477233	TFs and others	ZNF57	Blood	K-562	1896	-3.9123	-2.99878	5.78533	H2BK20ac	up	1h	1nM_TCIP3	ZNF57: K-562 (SRX10477233)
SRX16497164	TFs and others	ZNF398	Blood	K-562	1618	-4.19996	-3.58723	5.76974	H2BK20ac	up	2h	1nM_TCIP3	ZNF398: K-562 (SRX16497164)
SRX220960	TFs and others	TCF4	Blood	CAL-1	7574	-3.31047	-2.23016	5.73583	H2BK20ac	up	15m	1nM_TCIP3	TCF4: CAL-1 (SRX220960)
SRX11173719	TFs and others	RHOXF2B	Blood	K-562	1769	-4.30027	-3.3391	5.7297	H2BK20ac	up	1h	1nM_TCIP3	RHOXF2B: K-562 (SRX11173719)
SRX447601	TFs and others	CDK7	Blood	MM.1S	893	-3.4673	-2.62562	5.7297	H2BK20ac	up	1h	1nM_TCIP3	CDK7: MM.1S (SRX447601)
SRX3666498	TFs and others	TP53	Blood	T cells	2331	-44.8379	-41.7507	5.71376	H2BK20ac	up	2h	1nM_TCIP3	TP53: T cells (SRX3666498)
SRX10476483	TFs and others	KLF10	Blood	K-562	1582	-4.56133	-3.9111	5.69851	H2BK20ac	up	2h	1nM_TCIP3	KLF10: K-562 (SRX10476483)
SRX13367419	TFs and others	ESR2	Blood	GRANTA-519	13070	-5.97905	-4.40818	5.68662	H2BK20ac	up	15m	1nM_TCIP3	ESR2: GRANTA-519 (SRX13367419)
SRX13008756	TFs and others	CGGBP1	Blood	K-562	1818	-3.85827	-2.95719	5.67513	H2BK20ac	up	1h	1nM_TCIP3	CGGBP1: K-562 (SRX13008756)
SRX100433	TFs and others	BCL11A	Blood	GM12878	25073	-9.88014	-7.63268	5.65647	H2BK20ac	up	15m	1nM_TCIP3	BCL11A: GM12878 (SRX100433)
SRX3666496	TFs and others	TP53	Blood	T cells	1940	-20.7366	-18.484	5.65145	H2BK20ac	up	1h	1nM_TCIP3	TP53: T cells (SRX3666496)
SRX5242458	TFs and others	NR4A1	Blood	MOLM-14	16023	-3.78032	-2.61482	5.64696	H2BK20ac	up	15m	1nM_TCIP3	NR4A1: MOLM-14 (SRX5242458)
SRX14648669	TFs and others	IRF4	Blood	EBV-B	11519	-4.82891	-3.47411	5.64262	H2BK20ac	up	15m	1nM_TCIP3	IRF4: EBV-B (SRX14648669)
SRX10475546	TFs and others	ZNF253	Blood	K-562	1805	-4.92143	-4.22898	5.64153	H2BK20ac	up	2h	1nM_TCIP3	ZNF253: K-562 (SRX10475546)
SRX2630345	TFs and others	ZBED1	Blood	GM12878	13043	-7.13569	-5.37601	5.6334	H2BK20ac	up	15m	1nM_TCIP3	ZBED1: GM12878 (SRX2630345)
SRX3322984	TFs and others	ZNF217	Blood	GM12878	8805	-4.27995	-3.0242	5.61277	H2BK20ac	up	15m	1nM_TCIP3	ZNF217: GM12878 (SRX3322984)
SRX10475787	TFs and others	TCFL5	Blood	K-562	1869	-4.63357	-3.62917	5.60046	H2BK20ac	up	1h	1nM_TCIP3	TCFL5: K-562 (SRX10475787)
SRX3321992	TFs and others	ZC3H8	Blood	K-562	942	-4.63357	-3.62917	5.60046	H2BK20ac	up	1h	1nM_TCIP3	ZC3H8: K-562 (SRX3321992)
SRX18259597	TFs and others	BCL6	Blood	ICN13	2881	-22.1645	-19.8555	5.59423	H2BK20ac	up	1h	1nM_TCIP3	BCL6: ICN13 (SRX18259597)	6
SRX18259599	TFs and others	BCL6	Blood	RCH-ACV	1858	-26.6515	-24.1841	5.58637	H2BK20ac	up	2h	1nM_TCIP3	BCL6: RCH-ACV (SRX18259599)	2
SRX16500146	TFs and others	HOXB6	Blood	K-562	1714	-3.80539	-2.90993	5.56906	H2BK20ac	up	1h	1nM_TCIP3	HOXB6: K-562 (SRX16500146)
SRX3445668	TFs and others	TAL1	Blood	K-562	18466	-3.7419	-2.58232	5.56658	H2BK20ac	up	15m	1nM_TCIP3	TAL1: K-562 (SRX3445668)
SRX6958359	TFs and others	NOTCH1	Blood	THP-6	586	-4.60745	-3.60669	5.55867	H2BK20ac	up	1h	1nM_TCIP3	NOTCH1: THP-6 (SRX6958359)
SRX3461644	TFs and others	BCL6	Blood	OCI-LY1	29687	-16.3095	-13.0462	5.54029	H2BK20ac	up	15m	1nM_TCIP3	BCL6: OCI-LY1 (SRX3461644)
SRX15634119	TFs and others	RBM15	Blood	K-562	1314	-2.88755	-2.40006	5.52317	H2BK20ac	up	2h	1nM_TCIP3	RBM15: K-562 (SRX15634119)
SRX347426	TFs and others	STAT3	Blood	SU-DHL-2	11171	-7.01526	-5.27377	5.50268	H2BK20ac	up	15m	1nM_TCIP3	STAT3: SU-DHL-2 (SRX347426)
SRX10760642	TFs and others	EP300	Blood	MM.1S	12643	-6.4144	-4.77695	5.50145	H2BK20ac	up	15m	1nM_TCIP3	EP300: MM.1S (SRX10760642)
SRX022396	TFs and others	VDR	Blood	Lymphoblastoid cell line	9513	-5.2784	-3.84603	5.49938	H2BK20ac	up	15m	1nM_TCIP3	VDR: Lymphoblastoid cell line (SRX022396)
SRX10475240	TFs and others	ZNF586	Blood	K-562	1699	-5.58759	-4.81497	5.49068	H2BK20ac	up	2h	1nM_TCIP3	ZNF586: K-562 (SRX10475240)
SRX129088	TFs and others	MED1	Blood	P493-6	757	-5.58759	-4.81497	5.49068	H2BK20ac	up	2h	1nM_TCIP3	MED1: P493-6 (SRX129088)
SRX150641	TFs and others	EP300	Blood	GM12878	24714	-10.4162	-8.02798	5.48115	H2BK20ac	up	15m	1nM_TCIP3	EP300: GM12878 (SRX150641)
SRX13681307	TFs and others	RUNX3	Blood	Lymphoblastoid cell line	16401	-7.61565	-5.79563	5.47884	H2BK20ac	up	15m	1nM_TCIP3	RUNX3: Lymphoblastoid cell line (SRX13681307)
SRX1397384	TFs and others	SMAD1	Blood	CD34+	10402	-3.20516	-2.13778	5.47804	H2BK20ac	up	15m	1nM_TCIP3	SMAD1: CD34+ (SRX1397384)
SRX21879462	TFs and others	IRF4	Blood	KMS-12-BM	9048	-3.69552	-2.54618	5.47085	H2BK20ac	up	15m	1nM_TCIP3	IRF4: KMS-12-BM (SRX21879462)
SRX13405019	TFs and others	STAT5A	Blood	MOLM-13	1307	-2.98022	-2.36265	5.46496	H3K27ac	up	1h	1nM_TCIP3	STAT5A: MOLM-13 (SRX13405019)
SRX097073	TFs and others	SMAD1	Blood	CD34 Hematopoietic stem cells	10415	-3.19431	-2.12851	5.45205	H2BK20ac	up	15m	1nM_TCIP3	SMAD1: CD34 Hematopoietic stem cells (SRX097073)
SRX9237241	TFs and others	FIP1L1	Blood	K-562	2174	-2.94029	-2.18012	5.4502	H2BK20ac	up	1h	1nM_TCIP3	FIP1L1: K-562 (SRX9237241)
SRX10657963	TFs and others	Epitope tags	Blood	NALM-6	8638	-4.18897	-2.94791	5.44882	H2BK20ac	up	15m	1nM_TCIP3	Epitope tags: NALM-6 (SRX10657963)
SRX5457396	TFs and others	BCLAF1	Blood	K-562	1079	-2.45964	-2.01011	5.43949	H2BK20ac	up	2h	1nM_TCIP3	BCLAF1: K-562 (SRX5457396)
SRX130603	TFs and others	EP300	Blood	OCI-LY1	10331	-5.78434	-4.25729	5.43414	H2BK20ac	up	15m	1nM_TCIP3	EP300: OCI-LY1 (SRX130603)
SRX10477234	TFs and others	ZNF57	Blood	K-562	1591	-5.53732	-4.77283	5.42684	H2BK20ac	up	2h	1nM_TCIP3	ZNF57: K-562 (SRX10477234)
SRX10476588	TFs and others	NR2F6	Blood	K-562	2111	-3.72816	-2.84464	5.41717	H2BK20ac	up	1h	1nM_TCIP3	NR2F6: K-562 (SRX10476588)
SRX275410	TFs and others	BCL6	Blood	OCI-LY1	3019	-45.3353	-41.9471	5.39138	H2BK20ac	up	1h	1nM_TCIP3	BCL6: OCI-LY1 (SRX275410)	9
SRX392819	TFs and others	EP300	Blood	GM12878	24913	-10.2882	-7.94137	5.38634	H2BK20ac	up	15m	1nM_TCIP3	EP300: GM12878 (SRX392819)
SRX16495704	TFs and others	CAMTA2	Blood	K-562	1678	-3.31065	-2.48749	5.37529	H2BK20ac	up	1h	1nM_TCIP3	CAMTA2: K-562 (SRX16495704)
SRX10338560	TFs and others	MLXIP	Blood	NALM-6	6718	-3.15755	-2.09907	5.36479	H2BK20ac	up	15m	1nM_TCIP3	MLXIP: NALM-6 (SRX10338560)
SRX831873	TFs and others	STAT5B	Blood	CD8+ T cells	11661	-4.14117	-2.91102	5.36434	H2BK20ac	up	15m	1nM_TCIP3	STAT5B: CD8+ T cells (SRX831873)
SRX5099498	TFs and others	STAT3	Blood	Naive B cells	7425	-4.65122	-3.32167	5.36062	H2BK20ac	up	15m	1nM_TCIP3	STAT3: Naive B cells (SRX5099498)
SRX3666498	TFs and others	TP53	Blood	T cells	2331	-20.1763	-17.9737	5.35041	H2BK20ac	up	1h	1nM_TCIP3	TP53: T cells (SRX3666498)
SRX15783138	TFs and others	BHLHE40	Blood	Jurkat	998	-3.678	-2.80211	5.32044	H2BK20ac	up	1h	1nM_TCIP3	BHLHE40: Jurkat (SRX15783138)
SRX10475408	TFs and others	ZNF354B	Blood	K-562	2110	-3.28562	-2.46716	5.32044	H2BK20ac	up	1h	1nM_TCIP3	ZNF354B: K-562 (SRX10475408)
SRX4708073	TFs and others	HNRNPUL1	Blood	K-562	1434	-2.88967	-2.13492	5.32044	H2BK20ac	up	1h	1nM_TCIP3	HNRNPUL1: K-562 (SRX4708073)
SRX2424337	TFs and others	PKNOX1	Blood	GM12878	13228	-6.8337	-5.11758	5.31071	H2BK20ac	up	15m	1nM_TCIP3	PKNOX1: GM12878 (SRX2424337)
SRX3445669	TFs and others	TAL1	Blood	K-562	16534	-3.13341	-2.07964	5.30815	H2BK20ac	up	15m	1nM_TCIP3	TAL1: K-562 (SRX3445669)
SRX5865964	TFs and others	TP53	Blood	K-562	699	-5.20131	-4.10976	5.28895	H2BK20ac	up	1h	1nM_TCIP3	TP53: K-562 (SRX5865964)
SRX6099461	TFs and others	EP300	Blood	DLBCL	20592	-10.9332	-8.4658	5.28786	H2BK20ac	up	15m	1nM_TCIP3	EP300: DLBCL (SRX6099461)
SRX10475409	TFs and others	ZNF354B	Blood	K-562	2420	-4.81665	-3.7819	5.28611	H2BK20ac	up	1h	1nM_TCIP3	ZNF354B: K-562 (SRX10475409)
SRX10218288	TFs and others	GATA1	Blood	HUDEP-2	13365	-3.12369	-2.0726	5.28548	H2BK20ac	up	15m	1nM_TCIP3	GATA1: HUDEP-2 (SRX10218288)
SRX243762	TFs and others	PAX5	Blood	NAMALWA	9417	-5.54344	-2.29089	5.2839	H3K27ac	up	15m	1nM_TCIP3	PAX5: NAMALWA (SRX243762)
SRX3703142	TFs and others	MEF2B	Blood	B cells	12278	-6.21666	-4.60144	5.27422	H2BK20ac	up	15m	1nM_TCIP3	MEF2B: B cells (SRX3703142)
SRX10478343	TFs and others	ZNF700	Blood	K-562	1497	-3.65331	-2.78141	5.27335	H2BK20ac	up	1h	1nM_TCIP3	ZNF700: K-562 (SRX10478343)
SRX11173720	TFs and others	RHOXF2B	Blood	K-562	1669	-3.26088	-2.44592	5.26669	H2BK20ac	up	1h	1nM_TCIP3	RHOXF2B: K-562 (SRX11173720)
SRX5095871	TFs and others	SPI1	Blood	Dendritic Cells	9636	-3.11476	-2.06698	5.26473	H2BK20ac	up	15m	1nM_TCIP3	SPI1: Dendritic Cells (SRX5095871)
SRX6958356	TFs and others	NOTCH1	Blood	THP-6	351	-2.86488	-2.11515	5.25784	H2BK20ac	up	1h	1nM_TCIP3	NOTCH1: THP-6 (SRX6958356)
SRX392820	TFs and others	EP300	Blood	GM12878	29445	-11.6955	-9.10891	5.24447	H2BK20ac	up	15m	1nM_TCIP3	EP300: GM12878 (SRX392820)
SRX10976472	TFs and others	ZNF250	Blood	K-562	1849	-3.62886	-2.76091	5.2271	H2BK20ac	up	1h	1nM_TCIP3	ZNF250: K-562 (SRX10976472)
SRX682388	TFs and others	TAL1	Blood	TSU-1621MT	14423	-3.56903	-2.44088	5.21693	H2BK20ac	up	15m	1nM_TCIP3	TAL1: TSU-1621MT (SRX682388)
SRX10475647	TFs and others	BCL6	Blood	K-562	1719	-5.89485	-4.7328	5.21403	H2BK20ac	up	1h	1nM_TCIP3	BCL6: K-562 (SRX10475647)
SRX1456193	TFs and others	EBF1	Blood	B cells	9791	-4.55012	-3.23987	5.20567	H2BK20ac	up	15m	1nM_TCIP3	EBF1: B cells (SRX1456193)
SRX11165895	TFs and others	ZNF518B	Blood	K-562	1759	-4.2598	-3.64317	5.20299	H2BK20ac	up	2h	1nM_TCIP3	ZNF518B: K-562 (SRX11165895)
SRX16495703	TFs and others	CAMTA2	Blood	K-562	1337	-4.2598	-3.64317	5.20299	H2BK20ac	up	2h	1nM_TCIP3	CAMTA2: K-562 (SRX16495703)
SRX2636096	TFs and others	ETV6	Blood	GM12878	7731	-3.55067	-2.42569	5.18093	H2BK20ac	up	15m	1nM_TCIP3	ETV6: GM12878 (SRX2636096)
SRX3666492	TFs and others	TP53	Blood	T cells	1977	-21.1061	-18.8318	5.17919	H2BK20ac	up	1h	1nM_TCIP3	TP53: T cells (SRX3666492)
SRX9741171	TFs and others	ATF4	Blood	MV-4-11	1057	-5.4882	-4.36949	5.17818	H2BK20ac	up	1h	1nM_TCIP3	ATF4: MV-4-11 (SRX9741171)
SRX3666496	TFs and others	TP53	Blood	T cells	1940	-34.6372	-31.6749	5.17535	H2BK20ac	up	2h	1nM_TCIP3	TP53: T cells (SRX3666496)
SRX447601	TFs and others	CDK7	Blood	MM.1S	893	-5.29551	-4.55598	5.12866	H2BK20ac	up	2h	1nM_TCIP3	CDK7: MM.1S (SRX447601)
SRX10478344	TFs and others	ZNF700	Blood	K-562	1235	-4.93578	-4.24129	5.12866	H2BK20ac	up	2h	1nM_TCIP3	ZNF700: K-562 (SRX10478344)
SRX4708073	TFs and others	HNRNPUL1	Blood	K-562	1434	-4.93578	-4.24129	5.12866	H2BK20ac	up	2h	1nM_TCIP3	HNRNPUL1: K-562 (SRX4708073)
SRX6099463	TFs and others	POU2F1	Blood	DLBCL	13918	-8.49472	-6.49007	5.1064	H2BK20ac	up	15m	1nM_TCIP3	POU2F1: DLBCL (SRX6099463)
SRX6099460	TFs and others	MED1	Blood	DLBCL	17699	-9.17286	-7.0689	5.10304	H2BK20ac	up	15m	1nM_TCIP3	MED1: DLBCL (SRX6099460)
SRX13009147	TFs and others	NFXL1	Blood	K-562	1461	-2.79244	-2.05356	5.0786	H2BK20ac	up	1h	1nM_TCIP3	NFXL1: K-562 (SRX13009147)
SRX12118507	TFs and others	POU2F2	Blood	B cells	7886	-4.46309	-3.17062	5.07539	H2BK20ac	up	15m	1nM_TCIP3	POU2F2: B cells (SRX12118507)
SRX14332177	TFs and others	SLFN5	Blood	SUP-T1	1021	-4.52825	-3.88249	5.06291	H2BK20ac	up	2h	1nM_TCIP3	SLFN5: SUP-T1 (SRX14332177)
SRX10476552	TFs and others	ZSCAN32	Blood	K-562	1944	-8.29961	-6.92703	5.06216	H2BK20ac	up	1h	1nM_TCIP3	ZSCAN32: K-562 (SRX10476552)
SRX3322139	TFs and others	ATF7	Blood	GM12878	21442	-9.11266	-7.01817	5.05831	H2BK20ac	up	15m	1nM_TCIP3	ATF7: GM12878 (SRX3322139)
SRX831874	TFs and others	STAT5B	Blood	CD8+ T cells	10327	-3.96023	-2.76141	5.05467	H2BK20ac	up	15m	1nM_TCIP3	STAT5B: CD8+ T cells (SRX831874)
SRX3322586	TFs and others	RAD51	Blood	GM12878	13648	-6.00961	-4.42983	5.04516	H2BK20ac	up	15m	1nM_TCIP3	RAD51: GM12878 (SRX3322586)
SRX3322345	TFs and others	BCLAF1	Blood	GM12878	1272	-10.4352	-8.9103	5.04041	H2BK20ac	up	1h	1nM_TCIP3	BCLAF1: GM12878 (SRX3322345)
SRX2636097	TFs and others	ETV6	Blood	GM12878	17791	-7.13414	-5.37601	5.02154	H2BK20ac	up	15m	1nM_TCIP3	ETV6: GM12878 (SRX2636097)
SRX204414	TFs and others	MED1	Blood	P493-6	1186	-3.51027	-2.6628	5.00747	H2BK20ac	up	1h	1nM_TCIP3	MED1: P493-6 (SRX204414)
SRX6073304	TFs and others	BATF	Blood	BC-3	557	-8.67088	-7.6568	5.00433	H2BK20ac	up	2h	1nM_TCIP3	BATF: BC-3 (SRX6073304)
SRX10476552	TFs and others	ZSCAN32	Blood	K-562	1944	-15.5443	-13.9342	4.99588	H2BK20ac	up	2h	1nM_TCIP3	ZSCAN32: K-562 (SRX10476552)
SRX20210925	TFs and others	RBPJ	Blood	U-2932	10418	-6.51837	-4.85443	4.99134	H2BK20ac	up	15m	1nM_TCIP3	RBPJ: U-2932 (SRX20210925)
SRX10976471	TFs and others	ZNF250	Blood	K-562	1562	-2.74572	-2.01392	4.96574	H2BK20ac	up	1h	1nM_TCIP3	ZNF250: K-562 (SRX10976471)
SRX475796	TFs and others	SPI1	Blood	GM12878	11564	-3.90094	-2.70909	4.95656	H2BK20ac	up	15m	1nM_TCIP3	SPI1: GM12878 (SRX475796)
SRX11166852	TFs and others	RFX7	Blood	K-562	1812	-4.79794	-4.11644	4.95181	H2BK20ac	up	2h	1nM_TCIP3	RFX7: K-562 (SRX11166852)
SRX1614810	TFs and others	ZNF366	Blood	Dendritic Cells	15456	-3.89536	-2.70671	4.94742	H2BK20ac	up	15m	1nM_TCIP3	ZNF366: Dendritic Cells (SRX1614810)
SRX3322346	TFs and others	BCLAF1	Blood	GM12878	1326	-9.54157	-8.08277	4.9394	H2BK20ac	up	1h	1nM_TCIP3	BCLAF1: GM12878 (SRX3322346)
SRX475750	TFs and others	EP300	Blood	GM12878	20922	-8.28122	-6.29669	4.93831	H2BK20ac	up	15m	1nM_TCIP3	EP300: GM12878 (SRX475750)
SRX15634120	TFs and others	RBM15	Blood	K-562	1476	-3.02001	-2.52053	4.92754	H2BK20ac	up	2h	1nM_TCIP3	RBM15: K-562 (SRX15634120)
SRX3797277	TFs and others	ZNF768	Blood	RAJI	17051	-4.84726	-3.48977	4.91567	H2BK20ac	up	15m	1nM_TCIP3	ZNF768: RAJI (SRX3797277)
SRX12118509	TFs and others	POU2F2	Blood	Naive B cells	6066	-3.41025	-2.31355	4.91246	H2BK20ac	up	15m	1nM_TCIP3	POU2F2: Naive B cells (SRX12118509)
SRX24006139	TFs and others	SMARCA4	Blood	RIVA	7273	-4.34161	-3.07506	4.89821	H2BK20ac	up	15m	1nM_TCIP3	SMARCA4: RIVA (SRX24006139)
SRX698186	TFs and others	LMO2	Blood	Kasumi-1	12298	-3.86421	-2.68314	4.8966	H2BK20ac	up	15m	1nM_TCIP3	LMO2: Kasumi-1 (SRX698186)
SRX11168180	TFs and others	ZNF780A	Blood	K-562	1579	-4.7532	-4.07763	4.89554	H2BK20ac	up	2h	1nM_TCIP3	ZNF780A: K-562 (SRX11168180)
SRX8664964	TFs and others	ATF4	Blood	HUDEP-2	1397	-4.39247	-3.76038	4.87539	H2BK20ac	up	2h	1nM_TCIP3	ATF4: HUDEP-2 (SRX8664964)
SRX722348	TFs and others	NIPBL	Blood	RAMOS	14988	-6.96996	-5.23816	4.87356	H2BK20ac	up	15m	1nM_TCIP3	NIPBL: RAMOS (SRX722348)
SRX8664954	TFs and others	ATF4	Blood	HUDEP-2	975	-3.34439	-2.8125	4.86788	H2BK20ac	up	2h	1nM_TCIP3	ATF4: HUDEP-2 (SRX8664954)
SRX3322634	TFs and others	BCLAF1	Blood	K-562	1260	-12.1518	-10.8593	4.86303	H2BK20ac	up	2h	1nM_TCIP3	BCLAF1: K-562 (SRX3322634)
SRX11158961	TFs and others	HMG20B	Blood	K-562	1866	-4.03031	-3.4382	4.85143	H2BK20ac	up	2h	1nM_TCIP3	HMG20B: K-562 (SRX11158961)
SRX13681308	TFs and others	RUNX3	Blood	Lymphoblastoid cell line	24274	-9.51968	-7.32644	4.84803	H2BK20ac	up	15m	1nM_TCIP3	RUNX3: Lymphoblastoid cell line (SRX13681308)
SRX2795365	TFs and others	BRD4	Blood	Mutu	1585	-3.41951	-2.58598	4.84463	H2BK20ac	up	1h	1nM_TCIP3	BRD4: Mutu (SRX2795365)
SRX13405013	TFs and others	STAT5A	Blood	MOLM-13	1603	-3.81545	-3.06635	4.83439	H3K27ac	up	1h	1nM_TCIP3	STAT5A: MOLM-13 (SRX13405013)
SRX2424362	TFs and others	TBX21	Blood	GM12878	28713	-10.2357	-7.90184	4.83336	H2BK20ac	up	15m	1nM_TCIP3	TBX21: GM12878 (SRX2424362)
SRX100583	TFs and others	BATF	Blood	GM12878	43802	-10.2115	-7.89023	4.81828	H2BK20ac	up	15m	1nM_TCIP3	BATF: GM12878 (SRX100583)
SRX190235	TFs and others	NFATC1	Blood	GM12878	23557	-8.11648	-6.17022	4.81202	H2BK20ac	up	15m	1nM_TCIP3	NFATC1: GM12878 (SRX190235)
SRX1456192	TFs and others	EBF1	Blood	Mutu	32298	-10.9833	-8.48807	4.80987	H2BK20ac	up	15m	1nM_TCIP3	EBF1: Mutu (SRX1456192)
SRX5865972	TFs and others	TP53	Blood	K-562	2125	-21.9841	-19.778	4.80678	H2BK20ac	up	2h	1nM_TCIP3	TP53: K-562 (SRX5865972)
SRX6958357	TFs and others	NOTCH1	Blood	THP-6	429	-3.02834	-2.25114	4.78351	H2BK20ac	up	1h	1nM_TCIP3	NOTCH1: THP-6 (SRX6958357)
SRX186607	TFs and others	ZNF384	Blood	GM12878	15475	-4.74337	-3.40307	4.78327	H2BK20ac	up	15m	1nM_TCIP3	ZNF384: GM12878 (SRX186607)
SRX190306	TFs and others	CEBPB	Blood	GM12878	9794	-3.78892	-2.62168	4.7756	H2BK20ac	up	15m	1nM_TCIP3	CEBPB: GM12878 (SRX190306)
SRX10476683	TFs and others	ZNF445	Blood	K-562	2117	-3.37542	-2.54671	4.76711	H2BK20ac	up	1h	1nM_TCIP3	ZNF445: K-562 (SRX10476683)
SRX10475239	TFs and others	ZNF586	Blood	K-562	1638	-4.30514	-3.68482	4.75791	H2BK20ac	up	2h	1nM_TCIP3	ZNF586: K-562 (SRX10475239)
SRX10476625	TFs and others	MLX	Blood	K-562	1327	-4.30514	-3.68482	4.75791	H2BK20ac	up	2h	1nM_TCIP3	MLX: K-562 (SRX10476625)
SRX190201	TFs and others	TCF3	Blood	GM12878	21289	-9.37238	-7.19848	4.75069	H2BK20ac	up	15m	1nM_TCIP3	TCF3: GM12878 (SRX190201)
SRX10477218	TFs and others	PATZ1	Blood	K-562	1901	-3.00647	-2.23385	4.74003	H2BK20ac	up	1h	1nM_TCIP3	PATZ1: K-562 (SRX10477218)
SRX10478086	TFs and others	CREB5	Blood	K-562	1580	-3.00647	-2.23385	4.74003	H2BK20ac	up	1h	1nM_TCIP3	CREB5: K-562 (SRX10478086)
SRX082164	TFs and others	MAX	Blood	GM12878	10652	-5.20239	-3.7748	4.73687	H2BK20ac	up	15m	1nM_TCIP3	MAX: GM12878 (SRX082164)
SRX656428	TFs and others	BCL6	Blood	RS 411	4444	-31.9562	-29.267	4.7268	H2BK20ac	up	1h	1nM_TCIP3	BCL6: RS 411 (SRX656428)	8
SRX10715331	TFs and others	CDK9	Blood	HCB1	575	-3.25718	-2.73505	4.70828	H2BK20ac	up	2h	1nM_TCIP3	CDK9: HCB1 (SRX10715331)
SRX9398736	TFs and others	MEF2C	Blood	Loucy	977	-6.42837	-5.20408	4.7073	H2BK20ac	up	1h	1nM_TCIP3	MEF2C: Loucy (SRX9398736)
SRX10478155	TFs and others	DDIT3	Blood	K-562	2394	-7.43404	-6.14273	4.69944	H2BK20ac	up	1h	1nM_TCIP3	DDIT3: K-562 (SRX10478155)
SRX212432	TFs and others	STAT5A	Blood	Treg	1225	-3.33216	-2.50703	4.69204	H2BK20ac	up	1h	1nM_TCIP3	STAT5A: Treg (SRX212432)
SRX347429	TFs and others	STAT3	Blood	U-2932	19147	-7.92111	-6.0289	4.66601	H2BK20ac	up	15m	1nM_TCIP3	STAT3: U-2932 (SRX347429)
SRX3135181	TFs and others	BCL6	Blood	OCI-LY1	3053	-3.65559	-2.78324	4.65538	H2BK20ac	up	1h	1nM_TCIP3	BCL6: OCI-LY1 (SRX3135181)
SRX475794	TFs and others	SPI1	Blood	GM12878	36039	-9.22268	-7.09667	4.65359	H2BK20ac	up	15m	1nM_TCIP3	SPI1: GM12878 (SRX475794)
SRX8602207	TFs and others	IRF4	Blood	OCI-LY-10	13477	-3.70732	-2.55547	4.64731	H2BK20ac	up	15m	1nM_TCIP3	IRF4: OCI-LY-10 (SRX8602207)
SRX10476682	TFs and others	ZNF445	Blood	K-562	1465	-4.22022	-3.60603	4.64596	H2BK20ac	up	2h	1nM_TCIP3	ZNF445: K-562 (SRX10476682)
SRX682385	TFs and others	LMO2	Blood	TSU-1621MT	18361	-3.25929	-2.18774	4.63698	H2BK20ac	up	15m	1nM_TCIP3	LMO2: TSU-1621MT (SRX682385)
SRX3666488	TFs and others	TP53	Blood	T cells	633	-7.13258	-6.23197	4.63234	H2BK20ac	up	2h	1nM_TCIP3	TP53: T cells (SRX3666488)
SRX017871	TFs and others	RELA	Blood	GM19099	13820	-5.10658	-3.69475	4.62981	H2BK20ac	up	15m	1nM_TCIP3	RELA: GM19099 (SRX017871)
SRX7807559	TFs and others	GATA3	Blood	GM12878	14312	-5.10199	-3.69453	4.62473	H2BK20ac	up	15m	1nM_TCIP3	GATA3: GM12878 (SRX7807559)
SRX20804903	TFs and others	MECOM	Blood	MOLM-1	15837	-3.24775	-2.17759	4.61645	H2BK20ac	up	15m	1nM_TCIP3	MECOM: MOLM-1 (SRX20804903)
SRX10475464	TFs and others	ESRRB	Blood	K-562	1722	-4.17863	-3.5676	4.59194	H2BK20ac	up	2h	1nM_TCIP3	ESRRB: K-562 (SRX10475464)
SRX10977320	TFs and others	FOXO4	Blood	K-562	1770	-3.26876	-2.45186	4.58376	H2BK20ac	up	1h	1nM_TCIP3	FOXO4: K-562 (SRX10977320)
SRX5457282	TFs and others	EWSR1	Blood	K-562	949	-4.49661	-3.85373	4.58306	H2BK20ac	up	2h	1nM_TCIP3	EWSR1: K-562 (SRX5457282)
SRX11165972	TFs and others	ZNF3	Blood	K-562	1916	-2.92126	-2.16313	4.57371	H2BK20ac	up	1h	1nM_TCIP3	ZNF3: K-562 (SRX11165972)
SRX150637	TFs and others	USF2	Blood	GM12878	10119	-4.10376	-2.87989	4.56641	H2BK20ac	up	15m	1nM_TCIP3	USF2: GM12878 (SRX150637)
SRX15152332	TFs and others	MECOM	Blood	Chronic myeloid leukemia	15926	-3.21095	-2.14218	4.55153	H2BK20ac	up	15m	1nM_TCIP3	MECOM: Chronic myeloid leukemia (SRX15152332)
SRX10977319	TFs and others	FOXO4	Blood	K-562	1477	-3.49672	-2.9536	4.55078	H2BK20ac	up	2h	1nM_TCIP3	FOXO4: K-562 (SRX10977319)
SRX6913097	TFs and others	BRD3	Blood	CD4+ T cells	897	-3.49672	-2.9536	4.55078	H2BK20ac	up	2h	1nM_TCIP3	BRD3: CD4+ T cells (SRX6913097)
SRX017859	TFs and others	RELA	Blood	GM19193	8817	-3.64021	-2.50005	4.54395	H2BK20ac	up	15m	1nM_TCIP3	RELA: GM19193 (SRX017859)
SRX656347	TFs and others	TCF3	Blood	ICN12	32716	-8.37879	-6.38268	4.54084	H2BK20ac	up	15m	1nM_TCIP3	TCF3: ICN12 (SRX656347)
SRX6099458	TFs and others	POU2AF1	Blood	DLBCL	24443	-10.51	-8.10286	4.53991	H2BK20ac	up	15m	1nM_TCIP3	POU2AF1: DLBCL (SRX6099458)
SRX3666492	TFs and others	TP53	Blood	T cells	1977	-32.197	-29.4108	4.53864	H2BK20ac	up	2h	1nM_TCIP3	TP53: T cells (SRX3666492)
SRX12118513	TFs and others	POU2AF1	Blood	OCI-LY-7	24461	-10.5058	-8.10286	4.53761	H2BK20ac	up	15m	1nM_TCIP3	POU2AF1: OCI-LY-7 (SRX12118513)
SRX129117	TFs and others	MED1	Blood	Multiple Myeloma	1353	-3.57227	-2.71425	4.52956	H2BK20ac	up	1h	1nM_TCIP3	MED1: Multiple Myeloma (SRX129117)
SRX13405012	TFs and others	STAT5A	Blood	MOLM-13	1664	-3.61004	-2.89215	4.52499	H3K27ac	up	1h	1nM_TCIP3	STAT5A: MOLM-13 (SRX13405012)
SRX100465	TFs and others	MEF2C	Blood	GM12878	11429	-4.07266	-2.85665	4.52447	H2BK20ac	up	15m	1nM_TCIP3	MEF2C: GM12878 (SRX100465)
SRX13009146	TFs and others	NFXL1	Blood	K-562	1814	-3.89457	-2.98492	4.51431	H2BK20ac	up	1h	1nM_TCIP3	NFXL1: K-562 (SRX13009146)
SRX10478085	TFs and others	CREB5	Blood	K-562	2017	-3.22746	-2.42092	4.51431	H2BK20ac	up	1h	1nM_TCIP3	CREB5: K-562 (SRX10478085)
SRX8602199	TFs and others	IRF4	Blood	NCI-H929	16479	-4.99727	-3.61049	4.51017	H2BK20ac	up	15m	1nM_TCIP3	IRF4: NCI-H929 (SRX8602199)
SRX518679	TFs and others	IRF4	Blood	NCI-H929	16464	-4.99091	-3.60558	4.50328	H2BK20ac	up	15m	1nM_TCIP3	IRF4: NCI-H929 (SRX518679)
SRX11165973	TFs and others	ZNF3	Blood	K-562	1696	-2.87998	-2.12657	4.49485	H2BK20ac	up	1h	1nM_TCIP3	ZNF3: K-562 (SRX11165973)
SRX6913098	TFs and others	BRD3	Blood	CD4+ T cells	657	-3.45603	-2.91538	4.48758	H2BK20ac	up	2h	1nM_TCIP3	BRD3: CD4+ T cells (SRX6913098)
SRX3586365	TFs and others	RUNX1	Blood	Pre-B lymphoblast cells	17883	-5.98119	-4.40818	4.48584	H2BK20ac	up	15m	1nM_TCIP3	RUNX1: Pre-B lymphoblast cells (SRX3586365)
SRX100556	TFs and others	MEF2A	Blood	GM12878	25362	-8.27192	-6.29307	4.4696	H2BK20ac	up	15m	1nM_TCIP3	MEF2A: GM12878 (SRX100556)
SRX2043231	TFs and others	EP300	Blood	RCH-ACV	21946	-5.9479	-4.38359	4.45603	H2BK20ac	up	15m	1nM_TCIP3	EP300: RCH-ACV (SRX2043231)
SRX20731966	TFs and others	CUX1	Blood	K-562	20645	-3.15381	-2.096	4.45221	H2BK20ac	up	15m	1nM_TCIP3	CUX1: K-562 (SRX20731966)
SRX11668227	TFs and others	CUX1	Blood	K-562	20648	-3.15259	-2.09546	4.45009	H2BK20ac	up	15m	1nM_TCIP3	CUX1: K-562 (SRX11668227)
SRX10478343	TFs and others	ZNF700	Blood	K-562	1497	-5.00844	-4.30626	4.44786	H2BK20ac	up	2h	1nM_TCIP3	ZNF700: K-562 (SRX10478343)
SRX22183927	TFs and others	SPI1	Blood	Jiyoye	48913	-8.21787	-6.26101	4.43396	H2BK20ac	up	15m	1nM_TCIP3	SPI1: Jiyoye (SRX22183927)
SRX10954235	TFs and others	BATF	Blood	CD4+ T cells	24885	-4.90544	-3.53286	4.41168	H2BK20ac	up	15m	1nM_TCIP3	BATF: CD4+ T cells (SRX10954235)
SRX5457192	TFs and others	NUFIP1	Blood	K-562	1504	-6.37638	-5.1594	4.41036	H2BK20ac	up	1h	1nM_TCIP3	NUFIP1: K-562 (SRX5457192)
SRX13405020	TFs and others	STAT5A	Blood	MOLM-13	1668	-3.19944	-2.5465	4.41032	H3K27ac	up	1h	1nM_TCIP3	STAT5A: MOLM-13 (SRX13405020)
SRX9237245	TFs and others	CPSF3	Blood	K-562	1847	-2.76576	-2.28834	4.40885	H2BK20ac	up	2h	1nM_TCIP3	CPSF3: K-562 (SRX9237245)
SRX10976035	TFs and others	NR3C1	Blood	697	31109	-8.82893	-6.7765	4.40674	H2BK20ac	up	15m	1nM_TCIP3	NR3C1: 697 (SRX10976035)
SRX10474981	TFs and others	HEY1	Blood	K-562	1931	-4.4551	-3.47455	4.40312	H2BK20ac	up	1h	1nM_TCIP3	HEY1: K-562 (SRX10474981)
SRX264458	TFs and others	MED1	Blood	MM.1S	15962	-5.88583	-4.33012	4.4009	H2BK20ac	up	15m	1nM_TCIP3	MED1: MM.1S (SRX264458)
SRX5974546	TFs and others	GATA1	Blood	K-562	22470	-3.12156	-2.0718	4.39693	H2BK20ac	up	15m	1nM_TCIP3	GATA1: K-562 (SRX5974546)
SRX100434	TFs and others	TCF12	Blood	GM12878	29971	-11.0429	-8.51998	4.39419	H2BK20ac	up	15m	1nM_TCIP3	TCF12: GM12878 (SRX100434)
SRX10976039	TFs and others	NR3C1	Blood	697	30930	-8.79939	-6.75359	4.38871	H2BK20ac	up	15m	1nM_TCIP3	NR3C1: 697 (SRX10976039)
SRX10476484	TFs and others	KLF10	Blood	K-562	1647	-4.01779	-3.42753	4.38785	H2BK20ac	up	2h	1nM_TCIP3	KLF10: K-562 (SRX10476484)
SRX11167934	TFs and others	ZNF717	Blood	K-562	1298	-4.01779	-3.42753	4.38785	H2BK20ac	up	2h	1nM_TCIP3	ZNF717: K-562 (SRX11167934)
SRX5574502	TFs and others	SMARCA4	Blood	CTV-1	26790	-8.14545	-6.19392	4.3866	H2BK20ac	up	15m	1nM_TCIP3	SMARCA4: CTV-1 (SRX5574502)
SRX9237241	TFs and others	FIP1L1	Blood	K-562	2174	-3.69809	-3.13616	4.37812	H2BK20ac	up	2h	1nM_TCIP3	FIP1L1: K-562 (SRX9237241)
SRX017906	TFs and others	RELA	Blood	GM12878	10292	-3.10591	-2.05945	4.37031	H2BK20ac	up	15m	1nM_TCIP3	RELA: GM12878 (SRX017906)
SRX2059877	TFs and others	MGEA5	Blood	BJAB	15501	-6.92603	-5.20057	4.36869	H2BK20ac	up	15m	1nM_TCIP3	MGEA5: BJAB (SRX2059877)
SRX130604	TFs and others	NCOR1	Blood	OCI-LY1	4960	-46.5919	-43.0276	4.36526	H2BK20ac	up	1h	1nM_TCIP3	NCOR1: OCI-LY1 (SRX130604)	10
SRX150732	TFs and others	TBL1XR1	Blood	GM12878	16239	-5.84017	-4.29878	4.36071	H2BK20ac	up	15m	1nM_TCIP3	TBL1XR1: GM12878 (SRX150732)
SRX11165840	TFs and others	GABPB2	Blood	K-562	2077	-3.45224	-2.61425	4.35308	H2BK20ac	up	1h	1nM_TCIP3	GABPB2: K-562 (SRX11165840)
SRX10476624	TFs and others	MLX	Blood	K-562	1742	-4.29709	-3.67726	4.35159	H2BK20ac	up	2h	1nM_TCIP3	MLX: K-562 (SRX10476624)
SRX10476551	TFs and others	ZSCAN32	Blood	K-562	2565	-9.09151	-7.6655	4.34368	H2BK20ac	up	1h	1nM_TCIP3	ZSCAN32: K-562 (SRX10476551)
SRX475795	TFs and others	SPI1	Blood	GM12878	32817	-8.07774	-6.14182	4.34272	H2BK20ac	up	15m	1nM_TCIP3	SPI1: GM12878 (SRX475795)
SRX6073305	TFs and others	BATF	Blood	BC-3	896	-6.27932	-5.07773	4.339	H2BK20ac	up	1h	1nM_TCIP3	BATF: BC-3 (SRX6073305)
SRX7570799	TFs and others	FOXO1	Blood	SU-DHL-4	8209	-3.08442	-2.04059	4.33399	H2BK20ac	up	15m	1nM_TCIP3	FOXO1: SU-DHL-4 (SRX7570799)
SRX10475787	TFs and others	TCFL5	Blood	K-562	1869	-5.48239	-4.72256	4.31887	H2BK20ac	up	2h	1nM_TCIP3	TCFL5: K-562 (SRX10475787)
SRX3321992	TFs and others	ZC3H8	Blood	K-562	942	-5.48239	-4.72256	4.31887	H2BK20ac	up	2h	1nM_TCIP3	ZC3H8: K-562 (SRX3321992)
SRX16500314	TFs and others	ZNF668	Blood	K-562	1961	-3.10792	-2.3163	4.31804	H2BK20ac	up	1h	1nM_TCIP3	ZNF668: K-562 (SRX16500314)
SRX11167933	TFs and others	ZNF717	Blood	K-562	1583	-2.78039	-2.04312	4.30911	H2BK20ac	up	1h	1nM_TCIP3	ZNF717: K-562 (SRX11167933)
SRX100407	TFs and others	PAX5	Blood	GM12878	31040	-10.082	-7.79644	4.30798	H2BK20ac	up	15m	1nM_TCIP3	PAX5: GM12878 (SRX100407)
SRX475793	TFs and others	SPI1	Blood	GM12878	35113	-8.66264	-6.63615	4.30609	H2BK20ac	up	15m	1nM_TCIP3	SPI1: GM12878 (SRX475793)
SRX18259595	TFs and others	BCL6	Blood	SEM	1134	-5.1065	-4.87057	4.30559	H3K27ac	up	2h	1nM_TCIP3	BCL6: SEM (SRX18259595)	1
SRX3322983	TFs and others	ZNF217	Blood	GM12878	8414	-3.06374	-2.02253	4.29924	H2BK20ac	up	15m	1nM_TCIP3	ZNF217: GM12878 (SRX3322983)
SRX11173719	TFs and others	RHOXF2B	Blood	K-562	1769	-4.85322	-4.16587	4.2958	H2BK20ac	up	2h	1nM_TCIP3	RHOXF2B: K-562 (SRX11173719)
SRX10476556	TFs and others	ZNF397	Blood	K-562	1515	-3.01423	-2.51569	4.28664	H2BK20ac	up	2h	1nM_TCIP3	ZNF397: K-562 (SRX10476556)
SRX10476551	TFs and others	ZSCAN32	Blood	K-562	2565	-16.8973	-15.1219	4.26465	H2BK20ac	up	2h	1nM_TCIP3	ZSCAN32: K-562 (SRX10476551)
SRX22183928	TFs and others	SPI1	Blood	Jiyoye	50449	-8.5893	-6.57522	4.26236	H2BK20ac	up	15m	1nM_TCIP3	SPI1: Jiyoye (SRX22183928)
SRX3322314	TFs and others	CEBPG	Blood	K-562	21275	-3.446	-2.34409	4.2555	H2BK20ac	up	15m	1nM_TCIP3	CEBPG: K-562 (SRX3322314)
SRX8664953	TFs and others	ATF4	Blood	HUDEP-2	1986	-8.33514	-7.34947	4.2428	H2BK20ac	up	2h	1nM_TCIP3	ATF4: HUDEP-2 (SRX8664953)
SRX190337	TFs and others	NFIC	Blood	GM12878	38038	-10.7213	-8.27093	4.23363	H2BK20ac	up	15m	1nM_TCIP3	NFIC: GM12878 (SRX190337)
SRX4046315	TFs and others	CXXC1	Blood	Lymphoblastoid cell line	1946	-8.60798	-7.59997	4.23282	H2BK20ac	up	2h	1nM_TCIP3	CXXC1: Lymphoblastoid cell line (SRX4046315)
SRX697744	TFs and others	PRKCQ	Blood	Jurkat	1630	-3.05048	-2.26887	4.22616	H2BK20ac	up	1h	1nM_TCIP3	PRKCQ: Jurkat (SRX697744)
SRX204414	TFs and others	MED1	Blood	P493-6	1186	-4.77799	-4.09932	4.2236	H2BK20ac	up	2h	1nM_TCIP3	MED1: P493-6 (SRX204414)
SRX3322138	TFs and others	ATF7	Blood	GM12878	19734	-6.17793	-4.57932	4.21194	H2BK20ac	up	15m	1nM_TCIP3	ATF7: GM12878 (SRX3322138)
SRX14648668	TFs and others	IRF4	Blood	EBV-B	31866	-9.87477	-7.63268	4.19969	H2BK20ac	up	15m	1nM_TCIP3	IRF4: EBV-B (SRX14648668)
SRX150353	TFs and others	RELA	Blood	GM19099	23630	-7.25734	-5.47478	4.19886	H2BK20ac	up	15m	1nM_TCIP3	RELA: GM19099 (SRX150353)
SRX10477233	TFs and others	ZNF57	Blood	K-562	1896	-4.14595	-3.53805	4.1826	H2BK20ac	up	2h	1nM_TCIP3	ZNF57: K-562 (SRX10477233)
SRX22183925	TFs and others	SPI1	Blood	AG876	55479	-7.82342	-5.94695	4.18139	H2BK20ac	up	15m	1nM_TCIP3	SPI1: AG876 (SRX22183925)
SRX5457205	TFs and others	ARNT	Blood	GM12878	12842	-4.23585	-2.98856	4.17874	H2BK20ac	up	15m	1nM_TCIP3	ARNT: GM12878 (SRX5457205)
SRX5574501	TFs and others	SMARCA4	Blood	CTV-1	31264	-7.81666	-5.94695	4.17717	H2BK20ac	up	15m	1nM_TCIP3	SMARCA4: CTV-1 (SRX5574501)
SRX3703148	TFs and others	MEF2B	Blood	DLBCL	2387	-12.9175	-11.192	4.17204	H2BK20ac	up	1h	1nM_TCIP3	MEF2B: DLBCL (SRX3703148)
SRX7135406	TFs and others	TP63	Blood	K-562	1993	-11.0609	-9.86114	4.1691	H2BK20ac	up	2h	1nM_TCIP3	TP63: K-562 (SRX7135406)
SRX5574340	TFs and others	SPI1	Blood	B cells	17532	-4.65547	-3.32333	4.15268	H2BK20ac	up	15m	1nM_TCIP3	SPI1: B cells (SRX5574340)
SRX11865071	TFs and others	CBX8	Blood	SU-DHL-4	940	-2.99452	-2.22517	4.13812	H2BK20ac	up	1h	1nM_TCIP3	CBX8: SU-DHL-4 (SRX11865071)
SRX656428	TFs and others	BCL6	Blood	RS 411	4444	-14.618	-11.5415	4.12995	H3K27ac	up	1h	1nM_TCIP3	BCL6: RS 411 (SRX656428)	8
SRX3322635	TFs and others	BCLAF1	Blood	K-562	1241	-10.9527	-9.76588	4.12914	H2BK20ac	up	2h	1nM_TCIP3	BCLAF1: K-562 (SRX3322635)
SRX11865067	TFs and others	RNF2	Blood	SU-DHL-4	6918	-3.34251	-2.25749	4.108	H2BK20ac	up	15m	1nM_TCIP3	RNF2: SU-DHL-4 (SRX11865067)
SRX13008756	TFs and others	CGGBP1	Blood	K-562	1818	-4.07302	-3.47509	4.10293	H2BK20ac	up	2h	1nM_TCIP3	CGGBP1: K-562 (SRX13008756)
SRX2770856	TFs and others	SPI1	Blood	Macrophages	31028	-4.59523	-3.28012	4.09219	H2BK20ac	up	15m	1nM_TCIP3	SPI1: Macrophages (SRX2770856)
SRX5574356	TFs and others	SPI1	Blood	Monocytes	53089	-7.67644	-5.84048	4.09059	H2BK20ac	up	15m	1nM_TCIP3	SPI1: Monocytes (SRX5574356)
SRX10478397	TFs and others	ELK3	Blood	K-562	1432	-3.18873	-2.67267	4.08994	H2BK20ac	up	2h	1nM_TCIP3	ELK3: K-562 (SRX10478397)
SRX2795365	TFs and others	BRD4	Blood	Mutu	1585	-4.63204	-3.97163	4.08625	H2BK20ac	up	2h	1nM_TCIP3	BRD4: Mutu (SRX2795365)
SRX029087	TFs and others	FOS	Blood	K-562	28412	-4.15191	-2.917	4.08516	H2BK20ac	up	15m	1nM_TCIP3	FOS: K-562 (SRX029087)
SRX10760648	TFs and others	NCOR1	Blood	MM.1S	34442	-6.53248	-4.8658	4.08267	H2BK20ac	up	15m	1nM_TCIP3	NCOR1: MM.1S (SRX10760648)
SRX100435	TFs and others	IRF4	Blood	GM12878	28482	-7.07497	-5.3269	4.07794	H2BK20ac	up	15m	1nM_TCIP3	IRF4: GM12878 (SRX100435)
SRX2424497	TFs and others	MYB	Blood	GM12878	828	-7.07743	-5.80315	4.07635	H2BK20ac	up	1h	1nM_TCIP3	MYB: GM12878 (SRX2424497)
SRX16495704	TFs and others	CAMTA2	Blood	K-562	1678	-3.75587	-3.18873	4.0712	H2BK20ac	up	2h	1nM_TCIP3	CAMTA2: K-562 (SRX16495704)
SRX3703140	TFs and others	MEF2B	Blood	B cells	24838	-7.63161	-5.80766	4.06324	H2BK20ac	up	15m	1nM_TCIP3	MEF2B: B cells (SRX3703140)
SRX10976036	TFs and others	NR3C1	Blood	697	33230	-8.24653	-6.27974	4.06322	H2BK20ac	up	15m	1nM_TCIP3	NR3C1: 697 (SRX10976036)
SRX10475789	TFs and others	ZNF257	Blood	K-562	2441	-9.37555	-8.31909	4.06175	H2BK20ac	up	2h	1nM_TCIP3	ZNF257: K-562 (SRX10475789)
SRX190187	TFs and others	FOXM1	Blood	GM12878	36219	-10.3634	-8.00321	4.06141	H2BK20ac	up	15m	1nM_TCIP3	FOXM1: GM12878 (SRX190187)
SRX2900608	TFs and others	HIC1	Blood	iTreg	12484	-3.30473	-2.22672	4.0552	H2BK20ac	up	15m	1nM_TCIP3	HIC1: iTreg (SRX2900608)
SRX5457300	TFs and others	NCOA1	Blood	K-562	646	-2.57664	-2.11784	4.0533	H2BK20ac	up	2h	1nM_TCIP3	NCOA1: K-562 (SRX5457300)
SRX5457366	TFs and others	SKIL	Blood	GM12878	11607	-3.70324	-2.55223	4.04992	H2BK20ac	up	15m	1nM_TCIP3	SKIL: GM12878 (SRX5457366)
SRX5457193	TFs and others	NUFIP1	Blood	K-562	1312	-4.9994	-3.94362	4.04816	H2BK20ac	up	1h	1nM_TCIP3	NUFIP1: K-562 (SRX5457193)
SRX17159336	TFs and others	ZNF384	Blood	JIH-5	18960	-3.29923	-2.22276	4.04755	H2BK20ac	up	15m	1nM_TCIP3	ZNF384: JIH-5 (SRX17159336)
SRX475751	TFs and others	EP300	Blood	GM12878	19839	-5.46558	-4.00164	4.04262	H2BK20ac	up	15m	1nM_TCIP3	EP300: GM12878 (SRX475751)
SRX5574506	TFs and others	SPI1	Blood	CTV-1	43181	-8.85835	-6.79919	4.03968	H2BK20ac	up	15m	1nM_TCIP3	SPI1: CTV-1 (SRX5574506)
SRX3666510	TFs and others	TP53	Blood	T cells	3014	-36.1187	-33.0985	4.03485	H2BK20ac	up	2h	1nM_TCIP3	TP53: T cells (SRX3666510)
SRX10976031	TFs and others	NR3C1	Blood	697	27420	-7.58476	-5.76864	4.03483	H2BK20ac	up	15m	1nM_TCIP3	NR3C1: 697 (SRX10976031)
SRX10212069	TFs and others	CEBPB	Blood	CD4+ T cells	24143	-4.53658	-3.22875	4.03399	H2BK20ac	up	15m	1nM_TCIP3	CEBPB: CD4+ T cells (SRX10212069)
SRX7785405	TFs and others	ATF4	Blood	Jurkat	2805	-12.1748	-10.5243	4.03172	H2BK20ac	up	1h	1nM_TCIP3	ATF4: Jurkat (SRX7785405)
SRX10475408	TFs and others	ZNF354B	Blood	K-562	2110	-3.72033	-3.15645	4.02966	H2BK20ac	up	2h	1nM_TCIP3	ZNF354B: K-562 (SRX10475408)
SRX10475786	TFs and others	TCFL5	Blood	K-562	1824	-3.72033	-3.15645	4.02966	H2BK20ac	up	2h	1nM_TCIP3	TCFL5: K-562 (SRX10475786)
SRX10476786	TFs and others	ZNF23	Blood	K-562	1338	-4.00176	-3.41288	4.02624	H2BK20ac	up	2h	1nM_TCIP3	ZNF23: K-562 (SRX10476786)
SRX11165520	TFs and others	RBPJ	Blood	K-562	3000	-3.49731	-2.65192	4.00463	H2BK20ac	up	1h	1nM_TCIP3	RBPJ: K-562 (SRX11165520)
SRX2043226	TFs and others	TCF3	Blood	SEM	14911	-4.49599	-3.1965	3.99411	H2BK20ac	up	15m	1nM_TCIP3	TCF3: SEM (SRX2043226)
SRX11173720	TFs and others	RHOXF2B	Blood	K-562	1669	-3.68522	-3.12415	3.98896	H2BK20ac	up	2h	1nM_TCIP3	RHOXF2B: K-562 (SRX11173720)
SRX11162099	TFs and others	PHTF2	Blood	K-562	1596	-3.40226	-2.8655	3.98896	H2BK20ac	up	2h	1nM_TCIP3	PHTF2: K-562 (SRX11162099)
SRX15475746	TFs and others	C7orf26	Blood	HL-60	764	-2.83064	-2.34876	3.98896	H2BK20ac	up	2h	1nM_TCIP3	C7orf26: HL-60 (SRX15475746)
SRX3009984	TFs and others	CHD1	Blood	GM12878	1118	-3.47979	-2.63688	3.98321	H2BK20ac	up	1h	1nM_TCIP3	CHD1: GM12878 (SRX3009984)
SRX12118508	TFs and others	POU2AF1	Blood	B cells	14327	-5.39212	-3.9384	3.98258	H2BK20ac	up	15m	1nM_TCIP3	POU2AF1: B cells (SRX12118508)
SRX13681306	TFs and others	RUNX3	Blood	Lymphoblastoid cell line	36682	-9.44127	-7.25717	3.98114	H2BK20ac	up	15m	1nM_TCIP3	RUNX3: Lymphoblastoid cell line (SRX13681306)
SRX18444034	TFs and others	STAT5B	Blood	DND-41	14802	-3.64407	-2.503	3.97783	H2BK20ac	up	15m	1nM_TCIP3	STAT5B: DND-41 (SRX18444034)
SRX698189	TFs and others	SPI1	Blood	Kasumi-1	24440	-4.47011	-3.17608	3.96885	H2BK20ac	up	15m	1nM_TCIP3	SPI1: Kasumi-1 (SRX698189)
SRX10478155	TFs and others	DDIT3	Blood	K-562	2394	-10.2254	-9.09725	3.96379	H2BK20ac	up	2h	1nM_TCIP3	DDIT3: K-562 (SRX10478155)
SRX1261516	TFs and others	GATA2	Blood	TF-1	32956	-3.63217	-2.49518	3.96346	H2BK20ac	up	15m	1nM_TCIP3	GATA2: TF-1 (SRX1261516)
SRX327761	TFs and others	BRD4	Blood	Multiple Myeloma	15836	-4.89815	-3.52711	3.95599	H2BK20ac	up	15m	1nM_TCIP3	BRD4: Multiple Myeloma (SRX327761)
SRX10475238	TFs and others	PRDM15	Blood	GM12878	1133	-2.86932	-2.11826	3.94628	H2BK20ac	up	1h	1nM_TCIP3	PRDM15: GM12878 (SRX10475238)
SRX017895	TFs and others	RELA	Blood	GM18951	12233	-3.61228	-2.47772	3.93952	H2BK20ac	up	15m	1nM_TCIP3	RELA: GM18951 (SRX017895)
SRX10475409	TFs and others	ZNF354B	Blood	K-562	2420	-5.29084	-4.55163	3.93749	H2BK20ac	up	2h	1nM_TCIP3	ZNF354B: K-562 (SRX10475409)
SRX2636399	TFs and others	CBFB	Blood	GM12878	13207	-4.42325	-3.13655	3.92345	H2BK20ac	up	15m	1nM_TCIP3	CBFB: GM12878 (SRX2636399)
SRX3322516	TFs and others	IKZF2	Blood	GM12878	32864	-7.96353	-6.06198	3.9051	H2BK20ac	up	15m	1nM_TCIP3	IKZF2: GM12878 (SRX3322516)
SRX18154287	TFs and others	SMARCA4	Blood	THP-1	28403	-4.40275	-3.12287	3.90372	H2BK20ac	up	15m	1nM_TCIP3	SMARCA4: THP-1 (SRX18154287)
SRX10476587	TFs and others	NR2F6	Blood	K-562	1901	-3.33326	-2.80237	3.90224	H2BK20ac	up	2h	1nM_TCIP3	NR2F6: K-562 (SRX10476587)
SRX204901	TFs and others	BRD4	Blood	MM.1S	14002	-4.4006	-3.12185	3.90165	H2BK20ac	up	15m	1nM_TCIP3	BRD4: MM.1S (SRX204901)
SRX10954241	TFs and others	FOSL2	Blood	CD4+ T cells	24917	-3.97455	-2.77291	3.893	H2BK20ac	up	15m	1nM_TCIP3	FOSL2: CD4+ T cells (SRX10954241)
SRX5457301	TFs and others	NCOA1	Blood	K-562	816	-3.04846	-2.54654	3.89284	H2BK20ac	up	2h	1nM_TCIP3	NCOA1: K-562 (SRX5457301)
SRX2424338	TFs and others	PKNOX1	Blood	GM12878	24929	-6.77321	-5.07222	3.88447	H2BK20ac	up	15m	1nM_TCIP3	PKNOX1: GM12878 (SRX2424338)
SRX150359	TFs and others	RELA	Blood	GM19193	18298	-4.80776	-3.45564	3.87687	H2BK20ac	up	15m	1nM_TCIP3	RELA: GM19193 (SRX150359)
SRX093189	TFs and others	SPI1	Blood	Macrophages	56245	-6.23382	-4.61152	3.87649	H2BK20ac	up	15m	1nM_TCIP3	SPI1: Macrophages (SRX093189)
SRX190236	TFs and others	ATF2	Blood	GM12878	38135	-9.22165	-7.09667	3.87444	H2BK20ac	up	15m	1nM_TCIP3	ATF2: GM12878 (SRX190236)
SRX130608	TFs and others	BCL6	Blood	B cells	30003	-9.2129	-7.09575	3.87025	H2BK20ac	up	15m	1nM_TCIP3	BCL6: B cells (SRX130608)
SRX3321993	TFs and others	ZC3H8	Blood	K-562	1164	-3.92981	-3.01376	3.85273	H2BK20ac	up	1h	1nM_TCIP3	ZC3H8: K-562 (SRX3321993)
SRX14649555	TFs and others	TLX3	Blood	DND-41	15087	-3.93386	-2.73969	3.84996	H2BK20ac	up	15m	1nM_TCIP3	TLX3: DND-41 (SRX14649555)
SRX150509	TFs and others	BHLHE40	Blood	GM12878	36361	-9.90216	-7.63888	3.84904	H2BK20ac	up	15m	1nM_TCIP3	BHLHE40: GM12878 (SRX150509)
SRX697745	TFs and others	PRKCQ	Blood	Jurkat	1615	-2.80096	-2.06143	3.84444	H2BK20ac	up	1h	1nM_TCIP3	PRKCQ: Jurkat (SRX697745)
SRX10954243	TFs and others	FOSL2	Blood	CD4+ T cells	27269	-4.33933	-3.0742	3.84319	H2BK20ac	up	15m	1nM_TCIP3	FOSL2: CD4+ T cells (SRX10954243)
SRX204904	TFs and others	BRD4	Blood	MM.1S	10677	-3.52944	-2.40761	3.84108	H2BK20ac	up	15m	1nM_TCIP3	BRD4: MM.1S (SRX204904)
SRX150638	TFs and others	EP300	Blood	GM12878	12705	-3.51803	-2.39881	3.82768	H2BK20ac	up	15m	1nM_TCIP3	EP300: GM12878 (SRX150638)
SRX12118516	TFs and others	POU2F2	Blood	OCI-LY-7	33534	-9.8467	-7.61483	3.82421	H2BK20ac	up	15m	1nM_TCIP3	POU2F2: OCI-LY-7 (SRX12118516)
SRX3666510	TFs and others	TP53	Blood	T cells	3014	-16.4057	-14.5135	3.82318	H2BK20ac	up	1h	1nM_TCIP3	TP53: T cells (SRX3666510)
SRX129087	TFs and others	MED1	Blood	P493-6	1206	-8.7304	-7.32895	3.80031	H2BK20ac	up	1h	1nM_TCIP3	MED1: P493-6 (SRX129087)
SRX5457333	TFs and others	MEF2B	Blood	GM12878	30729	-7.76522	-5.9042	3.79756	H2BK20ac	up	15m	1nM_TCIP3	MEF2B: GM12878 (SRX5457333)
SRX347421	TFs and others	STAT3	Blood	OCI-LY-10	13381	-4.28954	-3.03058	3.7962	H2BK20ac	up	15m	1nM_TCIP3	STAT3: OCI-LY-10 (SRX347421)
SRX3322515	TFs and others	IKZF2	Blood	GM12878	23324	-6.0947	-4.50352	3.78351	H2BK20ac	up	15m	1nM_TCIP3	IKZF2: GM12878 (SRX3322515)
SRX3322345	TFs and others	BCLAF1	Blood	GM12878	1272	-11.5074	-10.2669	3.77901	H2BK20ac	up	2h	1nM_TCIP3	BCLAF1: GM12878 (SRX3322345)
SRX11165972	TFs and others	ZNF3	Blood	K-562	1916	-3.76469	-3.19689	3.77901	H2BK20ac	up	2h	1nM_TCIP3	ZNF3: K-562 (SRX11165972)
SRX656349	TFs and others	PBX1	Blood	ICN12	44527	-7.72962	-5.88334	3.77853	H2BK20ac	up	15m	1nM_TCIP3	PBX1: ICN12 (SRX656349)
SRX16500363	TFs and others	ZBTB4	Blood	GM12878	1036	-2.75113	-2.01837	3.77145	H2BK20ac	up	1h	1nM_TCIP3	ZBTB4: GM12878 (SRX16500363)
SRX1048472	TFs and others	MEF2B	Blood	KARPAS-422	2288	-16.1468	-14.2637	3.7698	H2BK20ac	up	1h	1nM_TCIP3	MEF2B: KARPAS-422 (SRX1048472)	14
SRX10475647	TFs and others	BCL6	Blood	K-562	1719	-6.09654	-5.2773	3.76956	H2BK20ac	up	2h	1nM_TCIP3	BCL6: K-562 (SRX10475647)
SRX8664957	TFs and others	ATF4	Blood	HUDEP-2	1731	-5.05905	-4.34905	3.76735	H2BK20ac	up	2h	1nM_TCIP3	ATF4: HUDEP-2 (SRX8664957)
SRX10212067	TFs and others	ATF4	Blood	CD4+ T cells	28785	-5.58074	-4.0938	3.7654	H2BK20ac	up	15m	1nM_TCIP3	ATF4: CD4+ T cells (SRX10212067)
SRX475752	TFs and others	EP300	Blood	GM12878	46420	-8.98742	-6.90023	3.76351	H2BK20ac	up	15m	1nM_TCIP3	EP300: GM12878 (SRX475752)
SRX2424550	TFs and others	IKZF1	Blood	GM12878	25115	-6.57413	-4.89912	3.7612	H2BK20ac	up	15m	1nM_TCIP3	IKZF1: GM12878 (SRX2424550)
SRX8664956	TFs and others	ATF4	Blood	HUDEP-2	2165	-9.15221	-8.10707	3.76102	H2BK20ac	up	2h	1nM_TCIP3	ATF4: HUDEP-2 (SRX8664956)
SRX790969	TFs and others	NFKB1	Blood	L-1236	19155	-3.08668	-2.0422	3.76087	H2BK20ac	up	15m	1nM_TCIP3	NFKB1: L-1236 (SRX790969)
SRX3244991	TFs and others	SPI1	Blood	Macrophages	29016	-3.84591	-2.6681	3.75823	H2BK20ac	up	15m	1nM_TCIP3	SPI1: Macrophages (SRX3244991)
SRX10478156	TFs and others	DDIT3	Blood	K-562	2894	-7.01362	-5.74267	3.74773	H2BK20ac	up	1h	1nM_TCIP3	DDIT3: K-562 (SRX10478156)
SRX689472	TFs and others	BCOR	Blood	OCI-LY1	32161	-7.66615	-5.83423	3.74482	H2BK20ac	up	15m	1nM_TCIP3	BCOR: OCI-LY1 (SRX689472)
SRX5865972	TFs and others	TP53	Blood	K-562	2125	-6.99773	-5.73008	3.73989	H2BK20ac	up	1h	1nM_TCIP3	TP53: K-562 (SRX5865972)
SRX15203429	TFs and others	KMT2A	Blood	Acute lymphoid leukemia	685	-4.348	-3.38138	3.73765	H2BK20ac	up	1h	1nM_TCIP3	KMT2A: Acute lymphoid leukemia (SRX15203429)
SRX3322371	TFs and others	DPF2	Blood	GM12878	20587	-6.02366	-4.44162	3.73676	H2BK20ac	up	15m	1nM_TCIP3	DPF2: GM12878 (SRX3322371)
SRX10976033	TFs and others	NR3C1	Blood	697	32418	-7.64532	-5.8174	3.73381	H2BK20ac	up	15m	1nM_TCIP3	NR3C1: 697 (SRX10976033)
SRX2867629	TFs and others	BRD4	Blood	Lymphoblastoid cell line	28020	-8.25726	-6.28401	3.73194	H2BK20ac	up	15m	1nM_TCIP3	BRD4: Lymphoblastoid cell line (SRX2867629)
SRX017913	TFs and others	RELA	Blood	GM12891	17094	-3.81901	-2.64687	3.73052	H2BK20ac	up	15m	1nM_TCIP3	RELA: GM12891 (SRX017913)
SRX10657965	TFs and others	Epitope tags	Blood	NALM-6	18651	-4.21748	-2.97123	3.72901	H2BK20ac	up	15m	1nM_TCIP3	Epitope tags: NALM-6 (SRX10657965)
SRX11865073	TFs and others	CBX8	Blood	SU-DHL-4	764	-3.5314	-2.681	3.72431	H2BK20ac	up	1h	1nM_TCIP3	CBX8: SU-DHL-4 (SRX11865073)
SRX5457438	TFs and others	NR3C1	Blood	K-562	905	-3.5314	-2.681	3.72431	H2BK20ac	up	1h	1nM_TCIP3	NR3C1: K-562 (SRX5457438)
SRX2423727	TFs and others	MTA2	Blood	GM12878	39690	-8.90259	-6.82964	3.72405	H2BK20ac	up	15m	1nM_TCIP3	MTA2: GM12878 (SRX2423727)
SRX22183926	TFs and others	SPI1	Blood	AG876	49319	-5.51867	-4.04426	3.72135	H2BK20ac	up	15m	1nM_TCIP3	SPI1: AG876 (SRX22183926)
SRX2140211	TFs and others	HDAC2	Blood	MM.1S	17734	-3.8059	-2.63604	3.71708	H2BK20ac	up	15m	1nM_TCIP3	HDAC2: MM.1S (SRX2140211)
SRX3322346	TFs and others	BCLAF1	Blood	GM12878	1326	-10.5325	-9.37897	3.71386	H2BK20ac	up	2h	1nM_TCIP3	BCLAF1: GM12878 (SRX3322346)
SRX150455	TFs and others	EBF1	Blood	GM12878	52394	-8.88028	-6.81428	3.71373	H2BK20ac	up	15m	1nM_TCIP3	EBF1: GM12878 (SRX150455)
SRX10478663	TFs and others	ZNF215	Blood	K-562	2755	-6.91893	-5.65889	3.70117	H2BK20ac	up	1h	1nM_TCIP3	ZNF215: K-562 (SRX10478663)
SRX2548298	TFs and others	BRD4	Blood	ST1	1207	-3.16857	-2.65445	3.70109	H2BK20ac	up	2h	1nM_TCIP3	BRD4: ST1 (SRX2548298)
SRX150610	TFs and others	RELA	Blood	GM18951	22759	-5.48122	-4.01382	3.69498	H2BK20ac	up	15m	1nM_TCIP3	RELA: GM18951 (SRX150610)
SRX6909705	TFs and others	Epitope tags	Blood	697	4251	-14.7199	-12.896	3.69353	H2BK20ac	up	1h	1nM_TCIP3	Epitope tags: 697 (SRX6909705)
SRX10119136	TFs and others	RUNX1	Blood	MV-4-11	53520	-6.46034	-4.81248	3.69225	H2BK20ac	up	15m	1nM_TCIP3	RUNX1: MV-4-11 (SRX10119136)
SRX16500146	TFs and others	HOXB6	Blood	K-562	1714	-3.41926	-2.88087	3.69072	H2BK20ac	up	2h	1nM_TCIP3	HOXB6: K-562 (SRX16500146)
SRX16500313	TFs and others	ZNF668	Blood	K-562	2948	-5.06303	-3.99909	3.681	H2BK20ac	up	1h	1nM_TCIP3	ZNF668: K-562 (SRX16500313)
SRX084601	TFs and others	NCOR2	Blood	OCI-LY1	5138	-37.3944	-34.4321	3.67241	H2BK20ac	up	1h	1nM_TCIP3	NCOR2: OCI-LY1 (SRX084601)
SRX13009147	TFs and others	NFXL1	Blood	K-562	1461	-2.88435	-2.39722	3.67165	H2BK20ac	up	2h	1nM_TCIP3	NFXL1: K-562 (SRX13009147)
SRX9004381	TFs and others	USF2	Blood	SEM	21174	-4.14743	-2.91546	3.66462	H2BK20ac	up	15m	1nM_TCIP3	USF2: SEM (SRX9004381)
SRX14649554	TFs and others	TLX3	Blood	DND-41	21229	-4.98472	-3.60082	3.66287	H2BK20ac	up	15m	1nM_TCIP3	TLX3: DND-41 (SRX14649554)
SRX3666490	TFs and others	TP53	Blood	T cells	2949	-16.6317	-14.7157	3.65648	H2BK20ac	up	1h	1nM_TCIP3	TP53: T cells (SRX3666490)
SRX275410	TFs and others	BCL6	Blood	OCI-LY1	3019	-12.247	-9.74002	3.65535	H3K27ac	up	1h	1nM_TCIP3	BCL6: OCI-LY1 (SRX275410)	9
SRX9741171	TFs and others	ATF4	Blood	MV-4-11	1057	-5.38967	-4.63693	3.64766	H2BK20ac	up	2h	1nM_TCIP3	ATF4: MV-4-11 (SRX9741171)
SRX7785405	TFs and others	ATF4	Blood	Jurkat	2805	-19.1593	-17.1576	3.6435	H2BK20ac	up	2h	1nM_TCIP3	ATF4: Jurkat (SRX7785405)
SRX2424109	TFs and others	MLLT1	Blood	GM12878	17841	-4.53144	-3.22481	3.64293	H2BK20ac	up	15m	1nM_TCIP3	MLLT1: GM12878 (SRX2424109)
SRX129117	TFs and others	MED1	Blood	Multiple Myeloma	1353	-4.37935	-3.74979	3.63858	H2BK20ac	up	2h	1nM_TCIP3	MED1: Multiple Myeloma (SRX129117)
SRX6099459	TFs and others	POU2F2	Blood	DLBCL	35428	-8.06147	-6.13063	3.63632	H2BK20ac	up	15m	1nM_TCIP3	POU2F2: DLBCL (SRX6099459)
SRX3461645	TFs and others	BCL6	Blood	OCI-LY1	7206	-43.1197	-39.8564	3.63236	H2BK20ac	up	1h	1nM_TCIP3	BCL6: OCI-LY1 (SRX3461645)	17
SRX12118512	TFs and others	POU2F2	Blood	OCI-LY-7	35454	-8.05288	-6.12861	3.63217	H2BK20ac	up	15m	1nM_TCIP3	POU2F2: OCI-LY-7 (SRX12118512)
SRX100576	TFs and others	SPI1	Blood	GM12878	58504	-8.04161	-6.12566	3.62674	H2BK20ac	up	15m	1nM_TCIP3	SPI1: GM12878 (SRX100576)
SRX16498459	TFs and others	CHCHD3	Blood	K-562	1903	-3.10563	-2.59822	3.62633	H2BK20ac	up	2h	1nM_TCIP3	CHCHD3: K-562 (SRX16498459)
SRX16500362	TFs and others	ZBTB4	Blood	GM12878	1395	-2.91232	-2.15555	3.62365	H2BK20ac	up	1h	1nM_TCIP3	ZBTB4: GM12878 (SRX16500362)
SRX5574354	TFs and others	SPI1	Blood	Monocytes	55017	-5.37525	-3.92488	3.6212	H2BK20ac	up	15m	1nM_TCIP3	SPI1: Monocytes (SRX5574354)
SRX2423859	TFs and others	DDX20	Blood	K-562	1630	-3.68957	-2.81234	3.61876	H2BK20ac	up	1h	1nM_TCIP3	DDX20: K-562 (SRX2423859)
SRX4609168	TFs and others	BCL6	Blood	SU-DHL-4	37089	-9.36485	-7.19848	3.61458	H2BK20ac	up	15m	1nM_TCIP3	BCL6: SU-DHL-4 (SRX4609168)
SRX5574376	TFs and others	SPI1	Blood	Macrophages	40072	-4.91227	-3.53689	3.60827	H2BK20ac	up	15m	1nM_TCIP3	SPI1: Macrophages (SRX5574376)
SRX150362	TFs and others	RELA	Blood	GM18526	17447	-4.08372	-2.8638	3.60681	H2BK20ac	up	15m	1nM_TCIP3	RELA: GM18526 (SRX150362)
SRX150557	TFs and others	RELA	Blood	GM12878	19874	-4.0803	-2.86332	3.60373	H2BK20ac	up	15m	1nM_TCIP3	RELA: GM12878 (SRX150557)
SRX353809	TFs and others	MYC	Blood	P493-6	19993	-5.81297	-4.27558	3.60094	H2BK20ac	up	15m	1nM_TCIP3	MYC: P493-6 (SRX353809)
SRX029088	TFs and others	FOS	Blood	K-562	44654	-4.89287	-3.52711	3.59376	H2BK20ac	up	15m	1nM_TCIP3	FOS: K-562 (SRX029088)
SRX3586366	TFs and others	RUNX1	Blood	Pre-B lymphoblast cells	23295	-5.33496	-3.8945	3.59347	H2BK20ac	up	15m	1nM_TCIP3	RUNX1: Pre-B lymphoblast cells (SRX3586366)
SRX2424496	TFs and others	MYB	Blood	GM12878	1354	-9.45026	-7.99822	3.59093	H2BK20ac	up	1h	1nM_TCIP3	MYB: GM12878 (SRX2424496)
SRX10476588	TFs and others	NR2F6	Blood	K-562	2111	-3.32586	-2.79683	3.59006	H2BK20ac	up	2h	1nM_TCIP3	NR2F6: K-562 (SRX10476588)
SRX10477218	TFs and others	PATZ1	Blood	K-562	1901	-3.32586	-2.79683	3.59006	H2BK20ac	up	2h	1nM_TCIP3	PATZ1: K-562 (SRX10477218)
SRX10478086	TFs and others	CREB5	Blood	K-562	1580	-3.32586	-2.79683	3.59006	H2BK20ac	up	2h	1nM_TCIP3	CREB5: K-562 (SRX10478086)
SRX10976471	TFs and others	ZNF250	Blood	K-562	1562	-2.82192	-2.3404	3.59006	H2BK20ac	up	2h	1nM_TCIP3	ZNF250: K-562 (SRX10976471)
SRX10474935	TFs and others	ZNF212	Blood	K-562	1314	-2.56695	-2.109	3.59006	H2BK20ac	up	2h	1nM_TCIP3	ZNF212: K-562 (SRX10474935)
SRX15152334	TFs and others	MECOM	Blood	Acute myeloid leukemia	19294	-3.67835	-2.53482	3.58825	H2BK20ac	up	15m	1nM_TCIP3	MECOM: Acute myeloid leukemia (SRX15152334)
SRX8453142	TFs and others	AR	Blood	Lymph Nodes	38242	-3.3062	-2.2269	3.58543	H2BK20ac	up	15m	1nM_TCIP3	AR: Lymph Nodes (SRX8453142)
SRX11865074	TFs and others	CBX8	Blood	SU-DHL-4	792	-3.39105	-2.56154	3.57794	H2BK20ac	up	1h	1nM_TCIP3	CBX8: SU-DHL-4 (SRX11865074)	4
SRX2458138	TFs and others	MED1	Blood	GM12878	25712	-6.7789	-5.07493	3.57253	H2BK20ac	up	15m	1nM_TCIP3	MED1: GM12878 (SRX2458138)
SRX347427	TFs and others	STAT3	Blood	SU-DHL-4	22473	-5.3015	-3.86351	3.57057	H2BK20ac	up	15m	1nM_TCIP3	STAT3: SU-DHL-4 (SRX347427)
SRX5574488	TFs and others	SMARCA4	Blood	CTV-1	24091	-4.44163	-3.15378	3.56938	H2BK20ac	up	15m	1nM_TCIP3	SMARCA4: CTV-1 (SRX5574488)
SRX1048483	TFs and others	SPI1	Blood	OCI-LY-7	24575	-4.0395	-2.82834	3.56712	H2BK20ac	up	15m	1nM_TCIP3	SPI1: OCI-LY-7 (SRX1048483)
SRX12118515	TFs and others	POU2F2	Blood	OCI-LY-7	45522	-11.8049	-9.17001	3.56148	H2BK20ac	up	15m	1nM_TCIP3	POU2F2: OCI-LY-7 (SRX12118515)
SRX5574489	TFs and others	SMARCA4	Blood	CTV-1	26617	-5.28759	-3.85361	3.56109	H2BK20ac	up	15m	1nM_TCIP3	SMARCA4: CTV-1 (SRX5574489)
SRX13681305	TFs and others	RUNX3	Blood	Lymphoblastoid cell line	40008	-7.89896	-6.01134	3.5586	H2BK20ac	up	15m	1nM_TCIP3	RUNX3: Lymphoblastoid cell line (SRX13681305)
SRX10976034	TFs and others	NR3C1	Blood	697	37008	-7.30396	-5.5068	3.55741	H2BK20ac	up	15m	1nM_TCIP3	NR3C1: 697 (SRX10976034)
SRX5574375	TFs and others	SPI1	Blood	Macrophages	66383	-6.74811	-5.05303	3.55581	H2BK20ac	up	15m	1nM_TCIP3	SPI1: Macrophages (SRX5574375)
SRX13999627	TFs and others	MEF2C	Blood	NALM-6	2474	-13.5666	-11.7768	3.55347	H2BK20ac	up	1h	1nM_TCIP3	MEF2C: NALM-6 (SRX13999627)
SRX16498557	TFs and others	HSF4	Blood	K-562	2163	-7.15014	-6.24764	3.55061	H2BK20ac	up	2h	1nM_TCIP3	HSF4: K-562 (SRX16498557)
SRX5574379	TFs and others	SPI1	Blood	EM-3	34651	-4.0169	-2.80957	3.54696	H2BK20ac	up	15m	1nM_TCIP3	SPI1: EM-3 (SRX5574379)
SRX16498557	TFs and others	HSF4	Blood	K-562	2163	-3.86538	-2.96335	3.54696	H2BK20ac	up	1h	1nM_TCIP3	HSF4: K-562 (SRX16498557)
SRX017912	TFs and others	RELA	Blood	GM12891	29154	-5.70947	-4.20015	3.53573	H2BK20ac	up	15m	1nM_TCIP3	RELA: GM12891 (SRX017912)
SRX10475789	TFs and others	ZNF257	Blood	K-562	2441	-3.85045	-2.95078	3.53401	H2BK20ac	up	1h	1nM_TCIP3	ZNF257: K-562 (SRX10475789)
SRX150606	TFs and others	RELA	Blood	GM10847	18251	-4.39368	-3.11717	3.53061	H2BK20ac	up	15m	1nM_TCIP3	RELA: GM10847 (SRX150606)
SRX5865980	TFs and others	TP53	Blood	MOLM-13	4920	-12.4663	-10.7913	3.52945	H2BK20ac	up	1h	1nM_TCIP3	TP53: MOLM-13 (SRX5865980)
SRX3460918	TFs and others	MTA2	Blood	Pre-B cells	20862	-4.39176	-3.11637	3.52906	H2BK20ac	up	15m	1nM_TCIP3	MTA2: Pre-B cells (SRX3460918)
SRX190185	TFs and others	MTA3	Blood	GM12878	34155	-7.24209	-5.46311	3.52623	H2BK20ac	up	15m	1nM_TCIP3	MTA3: GM12878 (SRX190185)
SRX11343127	TFs and others	FOXC1	Blood	Acute myeloid leukemia	30291	-4.38791	-3.11363	3.52597	H2BK20ac	up	15m	1nM_TCIP3	FOXC1: Acute myeloid leukemia (SRX11343127)
SRX8453140	TFs and others	AR	Blood	Lymph Nodes	53523	-3.99254	-2.78806	3.52534	H2BK20ac	up	15m	1nM_TCIP3	AR: Lymph Nodes (SRX8453140)
SRX2268282	TFs and others	SPI1	Blood	THP-1	51503	-5.22995	-3.80077	3.522	H2BK20ac	up	15m	1nM_TCIP3	SPI1: THP-1 (SRX2268282)
SRX5457439	TFs and others	NR3C1	Blood	K-562	1206	-5.06914	-4.00452	3.51903	H2BK20ac	up	1h	1nM_TCIP3	NR3C1: K-562 (SRX5457439)
SRX10478161	TFs and others	HIVEP1	Blood	K-562	2141	-3.58381	-2.72365	3.51903	H2BK20ac	up	1h	1nM_TCIP3	HIVEP1: K-562 (SRX10478161)
SRX3666490	TFs and others	TP53	Blood	T cells	2949	-29.6038	-26.9426	3.49626	H2BK20ac	up	2h	1nM_TCIP3	TP53: T cells (SRX3666490)
SRX18259597	TFs and others	BCL6	Blood	ICN13	2881	-17.055	-15.2389	3.49519	H2BK20ac	up	2h	1nM_TCIP3	BCL6: ICN13 (SRX18259597)	6
SRX3135181	TFs and others	BCL6	Blood	OCI-LY1	3053	-3.95205	-3.36729	3.49034	H2BK20ac	up	2h	1nM_TCIP3	BCL6: OCI-LY1 (SRX3135181)
SRX3322448	TFs and others	RELB	Blood	GM12878	24829	-5.63596	-4.13797	3.49002	H2BK20ac	up	15m	1nM_TCIP3	RELB: GM12878 (SRX3322448)
SRX2424231	TFs and others	NFE2L1	Blood	K-562	2632	-14.2137	-12.748	3.48783	H2BK20ac	up	2h	1nM_TCIP3	NFE2L1: K-562 (SRX2424231)
SRX13009146	TFs and others	NFXL1	Blood	K-562	1814	-4.41537	-3.77971	3.48127	H2BK20ac	up	2h	1nM_TCIP3	NFXL1: K-562 (SRX13009146)
SRX10477217	TFs and others	PATZ1	Blood	K-562	1828	-3.04717	-2.26677	3.48066	H2BK20ac	up	1h	1nM_TCIP3	PATZ1: K-562 (SRX10477217)
SRX275403	TFs and others	BRD4	Blood	OCI-LY1	14032	-3.94156	-2.74509	3.48041	H2BK20ac	up	15m	1nM_TCIP3	BRD4: OCI-LY1 (SRX275403)
SRX1491250	TFs and others	TCF4	Blood	CAL-1	47871	-7.72749	-5.88334	3.47819	H2BK20ac	up	15m	1nM_TCIP3	TCF4: CAL-1 (SRX1491250)
SRX20580055	TFs and others	CREBBP	Blood	OPM-2	25835	-5.16195	-3.73909	3.47634	H2BK20ac	up	15m	1nM_TCIP3	CREBBP: OPM-2 (SRX20580055)
SRX10976024	TFs and others	NR3C1	Blood	NALM-6	26834	-5.59745	-4.10686	3.46626	H2BK20ac	up	15m	1nM_TCIP3	NR3C1: NALM-6 (SRX10976024)
SRX16500178	TFs and others	ZNF449	Blood	K-562	2146	-3.03251	-2.2546	3.46447	H2BK20ac	up	1h	1nM_TCIP3	ZNF449: K-562 (SRX16500178)
SRX10976472	TFs and others	ZNF250	Blood	K-562	1849	-3.20625	-2.68863	3.46409	H2BK20ac	up	2h	1nM_TCIP3	ZNF250: K-562 (SRX10976472)
SRX100431	TFs and others	EBF1	Blood	GM12878	49791	-8.31684	-6.32656	3.46156	H2BK20ac	up	15m	1nM_TCIP3	EBF1: GM12878 (SRX100431)
SRX2424566	TFs and others	TCF7L2	Blood	K-562	1494	-5.69688	-4.55745	3.46064	H2BK20ac	up	1h	1nM_TCIP3	TCF7L2: K-562 (SRX2424566)
SRX150363	TFs and others	MAZ	Blood	GM12878	23765	-6.04917	-4.46258	3.45193	H2BK20ac	up	15m	1nM_TCIP3	MAZ: GM12878 (SRX150363)
SRX18444038	TFs and others	STAT5B	Blood	SUP-T13	1426	-4.23464	-3.28166	3.44843	H2BK20ac	up	1h	1nM_TCIP3	STAT5B: SUP-T13 (SRX18444038)
SRX10976038	TFs and others	NR3C1	Blood	697	39343	-7.08556	-5.33416	3.44838	H2BK20ac	up	15m	1nM_TCIP3	NR3C1: 697 (SRX10976038)
SRX2423922	TFs and others	IKZF1	Blood	K-562	22827	-3.18028	-2.11703	3.44715	H2BK20ac	up	15m	1nM_TCIP3	IKZF1: K-562 (SRX2423922)
SRX10476683	TFs and others	ZNF445	Blood	K-562	2117	-3.42688	-2.88787	3.44646	H2BK20ac	up	2h	1nM_TCIP3	ZNF445: K-562 (SRX10476683)
SRX2636374	TFs and others	CREM	Blood	GM12878	30916	-6.54054	-4.8711	3.44483	H2BK20ac	up	15m	1nM_TCIP3	CREM: GM12878 (SRX2636374)
SRX5574485	TFs and others	ETS1	Blood	CTV-1	32741	-5.5602	-4.07867	3.44341	H2BK20ac	up	15m	1nM_TCIP3	ETS1: CTV-1 (SRX5574485)
SRX347424	TFs and others	STAT3	Blood	OCI-LY-7	16142	-3.89552	-2.70671	3.44023	H2BK20ac	up	15m	1nM_TCIP3	STAT3: OCI-LY-7 (SRX347424)
SRX725589	TFs and others	TAL1	Blood	T-ALL	33029	-3.88952	-2.7027	3.43502	H2BK20ac	up	15m	1nM_TCIP3	TAL1: T-ALL (SRX725589)
SRX24006141	TFs and others	SPI1	Blood	RIVA	19981	-3.51752	-2.39881	3.43078	H2BK20ac	up	15m	1nM_TCIP3	SPI1: RIVA (SRX24006141)
SRX14648670	TFs and others	IRF4	Blood	EBV-B	43161	-5.09262	-3.68667	3.43028	H2BK20ac	up	15m	1nM_TCIP3	IRF4: EBV-B (SRX14648670)
SRX6099462	TFs and others	CREBBP	Blood	DLBCL	39417	-8.24199	-6.27974	3.42925	H2BK20ac	up	15m	1nM_TCIP3	CREBBP: DLBCL (SRX6099462)
SRX5574355	TFs and others	SPI1	Blood	Monocytes	69867	-6.48407	-4.82556	3.41516	H2BK20ac	up	15m	1nM_TCIP3	SPI1: Monocytes (SRX5574355)
SRX2837384	TFs and others	RELB	Blood	GM12878	26528	-4.24708	-2.99769	3.41411	H2BK20ac	up	15m	1nM_TCIP3	RELB: GM12878 (SRX2837384)
SRX11165973	TFs and others	ZNF3	Blood	K-562	1696	-3.14845	-2.63683	3.40437	H2BK20ac	up	2h	1nM_TCIP3	ZNF3: K-562 (SRX11165973)
SRX13999625	TFs and others	MEF2C	Blood	GM12878	3380	-18.1105	-16.0712	3.40035	H2BK20ac	up	1h	1nM_TCIP3	MEF2C: GM12878 (SRX13999625)
SRX10475230	TFs and others	ZNF41	Blood	K-562	2001	-3.21466	-2.41115	3.39978	H2BK20ac	up	1h	1nM_TCIP3	ZNF41: K-562 (SRX10475230)
SRX4001958	TFs and others	SPI1	Blood	THP-1	61992	-5.48847	-4.01877	3.39975	H2BK20ac	up	15m	1nM_TCIP3	SPI1: THP-1 (SRX4001958)
SRX2630323	TFs and others	EED	Blood	GM12878	26613	-5.04169	-3.64617	3.39676	H2BK20ac	up	15m	1nM_TCIP3	EED: GM12878 (SRX2630323)
SRX9534426	TFs and others	POU2AF1	Blood	Tonsil germinal center cells	31789	-6.43494	-4.78971	3.38951	H2BK20ac	up	15m	1nM_TCIP3	POU2AF1: Tonsil germinal center cells (SRX9534426)
SRX5574459	TFs and others	SPI1	Blood	CTV-1	26470	-3.12578	-2.07402	3.38858	H2BK20ac	up	15m	1nM_TCIP3	SPI1: CTV-1 (SRX5574459)
SRX20420577	TFs and others	BATF	Blood	T cells	29671	-5.02625	-3.63367	3.38665	H2BK20ac	up	15m	1nM_TCIP3	BATF: T cells (SRX20420577)
SRX1497394	TFs and others	MYC	Blood	RAJI	19341	-5.02298	-3.63186	3.38451	H2BK20ac	up	15m	1nM_TCIP3	MYC: RAJI (SRX1497394)
SRX2423776	TFs and others	NBN	Blood	GM12878	17352	-4.20621	-2.96205	3.38217	H2BK20ac	up	15m	1nM_TCIP3	NBN: GM12878 (SRX2423776)
SRX100387	TFs and others	BCL3	Blood	GM12878	24415	-3.46598	-2.35804	3.38146	H2BK20ac	up	15m	1nM_TCIP3	BCL3: GM12878 (SRX100387)
SRX2548286	TFs and others	BATF3	Blood	ST1	63118	-3.11778	-2.06868	3.38004	H2BK20ac	up	15m	1nM_TCIP3	BATF3: ST1 (SRX2548286)
SRX185893	TFs and others	BCL6	Blood	B cells	4809	-27.964	-25.4209	3.37905	H2BK20ac	up	1h	1nM_TCIP3	BCL6: B cells (SRX185893)
SRX18444040	TFs and others	STAT5B	Blood	Loucy	1714	-5.77489	-4.62639	3.37875	H2BK20ac	up	1h	1nM_TCIP3	STAT5B: Loucy (SRX18444040)
SRX10976030	TFs and others	NR3C1	Blood	NALM-6	33036	-6.4103	-4.77541	3.3767	H2BK20ac	up	15m	1nM_TCIP3	NR3C1: NALM-6 (SRX10976030)
SRX100461	TFs and others	RAD21	Blood	GM12878	46025	-5.44501	-3.9845	3.37352	H2BK20ac	up	15m	1nM_TCIP3	RAD21: GM12878 (SRX100461)
SRX2423903	TFs and others	PYGO2	Blood	K-562	2335	-3.42509	-2.59035	3.37296	H2BK20ac	up	1h	1nM_TCIP3	PYGO2: K-562 (SRX2423903)
SRX10478098	TFs and others	SMAD3	Blood	K-562	2566	-5.76103	-4.61502	3.3718	H2BK20ac	up	1h	1nM_TCIP3	SMAD3: K-562 (SRX10478098)
SRX5574342	TFs and others	SPI1	Blood	Monocytes	54748	-5.00249	-3.61427	3.37114	H2BK20ac	up	15m	1nM_TCIP3	SPI1: Monocytes (SRX5574342)
SRX190177	TFs and others	STAT5A	Blood	GM12878	21507	-4.19163	-2.94954	3.37084	H2BK20ac	up	15m	1nM_TCIP3	STAT5A: GM12878 (SRX190177)
SRX6073305	TFs and others	BATF	Blood	BC-3	896	-7.17551	-6.27016	3.36931	H2BK20ac	up	2h	1nM_TCIP3	BATF: BC-3 (SRX6073305)
SRX7135406	TFs and others	TP63	Blood	K-562	1993	-3.88552	-2.9797	3.36389	H2BK20ac	up	1h	1nM_TCIP3	TP63: K-562 (SRX7135406)
SRX4001961	TFs and others	SPI1	Blood	THP-1	48599	-4.56982	-3.25715	3.35898	H2BK20ac	up	15m	1nM_TCIP3	SPI1: THP-1 (SRX4001961)
SRX1127545	TFs and others	SPI1	Blood	RS4-11	33830	-3.09082	-2.04502	3.35141	H2BK20ac	up	15m	1nM_TCIP3	SPI1: RS4-11 (SRX1127545)
SRX5574486	TFs and others	FLI1	Blood	CTV-1	26299	-4.15678	-2.92051	3.34386	H2BK20ac	up	15m	1nM_TCIP3	FLI1: CTV-1 (SRX5574486)
SRX20052893	TFs and others	TWIST1	Blood	RS4-11	44668	-7.42506	-5.6128	3.34023	H2BK20ac	up	15m	1nM_TCIP3	TWIST1: RS4-11 (SRX20052893)
SRX10476787	TFs and others	ZNF23	Blood	K-562	1445	-3.31337	-2.78589	3.33959	H2BK20ac	up	2h	1nM_TCIP3	ZNF23: K-562 (SRX10476787)
SRX5574365	TFs and others	SPI1	Blood	Dendritic Cells	69068	-6.337	-4.70719	3.33886	H2BK20ac	up	15m	1nM_TCIP3	SPI1: Dendritic Cells (SRX5574365)
SRX10119135	TFs and others	RUNX1	Blood	MV-4-11	59689	-5.83984	-4.29878	3.33468	H2BK20ac	up	15m	1nM_TCIP3	RUNX1: MV-4-11 (SRX10119135)
SRX5865980	TFs and others	TP53	Blood	MOLM-13	4920	-21.3666	-19.1915	3.33135	H2BK20ac	up	2h	1nM_TCIP3	TP53: MOLM-13 (SRX5865980)
SRX6913096	TFs and others	BRD3	Blood	CD4+ T cells	771	-2.61654	-2.15363	3.33099	H2BK20ac	up	2h	1nM_TCIP3	BRD3: CD4+ T cells (SRX6913096)
SRX5574507	TFs and others	SPI1	Blood	CTV-1	31660	-4.52977	-3.22434	3.33074	H2BK20ac	up	15m	1nM_TCIP3	SPI1: CTV-1 (SRX5574507)
SRX5457332	TFs and others	MEF2B	Blood	GM12878	24636	-4.93657	-3.55837	3.3284	H2BK20ac	up	15m	1nM_TCIP3	MEF2B: GM12878 (SRX5457332)
SRX5574373	TFs and others	SPI1	Blood	Monocytes	28319	-3.76344	-2.59967	3.32692	H2BK20ac	up	15m	1nM_TCIP3	SPI1: Monocytes (SRX5574373)
SRX5574487	TFs and others	FLI1	Blood	CTV-1	34677	-5.35327	-3.90623	3.31869	H2BK20ac	up	15m	1nM_TCIP3	FLI1: CTV-1 (SRX5574487)
SRX5457280	TFs and others	ARNT	Blood	K-562	1251	-3.13074	-2.33618	3.3172	H2BK20ac	up	1h	1nM_TCIP3	ARNT: K-562 (SRX5457280)
SRX10977320	TFs and others	FOXO4	Blood	K-562	1770	-3.28571	-2.76081	3.3139	H2BK20ac	up	2h	1nM_TCIP3	FOXO4: K-562 (SRX10977320)
SRX9237246	TFs and others	CPSF3	Blood	K-562	4418	-3.28571	-2.76081	3.3139	H2BK20ac	up	2h	1nM_TCIP3	CPSF3: K-562 (SRX9237246)
SRX100408	TFs and others	SP1	Blood	GM12878	40074	-7.36572	-5.56108	3.31372	H2BK20ac	up	15m	1nM_TCIP3	SP1: GM12878 (SRX100408)
SRX100436	TFs and others	PAX5	Blood	GM12878	30233	-5.34451	-3.90242	3.31349	H2BK20ac	up	15m	1nM_TCIP3	PAX5: GM12878 (SRX100436)
SRX10478156	TFs and others	DDIT3	Blood	K-562	2894	-10.2877	-9.15233	3.31159	H2BK20ac	up	2h	1nM_TCIP3	DDIT3: K-562 (SRX10478156)
SRX150357	TFs and others	TBP	Blood	GM12878	18791	-4.11471	-2.88886	3.31152	H2BK20ac	up	15m	1nM_TCIP3	TBP: GM12878 (SRX150357)
SRX2733342	TFs and others	MAML1	Blood	REC-1	1225	-5.18466	-4.10166	3.31049	H2BK20ac	up	1h	1nM_TCIP3	MAML1: REC-1 (SRX2733342)
SRX16495496	TFs and others	SRF	Blood	K-562	1943	-2.89065	-2.1354	3.31049	H2BK20ac	up	1h	1nM_TCIP3	SRF: K-562 (SRX16495496)
SRX8472389	TFs and others	RUNX2	Blood	KARPAS-45	23134	-3.7418	-2.58232	3.30864	H2BK20ac	up	15m	1nM_TCIP3	RUNX2: KARPAS-45 (SRX8472389)
SRX10119127	TFs and others	LYL1	Blood	MV-4-11	32824	-3.73696	-2.57834	3.30456	H2BK20ac	up	15m	1nM_TCIP3	LYL1: MV-4-11 (SRX10119127)
SRX9892483	TFs and others	PBX1	Blood	MM.1S	33542	-5.78336	-4.25729	3.30361	H2BK20ac	up	15m	1nM_TCIP3	PBX1: MM.1S (SRX9892483)
SRX2636375	TFs and others	CREM	Blood	GM12878	14467	-3.38297	-2.28906	3.30315	H2BK20ac	up	15m	1nM_TCIP3	CREM: GM12878 (SRX2636375)
SRX3322770	TFs and others	IKZF2	Blood	GM12878	43970	-7.94092	-6.04406	3.30193	H2BK20ac	up	15m	1nM_TCIP3	IKZF2: GM12878 (SRX3322770)
SRX5574469	TFs and others	SMARCA4	Blood	CTV-1	34273	-4.48743	-3.19146	3.30109	H2BK20ac	up	15m	1nM_TCIP3	SMARCA4: CTV-1 (SRX5574469)
SRX2630324	TFs and others	EED	Blood	GM12878	22811	-4.1005	-2.87762	3.30065	H2BK20ac	up	15m	1nM_TCIP3	EED: GM12878 (SRX2630324)
SRX5574381	TFs and others	SPI1	Blood	ML-2	40671	-3.71943	-2.56421	3.28982	H2BK20ac	up	15m	1nM_TCIP3	SPI1: ML-2 (SRX5574381)
SRX356782	TFs and others	STAG1	Blood	Lymphoblastoid cell line	43885	-6.75411	-5.05609	3.28839	H2BK20ac	up	15m	1nM_TCIP3	STAG1: Lymphoblastoid cell line (SRX356782)
SRX5574363	TFs and others	SPI1	Blood	Dendritic Cells	74969	-5.75189	-4.23629	3.2864	H2BK20ac	up	15m	1nM_TCIP3	SPI1: Dendritic Cells (SRX5574363)
SRX2339191	TFs and others	CREBBP	Blood	B cells	17476	-3.71376	-2.56023	3.28505	H2BK20ac	up	15m	1nM_TCIP3	CREBBP: B cells (SRX2339191)
SRX4890469	TFs and others	LDB1	Blood	Kasumi-1	21228	-3.36345	-2.27492	3.28494	H2BK20ac	up	15m	1nM_TCIP3	LDB1: Kasumi-1 (SRX4890469)
SRX5574465	TFs and others	ETS1	Blood	CTV-1	52439	-6.73897	-5.04935	3.28124	H2BK20ac	up	15m	1nM_TCIP3	ETS1: CTV-1 (SRX5574465)
SRX3322398	TFs and others	NR2F1	Blood	GM12878	21783	-4.45088	-3.15957	3.27565	H2BK20ac	up	15m	1nM_TCIP3	NR2F1: GM12878 (SRX3322398)
SRX5865988	TFs and others	TP53	Blood	MOLM-13	5144	-11.1305	-9.55742	3.27182	H2BK20ac	up	1h	1nM_TCIP3	TP53: MOLM-13 (SRX5865988)
SRX6813401	TFs and others	ATF4	Blood	THP-1	50331	-4.44467	-3.15452	3.27135	H2BK20ac	up	15m	1nM_TCIP3	ATF4: THP-1 (SRX6813401)
SRX2867630	TFs and others	BRD4	Blood	Lymphoblastoid cell line	29434	-6.71727	-5.03091	3.27101	H2BK20ac	up	15m	1nM_TCIP3	BRD4: Lymphoblastoid cell line (SRX2867630)
SRX11167933	TFs and others	ZNF717	Blood	K-562	1583	-3.00943	-2.51126	3.26369	H2BK20ac	up	2h	1nM_TCIP3	ZNF717: K-562 (SRX11167933)
SRX6909700	TFs and others	PBX1	Blood	697	18642	-3.33849	-2.25419	3.26177	H2BK20ac	up	15m	1nM_TCIP3	PBX1: 697 (SRX6909700)
SRX1048461	TFs and others	SPI1	Blood	DOHH-2	61646	-6.17749	-4.57932	3.25774	H2BK20ac	up	15m	1nM_TCIP3	SPI1: DOHH-2 (SRX1048461)
SRX20420584	TFs and others	BATF	Blood	T cells	33190	-4.82549	-3.47203	3.25735	H2BK20ac	up	15m	1nM_TCIP3	BATF: T cells (SRX20420584)
SRX20420586	TFs and others	BATF	Blood	T cells	21580	-3.3325	-2.24891	3.25622	H2BK20ac	up	15m	1nM_TCIP3	BATF: T cells (SRX20420586)
SRX10976037	TFs and others	NR3C1	Blood	697	46872	-7.2192	-5.44728	3.24906	H2BK20ac	up	15m	1nM_TCIP3	NR3C1: 697 (SRX10976037)
SRX20420587	TFs and others	BATF	Blood	T cells	30531	-4.41202	-3.12874	3.24879	H2BK20ac	up	15m	1nM_TCIP3	BATF: T cells (SRX20420587)
SRX689470	TFs and others	BCL6	Blood	OCI-LY1	39818	-7.15887	-5.3939	3.22275	H2BK20ac	up	15m	1nM_TCIP3	BCL6: OCI-LY1 (SRX689470)
SRX2424567	TFs and others	TCF7L2	Blood	K-562	1258	-5.67228	-4.53448	3.22026	H2BK20ac	up	1h	1nM_TCIP3	TCF7L2: K-562 (SRX2424567)
SRX10478099	TFs and others	SMAD3	Blood	K-562	2781	-5.45245	-4.33685	3.21944	H2BK20ac	up	1h	1nM_TCIP3	SMAD3: K-562 (SRX10478099)
SRX10976041	TFs and others	NR3C1	Blood	697	49955	-7.73946	-5.88696	3.21909	H2BK20ac	up	15m	1nM_TCIP3	NR3C1: 697 (SRX10976041)
SRX10119126	TFs and others	LYL1	Blood	MV-4-11	34160	-3.62855	-2.49237	3.21418	H2BK20ac	up	15m	1nM_TCIP3	LYL1: MV-4-11 (SRX10119126)
SRX11165904	TFs and others	PHB	Blood	K-562	1468	-2.7326	-2.25837	3.20541	H2BK20ac	up	2h	1nM_TCIP3	PHB: K-562 (SRX11165904)
SRX15783138	TFs and others	BHLHE40	Blood	Jurkat	998	-2.7326	-2.25837	3.20541	H2BK20ac	up	2h	1nM_TCIP3	BHLHE40: Jurkat (SRX15783138)
SRX100443	TFs and others	SPI1	Blood	GM12891	64791	-7.11865	-5.3639	3.20532	H2BK20ac	up	15m	1nM_TCIP3	SPI1: GM12891 (SRX100443)
SRX2140208	TFs and others	HDAC4	Blood	MM.1S	2561	-9.5337	-8.0766	3.20454	H2BK20ac	up	1h	1nM_TCIP3	HDAC4: MM.1S (SRX2140208)
SRX15213698	TFs and others	KMT2A	Blood	SEM	18958	-3.61669	-2.48132	3.2044	H2BK20ac	up	15m	1nM_TCIP3	KMT2A: SEM (SRX15213698)
SRX14869359	TFs and others	SPI1	Blood	MOLM-13	63886	-4.33462	-3.07242	3.19577	H2BK20ac	up	15m	1nM_TCIP3	SPI1: MOLM-13 (SRX14869359)
SRX3586367	TFs and others	RUNX1	Blood	Pre-B lymphoblast cells	29752	-5.57551	-4.09175	3.19131	H2BK20ac	up	15m	1nM_TCIP3	RUNX1: Pre-B lymphoblast cells (SRX3586367)
SRX190227	TFs and others	PML	Blood	GM12878	28090	-5.57507	-4.09175	3.19107	H2BK20ac	up	15m	1nM_TCIP3	PML: GM12878 (SRX190227)
SRX8418557	TFs and others	KMT2A	Blood	Bone Marrow Cells	15512	-3.25286	-2.18201	3.18317	H2BK20ac	up	15m	1nM_TCIP3	KMT2A: Bone Marrow Cells (SRX8418557)
SRX1048469	TFs and others	Epitope tags	Blood	JEKO-1	10256	-17.2759	-15.3027	3.18105	H2BK20ac	up	1h	1nM_TCIP3	Epitope tags: JEKO-1 (SRX1048469)
SRX17134564	TFs and others	IRF4	Blood	Hodgkins lymphoma cell line	50514	-3.94112	-2.74509	3.18059	H2BK20ac	up	15m	1nM_TCIP3	IRF4: Hodgkins lymphoma cell line (SRX17134564)
SRX2423902	TFs and others	PYGO2	Blood	K-562	2621	-3.85417	-2.95356	3.17412	H2BK20ac	up	1h	1nM_TCIP3	PYGO2: K-562 (SRX2423902)
SRX3322769	TFs and others	IKZF2	Blood	GM12878	36643	-5.99689	-4.42158	3.16786	H2BK20ac	up	15m	1nM_TCIP3	IKZF2: GM12878 (SRX3322769)
SRX1048459	TFs and others	MEF2B	Blood	DOHH-2	3740	-19.3578	-17.2328	3.1642	H2BK20ac	up	1h	1nM_TCIP3	MEF2B: DOHH-2 (SRX1048459)
SRX204413	TFs and others	MAX	Blood	P493-6	23046	-5.08362	-3.68068	3.16165	H2BK20ac	up	15m	1nM_TCIP3	MAX: P493-6 (SRX204413)
SRX150605	TFs and others	RELA	Blood	GM12891	44950	-7.01688	-5.27377	3.16156	H2BK20ac	up	15m	1nM_TCIP3	RELA: GM12891 (SRX150605)
SRX3460916	TFs and others	IKZF3	Blood	Pre-B cells	23200	-3.56427	-2.43692	3.16147	H2BK20ac	up	15m	1nM_TCIP3	IKZF3: Pre-B cells (SRX3460916)
SRX17134565	TFs and others	IRF4	Blood	Hodgkins lymphoma cell line	50557	-3.91245	-2.71921	3.15935	H2BK20ac	up	15m	1nM_TCIP3	IRF4: Hodgkins lymphoma cell line (SRX17134565)
SRX2423921	TFs and others	IKZF1	Blood	K-562	33742	-3.56053	-2.43476	3.15842	H2BK20ac	up	15m	1nM_TCIP3	IKZF1: K-562 (SRX2423921)
SRX10760632	TFs and others	BRD4	Blood	MM.1S	22112	-4.27737	-3.02269	3.15699	H2BK20ac	up	15m	1nM_TCIP3	BRD4: MM.1S (SRX10760632)
SRX5865988	TFs and others	TP53	Blood	MOLM-13	5144	-19.8754	-17.8094	3.15389	H2BK20ac	up	2h	1nM_TCIP3	TP53: MOLM-13 (SRX5865988)
SRX3322985	TFs and others	BHLHE40	Blood	GM12878	39320	-6.97844	-5.24343	3.14516	H2BK20ac	up	15m	1nM_TCIP3	BHLHE40: GM12878 (SRX3322985)
SRX128779	TFs and others	TCF12	Blood	Jurkat (Clone E6-1)	860	-2.73108	-2.00119	3.14287	H2BK20ac	up	1h	1nM_TCIP3	TCF12: Jurkat (Clone E6-1) (SRX128779)
SRX204903	TFs and others	BRD4	Blood	MM.1S	31232	-5.04549	-3.64702	3.13993	H2BK20ac	up	15m	1nM_TCIP3	BRD4: MM.1S (SRX204903)
SRX084599	TFs and others	BCL6	Blood	OCI-LY1	11589	-53.3988	-49.5335	3.13926	H2BK20ac	up	1h	1nM_TCIP3	BCL6: OCI-LY1 (SRX084599)
SRX14333238	TFs and others	RELA	Blood	Jurkat	1961	-2.94509	-2.18355	3.13926	H2BK20ac	up	1h	1nM_TCIP3	RELA: Jurkat (SRX14333238)
SRX5574447	TFs and others	SPI1	Blood	CTV-1	45867	-3.53283	-2.41021	3.13592	H2BK20ac	up	15m	1nM_TCIP3	SPI1: CTV-1 (SRX5574447)
SRX20420580	TFs and others	BATF	Blood	T cells	35730	-4.62658	-3.30032	3.13312	H2BK20ac	up	15m	1nM_TCIP3	BATF: T cells (SRX20420580)
SRX150456	TFs and others	SMC3	Blood	GM12878	33201	-3.52626	-2.40521	3.1306	H2BK20ac	up	15m	1nM_TCIP3	SMC3: GM12878 (SRX150456)
SRX5574362	TFs and others	SPI1	Blood	Dendritic Cells	67653	-4.61936	-3.2956	3.12868	H2BK20ac	up	15m	1nM_TCIP3	SPI1: Dendritic Cells (SRX5574362)
SRX10212064	TFs and others	CEBPB	Blood	THP-1	53463	-3.86245	-2.68285	3.12256	H2BK20ac	up	15m	1nM_TCIP3	CEBPB: THP-1 (SRX10212064)
SRX10119125	TFs and others	LYL1	Blood	MV-4-11	35565	-3.51396	-2.39681	3.12066	H2BK20ac	up	15m	1nM_TCIP3	LYL1: MV-4-11 (SRX10119125)
SRX2458136	TFs and others	SMC1A	Blood	GM12878	44075	-4.60623	-3.28743	3.12062	H2BK20ac	up	15m	1nM_TCIP3	SMC1A: GM12878 (SRX2458136)
SRX627430	TFs and others	SPI1	Blood	Dendritic Cells	77622	-5.44142	-3.98262	3.12052	H2BK20ac	up	15m	1nM_TCIP3	SPI1: Dendritic Cells (SRX627430)
SRX3927297	TFs and others	DPF2	Blood	MOLM-13	51248	-5.43925	-3.98215	3.11938	H2BK20ac	up	15m	1nM_TCIP3	DPF2: MOLM-13 (SRX3927297)
SRX203396	TFs and others	MED1	Blood	MM.1S	30847	-5.00468	-3.61501	3.11682	H2BK20ac	up	15m	1nM_TCIP3	MED1: MM.1S (SRX203396)
SRX244191	TFs and others	BCL6	Blood	OCI-LY-7	4193	-23.5578	-21.1838	3.11561	H2BK20ac	up	1h	1nM_TCIP3	BCL6: OCI-LY-7 (SRX244191)
SRX10976027	TFs and others	NR3C1	Blood	NALM-6	36145	-5.88132	-4.32773	3.11143	H2BK20ac	up	15m	1nM_TCIP3	NR3C1: NALM-6 (SRX10976027)
SRX656428	TFs and others	BCL6	Blood	RS 411	4444	-25.5313	-23.0809	3.10438	H2BK20ac	up	2h	1nM_TCIP3	BCL6: RS 411 (SRX656428)	8
SRX100554	TFs and others	BCLAF1	Blood	GM12878	39124	-6.35072	-4.71837	3.10219	H2BK20ac	up	15m	1nM_TCIP3	BCLAF1: GM12878 (SRX100554)
SRX3322709	TFs and others	SMARCA5	Blood	GM12878	19711	-3.83402	-2.65888	3.10179	H2BK20ac	up	15m	1nM_TCIP3	SMARCA5: GM12878 (SRX3322709)
SRX19553534	TFs and others	FOS	Blood	Kasumi-1	1715	-6.02767	-4.84538	3.09862	H2BK20ac	up	1h	1nM_TCIP3	FOS: Kasumi-1 (SRX19553534)
SRX204905	TFs and others	BRD4	Blood	MM.1S	29250	-5.38749	-3.93545	3.0924	H2BK20ac	up	15m	1nM_TCIP3	BRD4: MM.1S (SRX204905)
SRX150608	TFs and others	RELA	Blood	GM15510	18183	-3.47656	-2.3648	3.09058	H2BK20ac	up	15m	1nM_TCIP3	RELA: GM15510 (SRX150608)
SRX10119134	TFs and others	RUNX1	Blood	MV-4-11	51808	-4.17735	-2.93835	3.09011	H2BK20ac	up	15m	1nM_TCIP3	RUNX1: MV-4-11 (SRX10119134)
SRX130609	TFs and others	BCOR	Blood	B cells	40485	-6.84167	-5.12246	3.08741	H2BK20ac	up	15m	1nM_TCIP3	BCOR: B cells (SRX130609)
SRX20420583	TFs and others	BATF	Blood	T cells	30343	-4.17282	-2.93485	3.0871	H2BK20ac	up	15m	1nM_TCIP3	BATF: T cells (SRX20420583)
SRX14649556	TFs and others	MYB	Blood	DND-41	28362	-4.94605	-3.56643	3.08384	H2BK20ac	up	15m	1nM_TCIP3	MYB: DND-41 (SRX14649556)
SRX2424668	TFs and others	IRF9	Blood	K-562	2926	-6.18556	-4.99139	3.07982	H2BK20ac	up	1h	1nM_TCIP3	IRF9: K-562 (SRX2424668)
SRX10976029	TFs and others	NR3C1	Blood	NALM-6	38567	-5.81254	-4.27558	3.07823	H2BK20ac	up	15m	1nM_TCIP3	NR3C1: NALM-6 (SRX10976029)
SRX5457566	TFs and others	NFATC3	Blood	GM12878	20766	-3.79973	-2.63075	3.07688	H2BK20ac	up	15m	1nM_TCIP3	NFATC3: GM12878 (SRX5457566)
SRX5457509	TFs and others	ZBTB5	Blood	K-562	1852	-4.53927	-3.54899	3.0766	H2BK20ac	up	1h	1nM_TCIP3	ZBTB5: K-562 (SRX5457509)
SRX129084	TFs and others	MAX	Blood	P493-6	32870	-6.29169	-4.66439	3.0757	H2BK20ac	up	15m	1nM_TCIP3	MAX: P493-6 (SRX129084)
SRX264462	TFs and others	CDK7	Blood	MM.1S	16396	-3.13137	-2.07827	3.07406	H2BK20ac	up	15m	1nM_TCIP3	CDK7: MM.1S (SRX264462)
SRX264460	TFs and others	BRD4	Blood	MM.1S	21438	-3.79324	-2.62513	3.07218	H2BK20ac	up	15m	1nM_TCIP3	BRD4: MM.1S (SRX264460)
SRX2423595	TFs and others	CDC5L	Blood	K-562	1963	-3.91314	-2.99914	3.07159	H2BK20ac	up	1h	1nM_TCIP3	CDC5L: K-562 (SRX2423595)
SRX9702212	TFs and others	IRF3	Blood	MM.1S	32951	-5.34562	-3.90242	3.07071	H2BK20ac	up	15m	1nM_TCIP3	IRF3: MM.1S (SRX9702212)
SRX10338561	TFs and others	MYC	Blood	NALM-6	25750	-4.14733	-2.91546	3.07024	H2BK20ac	up	15m	1nM_TCIP3	MYC: NALM-6 (SRX10338561)
SRX9534427	TFs and others	POU2AF1	Blood	Tonsil germinal center cells	37209	-5.77933	-4.25641	3.06231	H2BK20ac	up	15m	1nM_TCIP3	POU2AF1: Tonsil germinal center cells (SRX9534427)
SRX10976023	TFs and others	NR3C1	Blood	NALM-6	30965	-4.90696	-3.53298	3.06201	H2BK20ac	up	15m	1nM_TCIP3	NR3C1: NALM-6 (SRX10976023)
SRX204902	TFs and others	BRD4	Blood	MM.1S	24940	-4.12853	-2.90068	3.05785	H2BK20ac	up	15m	1nM_TCIP3	BRD4: MM.1S (SRX204902)
SRX697744	TFs and others	PRKCQ	Blood	Jurkat	1630	-2.99892	-2.50187	3.05537	H2BK20ac	up	2h	1nM_TCIP3	PRKCQ: Jurkat (SRX697744)
SRX5574470	TFs and others	SMARCA4	Blood	CTV-1	44561	-4.89276	-3.52711	3.0541	H2BK20ac	up	15m	1nM_TCIP3	SMARCA4: CTV-1 (SRX5574470)
SRX10976678	TFs and others	SHOX2	Blood	K-562	2076	-4.7836	-4.10295	3.05228	H2BK20ac	up	2h	1nM_TCIP3	SHOX2: K-562 (SRX10976678)
SRX3927287	TFs and others	GLTSCR1	Blood	EOL-1	24526	-3.42646	-2.32604	3.05063	H2BK20ac	up	15m	1nM_TCIP3	GLTSCR1: EOL-1 (SRX3927287)
SRX392818	TFs and others	EP300	Blood	GM12878	1275	-5.50414	-4.38118	3.05063	H2BK20ac	up	1h	1nM_TCIP3	EP300: GM12878 (SRX392818)
SRX4484984	TFs and others	SPI1	Blood	SEM	59976	-4.49069	-3.19355	3.05038	H2BK20ac	up	15m	1nM_TCIP3	SPI1: SEM (SRX4484984)
SRX9317668	TFs and others	FOXC1	Blood	Acute myeloid leukemia	45217	-4.11551	-2.88886	3.04929	H2BK20ac	up	15m	1nM_TCIP3	FOXC1: Acute myeloid leukemia (SRX9317668)
SRX658611	TFs and others	MYB	Blood	Jurkat	52678	-6.23065	-4.61082	3.04851	H2BK20ac	up	15m	1nM_TCIP3	MYB: Jurkat (SRX658611)
SRX5242454	TFs and others	MED1	Blood	MOLM-14	2668	-4.28229	-3.32382	3.04716	H2BK20ac	up	1h	1nM_TCIP3	MED1: MOLM-14 (SRX5242454)
SRX356765	TFs and others	STAG1	Blood	Lymphoblastoid cell line	44064	-5.7442	-4.23104	3.04553	H2BK20ac	up	15m	1nM_TCIP3	STAG1: Lymphoblastoid cell line (SRX356765)
SRX356560	TFs and others	STAG1	Blood	Lymphoblastoid cell line	36919	-4.87569	-3.5155	3.04462	H2BK20ac	up	15m	1nM_TCIP3	STAG1: Lymphoblastoid cell line (SRX356560)
SRX12684451	TFs and others	SPI1	Blood	MOLM-13	53837	-3.41733	-2.31914	3.04339	H2BK20ac	up	15m	1nM_TCIP3	SPI1: MOLM-13 (SRX12684451)
SRX3460917	TFs and others	IKZF1	Blood	Pre-B cells	50146	-6.21636	-4.60144	3.04217	H2BK20ac	up	15m	1nM_TCIP3	IKZF1: Pre-B cells (SRX3460917)
SRX18259601	TFs and others	BCL6	Blood	ICN12	10580	-30.1629	-27.528	3.0385	H2BK20ac	up	1h	1nM_TCIP3	BCL6: ICN12 (SRX18259601)
SRX656346	TFs and others	BCL6	Blood	ICN12	10580	-30.1629	-27.528	3.0385	H2BK20ac	up	1h	1nM_TCIP3	BCL6: ICN12 (SRX656346)
SRX20230018	TFs and others	RUNX1	Blood	SET-2	31019	-3.08839	-2.04325	3.03612	H2BK20ac	up	15m	1nM_TCIP3	RUNX1: SET-2 (SRX20230018)
SRX093183	TFs and others	SPI1	Blood	Monocytes	44364	-4.09284	-2.87095	3.03443	H2BK20ac	up	15m	1nM_TCIP3	SPI1: Monocytes (SRX093183)
SRX10657968	TFs and others	Epitope tags	Blood	NALM-6	31878	-4.85041	-3.49158	3.03063	H2BK20ac	up	15m	1nM_TCIP3	Epitope tags: NALM-6 (SRX10657968)
SRX11165840	TFs and others	GABPB2	Blood	K-562	2077	-3.1702	-2.65588	3.03057	H2BK20ac	up	2h	1nM_TCIP3	GABPB2: K-562 (SRX11165840)
SRX100579	TFs and others	POU2F2	Blood	GM12878	43077	-6.18873	-4.58107	3.02994	H2BK20ac	up	15m	1nM_TCIP3	POU2F2: GM12878 (SRX100579)
SRX17215537	TFs and others	BATF3	Blood	Anaplastic large cell lymphoma	49940	-3.08019	-2.03767	3.02892	H2BK20ac	up	15m	1nM_TCIP3	BATF3: Anaplastic large cell lymphoma (SRX17215537)
SRX20420578	TFs and others	BATF	Blood	T cells	23334	-3.07941	-2.03754	3.02823	H2BK20ac	up	15m	1nM_TCIP3	BATF: T cells (SRX20420578)
SRX7785395	TFs and others	ATF4	Blood	Jurkat	1706	-5.24907	-4.15311	3.02682	H2BK20ac	up	1h	1nM_TCIP3	ATF4: Jurkat (SRX7785395)
SRX150510	TFs and others	MXI1	Blood	GM12878	21400	-4.08075	-2.86332	3.02652	H2BK20ac	up	15m	1nM_TCIP3	MXI1: GM12878 (SRX150510)
SRX14869358	TFs and others	SPI1	Blood	MOLM-13	62999	-3.72742	-2.57135	3.02482	H2BK20ac	up	15m	1nM_TCIP3	SPI1: MOLM-13 (SRX14869358)
SRX2268283	TFs and others	SPI1	Blood	THP-1	67649	-4.44163	-3.15378	3.02092	H2BK20ac	up	15m	1nM_TCIP3	SPI1: THP-1 (SRX2268283)
SRX725582	TFs and others	MYB	Blood	Jurkat	40756	-5.23871	-3.80794	3.01589	H2BK20ac	up	15m	1nM_TCIP3	MYB: Jurkat (SRX725582)
SRX10976040	TFs and others	NR3C1	Blood	697	55041	-7.22522	-5.44978	3.0158	H2BK20ac	up	15m	1nM_TCIP3	NR3C1: 697 (SRX10976040)
SRX150494	TFs and others	KAT2A	Blood	GM12878	1284	-2.7529	-2.2769	3.01456	H2BK20ac	up	2h	1nM_TCIP3	KAT2A: GM12878 (SRX150494)
SRX1012537	TFs and others	FOXO1	Blood	B cells	1940	-7.00355	-5.73371	3.01334	H2BK20ac	up	1h	1nM_TCIP3	FOXO1: B cells (SRX1012537)
SRX2733347	TFs and others	RBPJ	Blood	REC-1	826	-2.80843	-2.06661	3.01231	H2BK20ac	up	1h	1nM_TCIP3	RBPJ: REC-1 (SRX2733347)
SRX5574389	TFs and others	SPI1	Blood	THP-1	50670	-3.37757	-2.28675	3.012	H2BK20ac	up	15m	1nM_TCIP3	SPI1: THP-1 (SRX5574389)
SRX3322408	TFs and others	IKZF1	Blood	GM12878	43502	-7.21419	-5.44576	3.01157	H2BK20ac	up	15m	1nM_TCIP3	IKZF1: GM12878 (SRX3322408)
SRX697745	TFs and others	PRKCQ	Blood	Jurkat	1615	-3.14595	-2.63453	3.01102	H2BK20ac	up	2h	1nM_TCIP3	PRKCQ: Jurkat (SRX697745)
SRX11374679	TFs and others	HDAC2	Blood	GM12878	2595	-3.0094	-2.23573	3.00954	H2BK20ac	up	1h	1nM_TCIP3	HDAC2: GM12878 (SRX11374679)
SRX327756	TFs and others	MED1	Blood	MM.1S	27472	-4.42096	-3.1354	3.00858	H2BK20ac	up	15m	1nM_TCIP3	MED1: MM.1S (SRX327756)
SRX5574345	TFs and others	SPI1	Blood	Monocytes	58945	-4.41853	-3.13411	3.00713	H2BK20ac	up	15m	1nM_TCIP3	SPI1: Monocytes (SRX5574345)
SRX10474981	TFs and others	HEY1	Blood	K-562	1931	-3.92128	-3.33788	3.00646	H2BK20ac	up	2h	1nM_TCIP3	HEY1: K-562 (SRX10474981)
SRX219372	TFs and others	BRD4	Blood	MM.1S	32609	-4.80313	-3.45234	3.00459	H2BK20ac	up	15m	1nM_TCIP3	BRD4: MM.1S (SRX219372)
SRX20420576	TFs and others	BATF	Blood	T cells	33807	-4.0459	-2.83377	3.00383	H2BK20ac	up	15m	1nM_TCIP3	BATF: T cells (SRX20420576)
SRX150582	TFs and others	ZNF274	Blood	K-562	2834	-3.60679	-2.74362	3.00347	H2BK20ac	up	1h	1nM_TCIP3	ZNF274: K-562 (SRX150582)
SRX5574463	TFs and others	SPI1	Blood	CTV-1	42638	-3.36119	-2.274	2.99914	H2BK20ac	up	15m	1nM_TCIP3	SPI1: CTV-1 (SRX5574463)
SRX5574493	TFs and others	SPI1	Blood	CTV-1	41253	-4.0288	-2.8186	2.99275	H2BK20ac	up	15m	1nM_TCIP3	SPI1: CTV-1 (SRX5574493)
SRX5457193	TFs and others	NUFIP1	Blood	K-562	1312	-5.04489	-4.3364	2.99172	H2BK20ac	up	2h	1nM_TCIP3	NUFIP1: K-562 (SRX5457193)
SRX10478085	TFs and others	CREB5	Blood	K-562	2017	-2.7287	-2.25518	2.99172	H2BK20ac	up	2h	1nM_TCIP3	CREB5: K-562 (SRX10478085)
SRX5574468	TFs and others	FLI1	Blood	CTV-1	51642	-5.18942	-3.76341	2.99087	H2BK20ac	up	15m	1nM_TCIP3	FLI1: CTV-1 (SRX5574468)
SRX10269615	TFs and others	MEIS1	Blood	MV-4-11	100026	-9.17081	-7.0689	2.98695	H2BK20ac	up	15m	1nM_TCIP3	MEIS1: MV-4-11 (SRX10269615)
SRX356688	TFs and others	STAG1	Blood	GM19239	48356	-6.5869	-4.90908	2.98223	H2BK20ac	up	15m	1nM_TCIP3	STAG1: GM19239 (SRX356688)
SRX7785395	TFs and others	ATF4	Blood	Jurkat	1706	-9.52697	-8.4582	2.98115	H2BK20ac	up	2h	1nM_TCIP3	ATF4: Jurkat (SRX7785395)
SRX5839978	TFs and others	CREBBP	Blood	Macrophages	2761	-4.75182	-3.72596	2.97944	H2BK20ac	up	1h	1nM_TCIP3	CREBBP: Macrophages (SRX5839978)
SRX3322372	TFs and others	DPF2	Blood	GM12878	22614	-4.00192	-2.79554	2.97538	H2BK20ac	up	15m	1nM_TCIP3	DPF2: GM12878 (SRX3322372)
SRX17989499	TFs and others	HDAC1	Blood	PBMC	22409	-4.35996	-3.08901	2.97237	H2BK20ac	up	15m	1nM_TCIP3	HDAC1: PBMC (SRX17989499)
SRX5574466	TFs and others	ETS1	Blood	CTV-1	54681	-5.58804	-4.09928	2.97187	H2BK20ac	up	15m	1nM_TCIP3	ETS1: CTV-1 (SRX5574466)
SRX129087	TFs and others	MED1	Blood	P493-6	1206	-3.39491	-2.71232	2.96748	H3K27ac	up	1h	1nM_TCIP3	MED1: P493-6 (SRX129087)
SRX356544	TFs and others	STAG1	Blood	GM12892	46879	-6.02945	-4.44514	2.96026	H2BK20ac	up	15m	1nM_TCIP3	STAG1: GM12892 (SRX356544)
SRX327760	TFs and others	IRF4	Blood	MM.1S	46084	-5.54919	-4.07124	2.95377	H2BK20ac	up	15m	1nM_TCIP3	IRF4: MM.1S (SRX327760)
SRX5574484	TFs and others	ETS1	Blood	CTV-1	44540	-5.10849	-3.69494	2.95015	H2BK20ac	up	15m	1nM_TCIP3	ETS1: CTV-1 (SRX5574484)
SRX356543	TFs and others	STAG1	Blood	GM12892	46510	-6.00353	-4.42599	2.94904	H2BK20ac	up	15m	1nM_TCIP3	STAG1: GM12892 (SRX356543)
SRX10976028	TFs and others	NR3C1	Blood	NALM-6	36900	-5.10525	-3.69475	2.94853	H2BK20ac	up	15m	1nM_TCIP3	NR3C1: NALM-6 (SRX10976028)
SRX6909704	TFs and others	Epitope tags	Blood	697	4742	-12.989	-11.2508	2.94812	H2BK20ac	up	1h	1nM_TCIP3	Epitope tags: 697 (SRX6909704)
SRX356521	TFs and others	STAG1	Blood	GM12891	51377	-6.48729	-4.82607	2.94194	H2BK20ac	up	15m	1nM_TCIP3	STAG1: GM12891 (SRX356521)
SRX4001960	TFs and others	SPI1	Blood	THP-1	53767	-3.60873	-2.47578	2.94078	H2BK20ac	up	15m	1nM_TCIP3	SPI1: THP-1 (SRX4001960)
SRX20230007	TFs and others	SPI1	Blood	SET-2	90139	-5.0806	-3.67915	2.93622	H2BK20ac	up	15m	1nM_TCIP3	SPI1: SET-2 (SRX20230007)
SRX2339193	TFs and others	CREBBP	Blood	B cells	19767	-3.27834	-2.20609	2.93468	H2BK20ac	up	15m	1nM_TCIP3	CREBBP: B cells (SRX2339193)
SRX202967	TFs and others	RUNX1	Blood	SEM	60680	-5.96901	-4.40252	2.93416	H2BK20ac	up	15m	1nM_TCIP3	RUNX1: SEM (SRX202967)
SRX356805	TFs and others	STAG1	Blood	MS1	48167	-6.46242	-4.81248	2.93195	H2BK20ac	up	15m	1nM_TCIP3	STAG1: MS1 (SRX356805)
SRX5574343	TFs and others	SPI1	Blood	Monocytes	65476	-4.66663	-3.33149	2.93039	H2BK20ac	up	15m	1nM_TCIP3	SPI1: Monocytes (SRX5574343)
SRX1491252	TFs and others	TCF4	Blood	GEN2.2	71030	-6.98793	-5.24969	2.9258	H2BK20ac	up	15m	1nM_TCIP3	TCF4: GEN2.2 (SRX1491252)
SRX16500313	TFs and others	ZNF668	Blood	K-562	2948	-5.80842	-5.01422	2.92214	H2BK20ac	up	2h	1nM_TCIP3	ZNF668: K-562 (SRX16500313)
SRX2867628	TFs and others	BRD4	Blood	Lymphoblastoid cell line	23418	-4.27405	-3.02043	2.92193	H2BK20ac	up	15m	1nM_TCIP3	BRD4: Lymphoblastoid cell line (SRX2867628)
SRX356559	TFs and others	STAG1	Blood	Lymphoblastoid cell line	45620	-5.94006	-4.37791	2.92173	H2BK20ac	up	15m	1nM_TCIP3	STAG1: Lymphoblastoid cell line (SRX356559)
SRX356481	TFs and others	STAG1	Blood	GM12878	46420	-5.93305	-4.37306	2.91873	H2BK20ac	up	15m	1nM_TCIP3	STAG1: GM12878 (SRX356481)
SRX2424232	TFs and others	NFE2L1	Blood	K-562	4081	-17.4432	-15.5907	2.91772	H2BK20ac	up	2h	1nM_TCIP3	NFE2L1: K-562 (SRX2424232)
SRX190216	TFs and others	CREB1	Blood	GM12878	42742	-5.93058	-4.37273	2.91767	H2BK20ac	up	15m	1nM_TCIP3	CREB1: GM12878 (SRX190216)
SRX10657967	TFs and others	Epitope tags	Blood	NALM-6	30329	-4.25616	-3.00466	2.91151	H2BK20ac	up	15m	1nM_TCIP3	Epitope tags: NALM-6 (SRX10657967)
SRX10976021	TFs and others	NR3C1	Blood	NALM-6	52587	-6.93908	-5.21046	2.90756	H2BK20ac	up	15m	1nM_TCIP3	NR3C1: NALM-6 (SRX10976021)
SRX11343125	TFs and others	RUNX1	Blood	Acute myeloid leukemia	31771	-3.89557	-2.70671	2.90738	H2BK20ac	up	15m	1nM_TCIP3	RUNX1: Acute myeloid leukemia (SRX11343125)
SRX14649557	TFs and others	MYB	Blood	DND-41	27494	-4.24879	-2.99835	2.90723	H2BK20ac	up	15m	1nM_TCIP3	MYB: DND-41 (SRX14649557)
SRX4001959	TFs and others	SPI1	Blood	THP-1	74733	-4.61539	-3.29311	2.90289	H2BK20ac	up	15m	1nM_TCIP3	SPI1: THP-1 (SRX4001959)
SRX1012539	TFs and others	BCL6	Blood	B cells	9326	-38.7158	-35.6956	2.90166	H2BK20ac	up	1h	1nM_TCIP3	BCL6: B cells (SRX1012539)
SRX11165520	TFs and others	RBPJ	Blood	K-562	3000	-3.37147	-2.83735	2.89521	H2BK20ac	up	2h	1nM_TCIP3	RBPJ: K-562 (SRX11165520)
SRX11522920	TFs and others	LEF1	Blood	RPMI 8402	1880	-3.63102	-2.76263	2.89266	H2BK20ac	up	1h	1nM_TCIP3	LEF1: RPMI 8402 (SRX11522920)
SRX4001818	TFs and others	SPI1	Blood	Macrophages	101259	-5.86995	-4.31848	2.8918	H2BK20ac	up	15m	1nM_TCIP3	SPI1: Macrophages (SRX4001818)
SRX7083392	TFs and others	TCF3	Blood	RAMOS	1402	-3.81712	-2.92026	2.89101	H2BK20ac	up	1h	1nM_TCIP3	TCF3: RAMOS (SRX7083392)
SRX2423860	TFs and others	DDX20	Blood	K-562	1343	-3.17718	-2.66228	2.88856	H2BK20ac	up	2h	1nM_TCIP3	DDX20: K-562 (SRX2423860)
SRX10976025	TFs and others	NR3C1	Blood	NALM-6	40165	-4.97734	-3.59487	2.88508	H2BK20ac	up	15m	1nM_TCIP3	NR3C1: NALM-6 (SRX10976025)
SRX356687	TFs and others	STAG1	Blood	GM19239	40285	-4.57909	-3.2652	2.88354	H2BK20ac	up	15m	1nM_TCIP3	STAG1: GM19239 (SRX356687)
SRX971780	TFs and others	KMT2D	Blood	OCI-LY-7	29272	-5.39539	-3.93998	2.88297	H2BK20ac	up	15m	1nM_TCIP3	KMT2D: OCI-LY-7 (SRX971780)
SRX1023791	TFs and others	SPI1	Blood	Macrophages	81813	-5.84676	-4.29878	2.88196	H2BK20ac	up	15m	1nM_TCIP3	SPI1: Macrophages (SRX1023791)
SRX20121538	TFs and others	KMT2A	Blood	SEM	23775	-3.20734	-2.13927	2.88024	H2BK20ac	up	15m	1nM_TCIP3	KMT2A: SEM (SRX20121538)
SRX10976032	TFs and others	NR3C1	Blood	697	50752	-5.84109	-4.29878	2.87955	H2BK20ac	up	15m	1nM_TCIP3	NR3C1: 697 (SRX10976032)
SRX4001821	TFs and others	SPI1	Blood	Macrophages	105303	-5.83987	-4.29878	2.87903	H2BK20ac	up	15m	1nM_TCIP3	SPI1: Macrophages (SRX4001821)
SRX14869351	TFs and others	SPI1	Blood	MOLM-13	69879	-3.84958	-2.67088	2.87833	H2BK20ac	up	15m	1nM_TCIP3	SPI1: MOLM-13 (SRX14869351)
SRX10478664	TFs and others	ZNF215	Blood	K-562	2163	-5.31758	-4.57258	2.87205	H2BK20ac	up	2h	1nM_TCIP3	ZNF215: K-562 (SRX10478664)
SRX203391	TFs and others	CDK9	Blood	Plasma Cells	18708	-3.1893	-2.12468	2.86652	H2BK20ac	up	15m	1nM_TCIP3	CDK9: Plasma Cells (SRX203391)
SRX9702210	TFs and others	IRF3	Blood	MM.1S	42818	-5.35039	-3.905	2.86251	H2BK20ac	up	15m	1nM_TCIP3	IRF3: MM.1S (SRX9702210)
SRX10976677	TFs and others	SHOX2	Blood	K-562	2525	-3.76137	-2.87146	2.85838	H2BK20ac	up	1h	1nM_TCIP3	SHOX2: K-562 (SRX10976677)
SRX10976020	TFs and others	NR3C1	Blood	NALM-6	45219	-5.78219	-4.25729	2.85468	H2BK20ac	up	15m	1nM_TCIP3	NR3C1: NALM-6 (SRX10976020)
SRX2424551	TFs and others	IKZF1	Blood	GM12878	58831	-6.79293	-5.08292	2.85357	H2BK20ac	up	15m	1nM_TCIP3	IKZF1: GM12878 (SRX2424551)
SRX190349	TFs and others	RUNX3	Blood	GM12878	98402	-10.5566	-8.12262	2.85217	H2BK20ac	up	15m	1nM_TCIP3	RUNX3: GM12878 (SRX190349)
SRX3703145	TFs and others	MEF2B	Blood	DLBCL	5387	-18.4189	-16.3597	2.85114	H2BK20ac	up	1h	1nM_TCIP3	MEF2B: DLBCL (SRX3703145)
SRX2424669	TFs and others	IRF9	Blood	K-562	2636	-4.665	-3.6582	2.8499	H2BK20ac	up	1h	1nM_TCIP3	IRF9: K-562 (SRX2424669)
SRX356666	TFs and others	STAG1	Blood	GM19238	41055	-4.51313	-3.21127	2.84862	H2BK20ac	up	15m	1nM_TCIP3	STAG1: GM19238 (SRX356666)
SRX1048491	TFs and others	MEF2B	Blood	SU-DHL-4	5773	-20.3197	-18.1076	2.84831	H2BK20ac	up	1h	1nM_TCIP3	MEF2B: SU-DHL-4 (SRX1048491)
SRX369126	TFs and others	RUNX1	Blood	CUTLL1	25928	-3.16336	-2.10352	2.84688	H2BK20ac	up	15m	1nM_TCIP3	RUNX1: CUTLL1 (SRX369126)
SRX2424484	TFs and others	GTF2A2	Blood	K-562	1903	-3.55308	-2.69846	2.84434	H2BK20ac	up	1h	1nM_TCIP3	GTF2A2: K-562 (SRX2424484)
SRX327755	TFs and others	MED1	Blood	MM.1S	29103	-4.138	-2.90915	2.84337	H2BK20ac	up	15m	1nM_TCIP3	MED1: MM.1S (SRX327755)
SRX1799593	TFs and others	TBX21	Blood	Th1 Cells	53905	-5.75138	-4.23629	2.84174	H2BK20ac	up	15m	1nM_TCIP3	TBX21: Th1 Cells (SRX1799593)
SRX10976026	TFs and others	NR3C1	Blood	NALM-6	42589	-5.2991	-3.86351	2.83933	H2BK20ac	up	15m	1nM_TCIP3	NR3C1: NALM-6 (SRX10976026)
SRX100442	TFs and others	POU2F2	Blood	GM12891	28920	-3.78557	-2.6192	2.83826	H2BK20ac	up	15m	1nM_TCIP3	POU2F2: GM12891 (SRX100442)
SRX5457269	TFs and others	TRIM25	Blood	K-562	1496	-2.8017	-2.06158	2.83757	H2BK20ac	up	1h	1nM_TCIP3	TRIM25: K-562 (SRX5457269)
SRX2770854	TFs and others	SPI1	Blood	Macrophages	71980	-4.87973	-3.51569	2.83738	H2BK20ac	up	15m	1nM_TCIP3	SPI1: Macrophages (SRX2770854)
SRX20230009	TFs and others	SPI1	Blood	SET-2	107071	-5.73782	-4.22659	2.83607	H2BK20ac	up	15m	1nM_TCIP3	SPI1: SET-2 (SRX20230009)
SRX10976042	TFs and others	NR3C1	Blood	697	56515	-6.20813	-4.59564	2.83142	H2BK20ac	up	15m	1nM_TCIP3	NR3C1: 697 (SRX10976042)
SRX5457279	TFs and others	ARNT	Blood	K-562	1842	-3.89234	-2.98324	2.82859	H2BK20ac	up	1h	1nM_TCIP3	ARNT: K-562 (SRX5457279)
SRX22541965	TFs and others	IRF4	Blood	MM.1S	1513	-3.15691	-2.35901	2.82603	H2BK20ac	up	1h	1nM_TCIP3	IRF4: MM.1S (SRX22541965)
SRX10976022	TFs and others	NR3C1	Blood	NALM-6	33995	-4.46971	-3.17608	2.8258	H2BK20ac	up	15m	1nM_TCIP3	NR3C1: NALM-6 (SRX10976022)
SRX243762	TFs and others	PAX5	Blood	NAMALWA	9417	-34.4046	-31.5393	2.81109	H2BK20ac	up	1h	1nM_TCIP3	PAX5: NAMALWA (SRX243762)
SRX2458135	TFs and others	SMC1A	Blood	GM12878	39208	-3.11253	-2.06542	2.80866	H2BK20ac	up	15m	1nM_TCIP3	SMC1A: GM12878 (SRX2458135)
SRX18774184	TFs and others	CDC73	Blood	THP-6	3042	-7.06698	-5.79382	2.80785	H2BK20ac	up	1h	1nM_TCIP3	CDC73: THP-6 (SRX18774184)
SRX356479	TFs and others	STAG1	Blood	GM12878	48354	-5.6611	-4.15749	2.8041	H2BK20ac	up	15m	1nM_TCIP3	STAG1: GM12878 (SRX356479)
SRX10657969	TFs and others	Epitope tags	Blood	NALM-6	32045	-4.06004	-2.84501	2.79906	H2BK20ac	up	15m	1nM_TCIP3	Epitope tags: NALM-6 (SRX10657969)
SRX24006142	TFs and others	SPI1	Blood	RIVA	34320	-3.39392	-2.29796	2.79299	H2BK20ac	up	15m	1nM_TCIP3	SPI1: RIVA (SRX24006142)
SRX17989497	TFs and others	HDAC1	Blood	PBMC	22622	-3.70959	-2.5569	2.79122	H2BK20ac	up	15m	1nM_TCIP3	HDAC1: PBMC (SRX17989497)
SRX2140207	TFs and others	HDAC1	Blood	MM.1S	37165	-4.3968	-3.11917	2.78781	H2BK20ac	up	15m	1nM_TCIP3	HDAC1: MM.1S (SRX2140207)
SRX8664958	TFs and others	ATF4	Blood	HUDEP-2	1961	-6.29186	-5.45509	2.78758	H2BK20ac	up	2h	1nM_TCIP3	ATF4: HUDEP-2 (SRX8664958)
SRX2423596	TFs and others	CDC5L	Blood	K-562	2152	-3.9918	-3.06797	2.7859	H2BK20ac	up	1h	1nM_TCIP3	CDC5L: K-562 (SRX2423596)
SRX1304579	TFs and others	JMJD1C	Blood	NB-4	34668	-3.38281	-2.28906	2.78549	H2BK20ac	up	15m	1nM_TCIP3	JMJD1C: NB-4 (SRX1304579)
SRX10004665	TFs and others	MEF2D	Blood	MV-4-11	33489	-3.38067	-2.28809	2.78405	H2BK20ac	up	15m	1nM_TCIP3	MEF2D: MV-4-11 (SRX10004665)
SRX150753	TFs and others	MEIS1	Blood	SEM	1343	-2.9145	-2.15738	2.78253	H2BK20ac	up	1h	1nM_TCIP3	MEIS1: SEM (SRX150753)
SRX10478089	TFs and others	ZNF84	Blood	K-562	1770	-2.49977	-2.04739	2.78103	H2BK20ac	up	2h	1nM_TCIP3	ZNF84: K-562 (SRX10478089)
SRX2424566	TFs and others	TCF7L2	Blood	K-562	1494	-6.60411	-5.74223	2.77992	H2BK20ac	up	2h	1nM_TCIP3	TCF7L2: K-562 (SRX2424566)
SRX10338563	TFs and others	MYC	Blood	NALM-6	31987	-4.02585	-2.81661	2.77979	H2BK20ac	up	15m	1nM_TCIP3	MYC: NALM-6 (SRX10338563)
SRX4001820	TFs and others	SPI1	Blood	Macrophages	130620	-6.58851	-4.90908	2.77948	H2BK20ac	up	15m	1nM_TCIP3	SPI1: Macrophages (SRX4001820)
SRX627428	TFs and others	SPI1	Blood	Dendritic Cells	84072	-4.38007	-3.10691	2.77914	H2BK20ac	up	15m	1nM_TCIP3	SPI1: Dendritic Cells (SRX627428)
SRX3927285	TFs and others	BRD7	Blood	EOL-1	34437	-3.68895	-2.54294	2.77853	H2BK20ac	up	15m	1nM_TCIP3	BRD7: EOL-1 (SRX3927285)
SRX5574357	TFs and others	SPI1	Blood	Dendritic Cells	75989	-4.37339	-3.10133	2.77569	H2BK20ac	up	15m	1nM_TCIP3	SPI1: Dendritic Cells (SRX5574357)
SRX3927286	TFs and others	BRD9	Blood	EOL-1	30119	-3.36676	-2.27739	2.77468	H2BK20ac	up	15m	1nM_TCIP3	BRD9: EOL-1 (SRX3927286)
SRX5457438	TFs and others	NR3C1	Blood	K-562	905	-3.53744	-2.98975	2.77414	H2BK20ac	up	2h	1nM_TCIP3	NR3C1: K-562 (SRX5457438)
SRX5729923	TFs and others	RUNX1	Blood	Acute myeloid leukemia	1671	-4.84081	-3.80413	2.77158	H2BK20ac	up	1h	1nM_TCIP3	RUNX1: Acute myeloid leukemia (SRX5729923)
SRX3135181	TFs and others	BCL6	Blood	OCI-LY1	3053	-2.46543	-2.27921	2.76968	H3K27ac	up	2h	1nM_TCIP3	BCL6: OCI-LY1 (SRX3135181)
SRX20230008	TFs and others	SPI1	Blood	SET-2	89875	-4.35454	-3.0847	2.76595	H2BK20ac	up	15m	1nM_TCIP3	SPI1: SET-2 (SRX20230008)
SRX14869352	TFs and others	SPI1	Blood	MOLM-13	75038	-3.66736	-2.52547	2.76531	H2BK20ac	up	15m	1nM_TCIP3	SPI1: MOLM-13 (SRX14869352)
SRX6958355	TFs and others	ZMIZ1	Blood	THP-6	2815	-6.03293	-4.84973	2.76204	H2BK20ac	up	1h	1nM_TCIP3	ZMIZ1: THP-6 (SRX6958355)
SRX11165903	TFs and others	PHB	Blood	K-562	1522	-2.47811	-2.02758	2.76159	H2BK20ac	up	2h	1nM_TCIP3	PHB: K-562 (SRX11165903)
SRX392817	TFs and others	EP300	Blood	GM12878	2545	-8.26621	-6.8978	2.75642	H2BK20ac	up	1h	1nM_TCIP3	EP300: GM12878 (SRX392817)
SRX7584815	TFs and others	ATF4	Blood	HUDEP-2	2082	-6.187	-5.35869	2.75516	H2BK20ac	up	2h	1nM_TCIP3	ATF4: HUDEP-2 (SRX7584815)
SRX100451	TFs and others	YY1	Blood	GM12878	46539	-5.10267	-3.69453	2.75192	H2BK20ac	up	15m	1nM_TCIP3	YY1: GM12878 (SRX100451)
SRX11374676	TFs and others	MEF2C	Blood	GM12878	4050	-2.87191	-2.12018	2.75091	H2BK20ac	up	1h	1nM_TCIP3	MEF2C: GM12878 (SRX11374676)
SRX3322407	TFs and others	IKZF1	Blood	GM12878	33504	-4.69519	-3.35619	2.74885	H2BK20ac	up	15m	1nM_TCIP3	IKZF1: GM12878 (SRX3322407)
SRX129116	TFs and others	MYC	Blood	Multiple Myeloma	29473	-3.96988	-2.76918	2.74844	H2BK20ac	up	15m	1nM_TCIP3	MYC: Multiple Myeloma (SRX129116)
SRX6813402	TFs and others	CEBPB	Blood	THP-1	56613	-3.63948	-2.50005	2.7483	H2BK20ac	up	15m	1nM_TCIP3	CEBPB: THP-1 (SRX6813402)
SRX10852984	TFs and others	MED1	Blood	T cells	26451	-3.63735	-2.49874	2.74701	H2BK20ac	up	15m	1nM_TCIP3	MED1: T cells (SRX10852984)
SRX204906	TFs and others	MED1	Blood	MM.1S	30062	-3.96519	-2.76543	2.74583	H2BK20ac	up	15m	1nM_TCIP3	MED1: MM.1S (SRX204906)
SRX2770857	TFs and others	SPI1	Blood	Macrophages	86477	-5.51915	-4.04426	2.74572	H2BK20ac	up	15m	1nM_TCIP3	SPI1: Macrophages (SRX2770857)
SRX10338559	TFs and others	MYC	Blood	NALM-6	43090	-4.68777	-3.35006	2.74533	H2BK20ac	up	15m	1nM_TCIP3	MYC: NALM-6 (SRX10338559)
SRX2423788	TFs and others	STAT1	Blood	GM12878	1381	-3.73285	-2.84797	2.74182	H2BK20ac	up	1h	1nM_TCIP3	STAT1: GM12878 (SRX2423788)
SRX15152338	TFs and others	MECOM	Blood	Acute myeloid leukemia	74191	-5.50805	-4.03541	2.7412	H2BK20ac	up	15m	1nM_TCIP3	MECOM: Acute myeloid leukemia (SRX15152338)
SRX10478098	TFs and others	SMAD3	Blood	K-562	2566	-6.77106	-5.89383	2.73317	H2BK20ac	up	2h	1nM_TCIP3	SMAD3: K-562 (SRX10478098)
SRX4525861	TFs and others	SMARCA4	Blood	MOLM-13	62262	-4.65597	-3.32333	2.7303	H2BK20ac	up	15m	1nM_TCIP3	SMARCA4: MOLM-13 (SRX4525861)
SRX3824041	TFs and others	SPI1	Blood	THP-1	86292	-4.28465	-3.02784	2.7301	H2BK20ac	up	15m	1nM_TCIP3	SPI1: THP-1 (SRX3824041)
SRX5624369	TFs and others	SREBF2	Blood	Macrophages	43555	-4.65045	-3.32167	2.7277	H2BK20ac	up	15m	1nM_TCIP3	SREBF2: Macrophages (SRX5624369)
SRX1652876	TFs and others	POU2F2	Blood	BJAB	3142	-9.33177	-7.88473	2.72706	H2BK20ac	up	1h	1nM_TCIP3	POU2F2: BJAB (SRX1652876)
SRX16500363	TFs and others	ZBTB4	Blood	GM12878	1036	-2.61093	-2.14888	2.72663	H2BK20ac	up	2h	1nM_TCIP3	ZBTB4: GM12878 (SRX16500363)
SRX6909701	TFs and others	RUNX1	Blood	697	65572	-5.46692	-4.00164	2.72449	H2BK20ac	up	15m	1nM_TCIP3	RUNX1: 697 (SRX6909701)
SRX5574500	TFs and others	SPI1	Blood	CTV-1	87188	-4.63795	-3.31043	2.72182	H2BK20ac	up	15m	1nM_TCIP3	SPI1: CTV-1 (SRX5574500)
SRX100432	TFs and others	EP300	Blood	GM12878	3700	-12.9177	-11.192	2.72095	H2BK20ac	up	1h	1nM_TCIP3	EP300: GM12878 (SRX100432)
SRX16500362	TFs and others	ZBTB4	Blood	GM12878	1395	-2.93771	-2.44657	2.7168	H2BK20ac	up	2h	1nM_TCIP3	ZBTB4: GM12878 (SRX16500362)
SRX18154279	TFs and others	SPI1	Blood	THP-1	63430	-3.27834	-2.20609	2.71567	H2BK20ac	up	15m	1nM_TCIP3	SPI1: THP-1 (SRX18154279)
SRX697743	TFs and others	PRKCQ	Blood	Jurkat	1685	-2.76432	-2.28726	2.71342	H2BK20ac	up	2h	1nM_TCIP3	PRKCQ: Jurkat (SRX697743)
SRX3322872	TFs and others	ELF1	Blood	GM12878	24367	-3.57914	-2.4502	2.71175	H2BK20ac	up	15m	1nM_TCIP3	ELF1: GM12878 (SRX3322872)
SRX4211810	TFs and others	PAX5	Blood	NALM-6	32110	-3.88425	-2.69834	2.70099	H2BK20ac	up	15m	1nM_TCIP3	PAX5: NALM-6 (SRX4211810)
SRX1898037	TFs and others	RAG1	Blood	REH	47665	-3.87966	-2.69508	2.69846	H2BK20ac	up	15m	1nM_TCIP3	RAG1: REH (SRX1898037)
SRX5574451	TFs and others	SPI1	Blood	CTV-1	82781	-4.21518	-2.96998	2.69479	H2BK20ac	up	15m	1nM_TCIP3	SPI1: CTV-1 (SRX5574451)
SRX2424668	TFs and others	IRF9	Blood	K-562	2926	-8.54424	-7.54043	2.69392	H2BK20ac	up	2h	1nM_TCIP3	IRF9: K-562 (SRX2424668)
SRX15117376	TFs and others	PAX5	Blood	697	33530	-3.86454	-2.68314	2.69015	H2BK20ac	up	15m	1nM_TCIP3	PAX5: 697 (SRX15117376)
SRX356764	TFs and others	STAG1	Blood	Lymphoblastoid cell line	45403	-4.20413	-2.961	2.68921	H2BK20ac	up	15m	1nM_TCIP3	STAG1: Lymphoblastoid cell line (SRX356764)
SRX3009984	TFs and others	CHD1	Blood	GM12878	1118	-2.89635	-2.40813	2.68775	H2BK20ac	up	2h	1nM_TCIP3	CHD1: GM12878 (SRX3009984)
SRX10477217	TFs and others	PATZ1	Blood	K-562	1828	-3.22029	-2.7015	2.68416	H2BK20ac	up	2h	1nM_TCIP3	PATZ1: K-562 (SRX10477217)
SRX243763	TFs and others	PAX5	Blood	NAMALWA	2691	-8.26937	-6.89818	2.68313	H2BK20ac	up	1h	1nM_TCIP3	PAX5: NAMALWA (SRX243763)	12
SRX1456195	TFs and others	RBPJ	Blood	B cells	5757	-14.4991	-12.6868	2.68098	H2BK20ac	up	1h	1nM_TCIP3	RBPJ: B cells (SRX1456195)
SRX12118518	TFs and others	POU2F2	Blood	OCI-LY-7	5333	-16.89	-14.9489	2.67797	H2BK20ac	up	1h	1nM_TCIP3	POU2F2: OCI-LY-7 (SRX12118518)
SRX356747	TFs and others	STAG1	Blood	Lymphoblastoid cell line	45986	-4.53704	-3.22875	2.67465	H2BK20ac	up	15m	1nM_TCIP3	STAG1: Lymphoblastoid cell line (SRX356747)
SRX20804904	TFs and others	CTBP2	Blood	MOLM-1	43947	-3.21396	-2.1445	2.67326	H2BK20ac	up	15m	1nM_TCIP3	CTBP2: MOLM-1 (SRX20804904)
SRX10976019	TFs and others	NR3C1	Blood	NALM-6	56446	-5.78344	-4.25729	2.66984	H2BK20ac	up	15m	1nM_TCIP3	NR3C1: NALM-6 (SRX10976019)
SRX5574359	TFs and others	SPI1	Blood	Dendritic Cells	104700	-4.52198	-3.21893	2.66766	H2BK20ac	up	15m	1nM_TCIP3	SPI1: Dendritic Cells (SRX5574359)
SRX20121529	TFs and others	KMT2A	Blood	SEM	39995	-3.81848	-2.64687	2.66494	H2BK20ac	up	15m	1nM_TCIP3	KMT2A: SEM (SRX20121529)
SRX2268284	TFs and others	SPI1	Blood	THP-1	96487	-4.15001	-2.91611	2.66198	H2BK20ac	up	15m	1nM_TCIP3	SPI1: THP-1 (SRX2268284)
SRX725578	TFs and others	MYB	Blood	Jurkat	35921	-3.49448	-2.37965	2.66103	H2BK20ac	up	15m	1nM_TCIP3	MYB: Jurkat (SRX725578)
SRX356783	TFs and others	STAG1	Blood	Lymphoblastoid cell line	49379	-4.89281	-3.52711	2.66084	H2BK20ac	up	15m	1nM_TCIP3	STAG1: Lymphoblastoid cell line (SRX356783)
SRX6958350	TFs and others	ZMIZ1	Blood	THP-6	2445	-5.21984	-4.12755	2.66022	H2BK20ac	up	1h	1nM_TCIP3	ZMIZ1: THP-6 (SRX6958350)
SRX6909698	TFs and others	MED1	Blood	697	2632	-4.5661	-3.57175	2.66022	H2BK20ac	up	1h	1nM_TCIP3	MED1: 697 (SRX6909698)
SRX3824042	TFs and others	SPI1	Blood	THP-1	73598	-4.14088	-2.91102	2.65741	H2BK20ac	up	15m	1nM_TCIP3	SPI1: THP-1 (SRX3824042)
SRX18154283	TFs and others	RUNX1	Blood	THP-1	68409	-5.29915	-3.86351	2.65714	H2BK20ac	up	15m	1nM_TCIP3	RUNX1: THP-1 (SRX18154283)
SRX2268287	TFs and others	SPI1	Blood	THP-1	117212	-4.87724	-3.51569	2.65418	H2BK20ac	up	15m	1nM_TCIP3	SPI1: THP-1 (SRX2268287)
SRX3322767	TFs and others	PHB2	Blood	K-562	2607	-3.89021	-2.98289	2.65075	H2BK20ac	up	1h	1nM_TCIP3	PHB2: K-562 (SRX3322767)
SRX20420585	TFs and others	BATF	Blood	T cells	33576	-3.17456	-2.11268	2.64752	H2BK20ac	up	15m	1nM_TCIP3	BATF: T cells (SRX20420585)
SRX5574446	TFs and others	SPI1	Blood	CTV-1	73448	-3.47102	-2.36232	2.64709	H2BK20ac	up	15m	1nM_TCIP3	SPI1: CTV-1 (SRX5574446)
SRX5457144	TFs and others	ZBTB33	Blood	GM12878	1755	-3.7157	-2.83399	2.6453	H2BK20ac	up	1h	1nM_TCIP3	ZBTB33: GM12878 (SRX5457144)
SRX368849	TFs and others	CDK8	Blood	MM.1S	6669	-16.5526	-14.6418	2.64464	H2BK20ac	up	1h	1nM_TCIP3	CDK8: MM.1S (SRX368849)
SRX18259601	TFs and others	BCL6	Blood	ICN12	10580	-12.6457	-9.99521	2.64345	H3K27ac	up	1h	1nM_TCIP3	BCL6: ICN12 (SRX18259601)
SRX656346	TFs and others	BCL6	Blood	ICN12	10580	-12.6457	-9.99521	2.64345	H3K27ac	up	1h	1nM_TCIP3	BCL6: ICN12 (SRX656346)
SRX10338564	TFs and others	MYC	Blood	NALM-6	34167	-3.45782	-2.3529	2.63927	H2BK20ac	up	15m	1nM_TCIP3	MYC: NALM-6 (SRX10338564)
SRX10657966	TFs and others	Epitope tags	Blood	NALM-6	30915	-3.45242	-2.34825	2.63608	H2BK20ac	up	15m	1nM_TCIP3	Epitope tags: NALM-6 (SRX10657966)
SRX212650	TFs and others	STAT1	Blood	Monocytes-CD14+	80359	-6.17867	-4.57932	2.63577	H2BK20ac	up	15m	1nM_TCIP3	STAT1: Monocytes-CD14+ (SRX212650)
SRX3031982	TFs and others	BRD4	Blood	MV-4-11	72198	-6.17829	-4.57932	2.63564	H2BK20ac	up	15m	1nM_TCIP3	BRD4: MV-4-11 (SRX3031982)
SRX130604	TFs and others	NCOR1	Blood	OCI-LY1	4960	-9.09923	-7.38451	2.63477	H3K27ac	up	1h	1nM_TCIP3	NCOR1: OCI-LY1 (SRX130604)	10
SRX10900664	TFs and others	ATF4	Blood	NALM-6	27746	-3.44468	-2.34352	2.6315	H2BK20ac	up	15m	1nM_TCIP3	ATF4: NALM-6 (SRX10900664)
ERX1035598	TFs and others	FOXP1	Blood	SU-DHL-6	6290	-13.0317	-11.2836	2.63011	H2BK20ac	up	1h	1nM_TCIP3	FOXP1: SU-DHL-6 (ERX1035598)
SRX244178	TFs and others	MED1	Blood	MM.1S	23876	-3.14559	-2.08914	2.62871	H2BK20ac	up	15m	1nM_TCIP3	MED1: MM.1S (SRX244178)
SRX190351	TFs and others	TEAD4	Blood	K-562	60404	-3.74601	-2.5831	2.62561	H2BK20ac	up	15m	1nM_TCIP3	TEAD4: K-562 (SRX190351)
SRX3703144	TFs and others	MEF2B	Blood	DLBCL	9387	-27.6702	-25.1473	2.62549	H2BK20ac	up	1h	1nM_TCIP3	MEF2B: DLBCL (SRX3703144)
SRX2043232	TFs and others	PBX1	Blood	RCH-ACV	35393	-3.74397	-2.58232	2.62451	H2BK20ac	up	15m	1nM_TCIP3	PBX1: RCH-ACV (SRX2043232)
SRX6958352	TFs and others	ZMIZ1	Blood	THP-6	2260	-5.11273	-4.04109	2.62341	H2BK20ac	up	1h	1nM_TCIP3	ZMIZ1: THP-6 (SRX6958352)
SRX2424669	TFs and others	IRF9	Blood	K-562	2636	-6.9388	-6.05437	2.62231	H2BK20ac	up	2h	1nM_TCIP3	IRF9: K-562 (SRX2424669)
SRX2281260	TFs and others	KMT2A	Blood	Bone marrow mononuclear cells	49026	-4.80157	-3.4521	2.62197	H2BK20ac	up	15m	1nM_TCIP3	KMT2A: Bone marrow mononuclear cells (SRX2281260)
SRX10852978	TFs and others	MED1	Blood	T cells	26062	-3.42255	-2.32288	2.61846	H2BK20ac	up	15m	1nM_TCIP3	MED1: T cells (SRX10852978)
SRX2268285	TFs and others	SPI1	Blood	THP-1	99357	-4.05585	-2.84179	2.61508	H2BK20ac	up	15m	1nM_TCIP3	SPI1: THP-1 (SRX2268285)
SRX150648	TFs and others	JUND	Blood	K-562	62737	-4.40609	-3.12395	2.61434	H2BK20ac	up	15m	1nM_TCIP3	JUND: K-562 (SRX150648)
SRX8673358	TFs and others	EGR1	Blood	Kasumi-1	37059	-3.71789	-2.56351	2.61046	H2BK20ac	up	15m	1nM_TCIP3	EGR1: Kasumi-1 (SRX8673358)
SRX5457149	TFs and others	ATF3	Blood	K-562	47568	-3.11591	-2.06747	2.60952	H2BK20ac	up	15m	1nM_TCIP3	ATF3: K-562 (SRX5457149)
SRX6800703	TFs and others	JUN	Blood	CAR-T cells	1357	-2.83691	-2.09083	2.60701	H2BK20ac	up	1h	1nM_TCIP3	JUN: CAR-T cells (SRX6800703)
SRX10478663	TFs and others	ZNF215	Blood	K-562	2755	-5.77837	-4.98784	2.60149	H2BK20ac	up	2h	1nM_TCIP3	ZNF215: K-562 (SRX10478663)
SRX5574461	TFs and others	SPI1	Blood	CTV-1	76118	-3.70105	-2.55088	2.60141	H2BK20ac	up	15m	1nM_TCIP3	SPI1: CTV-1 (SRX5574461)
SRX5457192	TFs and others	NUFIP1	Blood	K-562	1504	-4.00251	-3.4134	2.59807	H2BK20ac	up	2h	1nM_TCIP3	NUFIP1: K-562 (SRX5457192)
SRX20230010	TFs and others	SPI1	Blood	SET-2	86011	-3.69332	-2.54565	2.59727	H2BK20ac	up	15m	1nM_TCIP3	SPI1: SET-2 (SRX20230010)
SRX10484574	TFs and others	KMT2A	Blood	RS4-11	34395	-3.69031	-2.54347	2.59566	H2BK20ac	up	15m	1nM_TCIP3	KMT2A: RS4-11 (SRX10484574)
SRX10852985	TFs and others	MED1	Blood	T cells	28794	-3.38038	-2.28809	2.59371	H2BK20ac	up	15m	1nM_TCIP3	MED1: T cells (SRX10852985)
SRX1873451	TFs and others	MED1	Blood	SEM	28485	-3.68261	-2.53743	2.59154	H2BK20ac	up	15m	1nM_TCIP3	MED1: SEM (SRX1873451)
SRX356711	TFs and others	STAG1	Blood	GM19240	35215	-3.08359	-2.04042	2.58874	H2BK20ac	up	15m	1nM_TCIP3	STAG1: GM19240 (SRX356711)
SRX2043230	TFs and others	TCF3	Blood	RCH-ACV	52627	-5.12459	-3.70641	2.58846	H2BK20ac	up	15m	1nM_TCIP3	TCF3: RCH-ACV (SRX2043230)
SRX5574460	TFs and others	SPI1	Blood	CTV-1	77040	-3.67059	-2.52788	2.58511	H2BK20ac	up	15m	1nM_TCIP3	SPI1: CTV-1 (SRX5574460)
SRX5574364	TFs and others	SPI1	Blood	Dendritic Cells	101943	-4.33857	-3.0742	2.58364	H2BK20ac	up	15m	1nM_TCIP3	SPI1: Dendritic Cells (SRX5574364)
SRX5457143	TFs and others	ZBTB33	Blood	GM12878	2143	-3.73579	-2.85042	2.57737	H2BK20ac	up	1h	1nM_TCIP3	ZBTB33: GM12878 (SRX5457143)
SRX18259603	TFs and others	BCL6	Blood	B-ALL	13926	-32.3395	-29.5881	2.57631	H2BK20ac	up	1h	1nM_TCIP3	BCL6: B-ALL (SRX18259603)
SRX356746	TFs and others	STAG1	Blood	Lymphoblastoid cell line	42249	-3.34656	-2.26082	2.57399	H2BK20ac	up	15m	1nM_TCIP3	STAG1: Lymphoblastoid cell line (SRX356746)
SRX5186323	TFs and others	SMAD2	Blood	Hematopoietic Stem Cells	60849	-4.67714	-3.34072	2.56964	H2BK20ac	up	15m	1nM_TCIP3	SMAD2: Hematopoietic Stem Cells (SRX5186323)
SRX2423935	TFs and others	MIER1	Blood	K-562	2905	-4.48967	-3.50571	2.56849	H2BK20ac	up	1h	1nM_TCIP3	MIER1: K-562 (SRX2423935)
SRX150750	TFs and others	HOXA9	Blood	SEM	1740	-3.08425	-2.29591	2.56296	H2BK20ac	up	1h	1nM_TCIP3	HOXA9: SEM (SRX150750)
SRX356522	TFs and others	STAG1	Blood	GM12891	45617	-3.94571	-2.74782	2.56096	H2BK20ac	up	15m	1nM_TCIP3	STAG1: GM12891 (SRX356522)
SRX10852989	TFs and others	MED12	Blood	T cells	44473	-4.65464	-3.32333	2.56026	H2BK20ac	up	15m	1nM_TCIP3	MED12: T cells (SRX10852989)
SRX18154280	TFs and others	SPI1	Blood	THP-1	94067	-3.93536	-2.74026	2.55592	H2BK20ac	up	15m	1nM_TCIP3	SPI1: THP-1 (SRX18154280)
SRX275410	TFs and others	BCL6	Blood	OCI-LY1	3019	-16.8863	-15.1144	2.55293	H2BK20ac	up	2h	1nM_TCIP3	BCL6: OCI-LY1 (SRX275410)	9
SRX129083	TFs and others	MAX	Blood	P493-6	26120	-3.31017	-2.23016	2.55287	H2BK20ac	up	15m	1nM_TCIP3	MAX: P493-6 (SRX129083)
SRX3322007	TFs and others	HSF1	Blood	GM12878	1045	-3.06544	-2.28073	2.55199	H2BK20ac	up	1h	1nM_TCIP3	HSF1: GM12878 (SRX3322007)
SRX3591825	TFs and others	MEF2C	Blood	MOLM-13	58245	-3.60321	-2.47187	2.5493	H2BK20ac	up	15m	1nM_TCIP3	MEF2C: MOLM-13 (SRX3591825)
SRX7061820	TFs and others	MED12	Blood	SEM	40846	-4.26022	-3.00766	2.54835	H2BK20ac	up	15m	1nM_TCIP3	MED12: SEM (SRX7061820)
SRX10852992	TFs and others	MED12	Blood	T cells	48076	-4.61438	-3.29311	2.54355	H2BK20ac	up	15m	1nM_TCIP3	MED12: T cells (SRX10852992)
SRX5574505	TFs and others	SPI1	Blood	CTV-1	75424	-3.90049	-2.70909	2.53898	H2BK20ac	up	15m	1nM_TCIP3	SPI1: CTV-1 (SRX5574505)
SRX129082	TFs and others	MAX	Blood	P493-6	26410	-3.28539	-2.21104	2.53856	H2BK20ac	up	15m	1nM_TCIP3	MAX: P493-6 (SRX129082)
SRX392809	TFs and others	EP300	Blood	GM12878	2643	-7.46951	-6.17354	2.53617	H2BK20ac	up	1h	1nM_TCIP3	EP300: GM12878 (SRX392809)
SRX3703147	TFs and others	MEF2B	Blood	DLBCL	11504	-29.9635	-27.3534	2.53587	H2BK20ac	up	1h	1nM_TCIP3	MEF2B: DLBCL (SRX3703147)
SRX10475230	TFs and others	ZNF41	Blood	K-562	2001	-3.11846	-2.60934	2.53241	H2BK20ac	up	2h	1nM_TCIP3	ZNF41: K-562 (SRX10475230)
SRX2423774	TFs and others	PTTG1	Blood	K-562	1802	-2.96666	-2.47202	2.53044	H2BK20ac	up	2h	1nM_TCIP3	PTTG1: K-562 (SRX2423774)
SRX4484986	TFs and others	ELF1	Blood	SEM	39225	-3.56317	-2.43661	2.52818	H2BK20ac	up	15m	1nM_TCIP3	ELF1: SEM (SRX4484986)
SRX5442198	TFs and others	FOXP1	Blood	OCI-LY1	119135	-9.27367	-7.12433	2.52771	H2BK20ac	up	15m	1nM_TCIP3	FOXP1: OCI-LY1 (SRX5442198)
SRX265233	TFs and others	EP300	Blood	ME-1	48678	-3.87511	-2.69192	2.5267	H2BK20ac	up	15m	1nM_TCIP3	EP300: ME-1 (SRX265233)
SRX1012538	TFs and others	BCL6	Blood	B cells	12244	-33.7931	-30.9692	2.52392	H2BK20ac	up	1h	1nM_TCIP3	BCL6: B cells (SRX1012538)
SRX24542848	TFs and others	SPI1	Blood	MOLM-13	70827	-3.86363	-2.68314	2.52115	H2BK20ac	up	15m	1nM_TCIP3	SPI1: MOLM-13 (SRX24542848)
SRX5141098	TFs and others	SPI1	Blood	THP-1	93765	-3.54703	-2.42284	2.5197	H2BK20ac	up	15m	1nM_TCIP3	SPI1: THP-1 (SRX5141098)
SRX10478221	TFs and others	ZNF311	Blood	K-562	2310	-3.76474	-3.19689	2.51742	H2BK20ac	up	2h	1nM_TCIP3	ZNF311: K-562 (SRX10478221)
SRX15117368	TFs and others	PAX5	Blood	697	43525	-4.1829	-2.94287	2.51386	H2BK20ac	up	15m	1nM_TCIP3	PAX5: 697 (SRX15117368)
SRX959103	TFs and others	NR3C1	Blood	NALM-6	4175	-7.39112	-6.10212	2.51384	H2BK20ac	up	1h	1nM_TCIP3	NR3C1: NALM-6 (SRX959103)
SRX3323038	TFs and others	ARID3A	Blood	GM12878	2973	-7.84179	-6.51336	2.51192	H2BK20ac	up	1h	1nM_TCIP3	ARID3A: GM12878 (SRX3323038)
SRX212648	TFs and others	STAT1	Blood	Monocytes-CD14+	63959	-4.52678	-3.22254	2.50745	H2BK20ac	up	15m	1nM_TCIP3	STAT1: Monocytes-CD14+ (SRX212648)
SRX5457269	TFs and others	TRIM25	Blood	K-562	1496	-3.59708	-3.04455	2.50734	H2BK20ac	up	2h	1nM_TCIP3	TRIM25: K-562 (SRX5457269)
SRX3322768	TFs and others	PHB2	Blood	K-562	2573	-2.83429	-2.08853	2.50514	H2BK20ac	up	1h	1nM_TCIP3	PHB2: K-562 (SRX3322768)
SRX356647	TFs and others	CTCF	Blood	GM19238	60475	-4.15644	-2.92051	2.50213	H2BK20ac	up	15m	1nM_TCIP3	CTCF: GM19238 (SRX356647)
SRX12684447	TFs and others	SPI1	Blood	MOLM-13	108855	-3.50792	-2.39154	2.49923	H2BK20ac	up	15m	1nM_TCIP3	SPI1: MOLM-13 (SRX12684447)
SRX1089833	TFs and others	SPI1	Blood	Hematopoietic Stem Cells	116589	-4.4996	-3.19893	2.49633	H2BK20ac	up	15m	1nM_TCIP3	SPI1: Hematopoietic Stem Cells (SRX1089833)
SRX2458134	TFs and others	NIPBL	Blood	GM12878	5547	-15.2137	-13.3527	2.48706	H2BK20ac	up	1h	1nM_TCIP3	NIPBL: GM12878 (SRX2458134)
SRX1287848	TFs and others	CDK8	Blood	MOLM-14	44148	-3.48187	-2.36858	2.48567	H2BK20ac	up	15m	1nM_TCIP3	CDK8: MOLM-14 (SRX1287848)
SRX356665	TFs and others	STAG1	Blood	GM19238	44932	-3.48187	-2.36858	2.48567	H2BK20ac	up	15m	1nM_TCIP3	STAG1: GM19238 (SRX356665)
SRX9398743	TFs and others	MEF2C	Blood	Loucy	2761	-4.69604	-3.68135	2.48287	H2BK20ac	up	1h	1nM_TCIP3	MEF2C: Loucy (SRX9398743)
SRX18154281	TFs and others	RUNX1	Blood	THP-1	43595	-3.47555	-2.36456	2.48238	H2BK20ac	up	15m	1nM_TCIP3	RUNX1: THP-1 (SRX18154281)
SRX3031985	TFs and others	BRD4	Blood	MV-4-11	46271	-3.47302	-2.36355	2.48107	H2BK20ac	up	15m	1nM_TCIP3	BRD4: MV-4-11 (SRX3031985)
SRX3321993	TFs and others	ZC3H8	Blood	K-562	1164	-2.87481	-2.38968	2.4759	H2BK20ac	up	2h	1nM_TCIP3	ZC3H8: K-562 (SRX3321993)
SRX236115	TFs and others	TCF3	Blood	Kasumi-1	51416	-3.46104	-2.35461	2.47485	H2BK20ac	up	15m	1nM_TCIP3	TCF3: Kasumi-1 (SRX236115)
SRX2770855	TFs and others	SPI1	Blood	Macrophages	123420	-6.19931	-4.58924	2.47447	H2BK20ac	up	15m	1nM_TCIP3	SPI1: Macrophages (SRX2770855)
SRX243761	TFs and others	PAX5	Blood	RAJI	6679	-17.6104	-15.6143	2.47363	H2BK20ac	up	1h	1nM_TCIP3	PAX5: RAJI (SRX243761)
SRX150636	TFs and others	STAT3	Blood	GM12878	4763	-10.9543	-9.40071	2.47257	H2BK20ac	up	1h	1nM_TCIP3	STAT3: GM12878 (SRX150636)
SRX1477665	TFs and others	MED12	Blood	CD34 Hematopoietic stem cells	3279	-5.88837	-4.72718	2.47174	H2BK20ac	up	1h	1nM_TCIP3	MED12: CD34 Hematopoietic stem cells (SRX1477665)
SRX2423859	TFs and others	DDX20	Blood	K-562	1630	-3.00862	-2.51082	2.47089	H2BK20ac	up	2h	1nM_TCIP3	DDX20: K-562 (SRX2423859)
SRX10060725	TFs and others	EBF1	Blood	697	80129	-4.08091	-2.86332	2.46887	H2BK20ac	up	15m	1nM_TCIP3	EBF1: 697 (SRX10060725)
SRX10478099	TFs and others	SMAD3	Blood	K-562	2781	-5.46666	-4.70819	2.46861	H2BK20ac	up	2h	1nM_TCIP3	SMAD3: K-562 (SRX10478099)
SRX959102	TFs and others	NR3C1	Blood	NALM-6	3430	-5.87501	-4.71553	2.46731	H2BK20ac	up	1h	1nM_TCIP3	NR3C1: NALM-6 (SRX959102)
SRX10478220	TFs and others	ZNF311	Blood	K-562	2456	-4.44709	-3.80783	2.46377	H2BK20ac	up	2h	1nM_TCIP3	ZNF311: K-562 (SRX10478220)
SRX4484982	TFs and others	RUNX2	Blood	SEM	97265	-5.65337	-4.15164	2.46054	H2BK20ac	up	15m	1nM_TCIP3	RUNX2: SEM (SRX4484982)
SRX1023790	TFs and others	SPI1	Blood	Macrophages	102031	-4.78827	-3.44144	2.45997	H2BK20ac	up	15m	1nM_TCIP3	SPI1: Macrophages (SRX1023790)
SRX10269610	TFs and others	MEIS1	Blood	MOLM-13	128264	-6.14765	-4.55182	2.4588	H2BK20ac	up	15m	1nM_TCIP3	MEIS1: MOLM-13 (SRX10269610)
SRX2268286	TFs and others	SPI1	Blood	THP-1	106330	-3.73216	-2.57439	2.45829	H2BK20ac	up	15m	1nM_TCIP3	SPI1: THP-1 (SRX2268286)
SRX290878	TFs and others	EBNA3	Blood	Mutu	3652	-8.42739	-7.04777	2.458	H2BK20ac	up	1h	1nM_TCIP3	EBNA3: Mutu (SRX290878)
SRX5141099	TFs and others	SPI1	Blood	THP-1	81341	-3.73121	-2.57429	2.45784	H2BK20ac	up	15m	1nM_TCIP3	SPI1: THP-1 (SRX5141099)
SRX243760	TFs and others	PAX5	Blood	RAJI	3198	-8.73657	-7.33363	2.45745	H2BK20ac	up	1h	1nM_TCIP3	PAX5: RAJI (SRX243760)
SRX4001819	TFs and others	SPI1	Blood	Macrophages	135510	-4.77658	-3.43238	2.45559	H2BK20ac	up	15m	1nM_TCIP3	SPI1: Macrophages (SRX4001819)
SRX18154278	TFs and others	SPI1	Blood	THP-1	73888	-3.42161	-2.32268	2.45446	H2BK20ac	up	15m	1nM_TCIP3	SPI1: THP-1 (SRX18154278)
SRX2636046	TFs and others	RUNX1	Blood	K-562	2126	-3.56528	-2.70811	2.45314	H2BK20ac	up	1h	1nM_TCIP3	RUNX1: K-562 (SRX2636046)
SRX356501	TFs and others	CTCF	Blood	GM12891	55054	-3.41571	-2.31827	2.45142	H2BK20ac	up	15m	1nM_TCIP3	CTCF: GM12891 (SRX356501)
SRX3927294	TFs and others	SMARCA4	Blood	MOLM-13	75805	-4.75625	-3.41335	2.44799	H2BK20ac	up	15m	1nM_TCIP3	SMARCA4: MOLM-13 (SRX3927294)
SRX4705113	TFs and others	CEBPA	Blood	MOLM-13	138018	-4.75393	-3.41234	2.44712	H2BK20ac	up	15m	1nM_TCIP3	CEBPA: MOLM-13 (SRX4705113)
SRX15203429	TFs and others	KMT2A	Blood	Acute lymphoid leukemia	685	-3.07078	-2.56576	2.44484	H2BK20ac	up	2h	1nM_TCIP3	KMT2A: Acute lymphoid leukemia (SRX15203429)
SRX3031983	TFs and others	BRD4	Blood	MV-4-11	62054	-4.01815	-2.80987	2.44147	H2BK20ac	up	15m	1nM_TCIP3	BRD4: MV-4-11 (SRX3031983)
SRX15203360	TFs and others	KMT2A	Blood	Acute lymphoid leukemia	39678	-3.69337	-2.54565	2.43995	H2BK20ac	up	15m	1nM_TCIP3	KMT2A: Acute lymphoid leukemia (SRX15203360)
SRX1287846	TFs and others	CDK8	Blood	MOLM-14	70465	-4.35037	-3.08163	2.4359	H2BK20ac	up	15m	1nM_TCIP3	CDK8: MOLM-14 (SRX1287846)
SRX3434293	TFs and others	SKI	Blood	HL-60	57006	-3.68084	-2.53648	2.43404	H2BK20ac	up	15m	1nM_TCIP3	SKI: HL-60 (SRX3434293)
SRX5574392	TFs and others	SPI1	Blood	THP-1	120541	-3.99839	-2.79297	2.43289	H2BK20ac	up	15m	1nM_TCIP3	SPI1: THP-1 (SRX5574392)
SRX10976677	TFs and others	SHOX2	Blood	K-562	2525	-4.65625	-3.99258	2.43119	H2BK20ac	up	2h	1nM_TCIP3	SHOX2: K-562 (SRX10976677)
SRX5574449	TFs and others	SPI1	Blood	CTV-1	160547	-5.11571	-3.70003	2.43075	H2BK20ac	up	15m	1nM_TCIP3	SPI1: CTV-1 (SRX5574449)
SRX13999629	TFs and others	MEF2C	Blood	REH	7567	-10.8376	-9.29241	2.4307	H2BK20ac	up	1h	1nM_TCIP3	MEF2C: REH (SRX13999629)
SRX5099496	TFs and others	STAT3	Blood	TMD8	3447	-7.43043	-6.14028	2.42942	H2BK20ac	up	1h	1nM_TCIP3	STAT3: TMD8 (SRX5099496)
SRX10852993	TFs and others	MED12	Blood	T cells	53235	-4.33095	-3.06984	2.42812	H2BK20ac	up	15m	1nM_TCIP3	MED12: T cells (SRX10852993)
SRX356545	TFs and others	CTCF	Blood	Lymphoblastoid cell line	52921	-3.36726	-2.27739	2.42654	H2BK20ac	up	15m	1nM_TCIP3	CTCF: Lymphoblastoid cell line (SRX356545)
SRX5574370	TFs and others	SPI1	Blood	Dendritic Cells	105586	-3.98157	-2.77804	2.4256	H2BK20ac	up	15m	1nM_TCIP3	SPI1: Dendritic Cells (SRX5574370)
SRX2424667	TFs and others	TRIM24	Blood	K-562	8201	-8.90893	-7.49384	2.42494	H2BK20ac	up	1h	1nM_TCIP3	TRIM24: K-562 (SRX2424667)
SRX10852991	TFs and others	MED12	Blood	T cells	49004	-4.32192	-3.06188	2.4245	H2BK20ac	up	15m	1nM_TCIP3	MED12: T cells (SRX10852991)
SRX5242456	TFs and others	MED1	Blood	MOLM-14	4315	-5.16145	-4.08144	2.4241	H2BK20ac	up	1h	1nM_TCIP3	MED1: MOLM-14 (SRX5242456)
SRX130610	TFs and others	NCOR2	Blood	B cells	12231	-28.9645	-26.4002	2.42303	H2BK20ac	up	1h	1nM_TCIP3	NCOR2: B cells (SRX130610)
SRX2423556	TFs and others	ARNT	Blood	K-562	3572	-6.00485	-4.82615	2.4208	H2BK20ac	up	1h	1nM_TCIP3	ARNT: K-562 (SRX2423556)
ERX1035600	TFs and others	FOXP1	Blood	U-2932	7992	-17.3206	-15.3418	2.4139	H2BK20ac	up	1h	1nM_TCIP3	FOXP1: U-2932 (ERX1035600)
SRX698185	TFs and others	CEBPA	Blood	Kasumi-1	3627	-5.12665	-4.051	2.41221	H2BK20ac	up	1h	1nM_TCIP3	CEBPA: Kasumi-1 (SRX698185)
SRX475749	TFs and others	EP300	Blood	GM12878	9391	-16.5168	-14.617	2.41028	H2BK20ac	up	1h	1nM_TCIP3	EP300: GM12878 (SRX475749)
SRX1287844	TFs and others	CDK8	Blood	MOLM-14	71152	-4.28627	-3.02838	2.41027	H2BK20ac	up	15m	1nM_TCIP3	CDK8: MOLM-14 (SRX1287844)
SRX1652877	TFs and others	POU2F2	Blood	BJAB	4602	-9.25657	-7.81611	2.40895	H2BK20ac	up	1h	1nM_TCIP3	POU2F2: BJAB (SRX1652877)
SRX190299	TFs and others	SPI1	Blood	HL-60	88800	-3.31856	-2.23569	2.4017	H2BK20ac	up	15m	1nM_TCIP3	SPI1: HL-60 (SRX190299)
SRX381502	TFs and others	Epitope tags	Blood	B cells	10370	-15.9735	-14.0949	2.40068	H2BK20ac	up	1h	1nM_TCIP3	Epitope tags: B cells (SRX381502)
SRX347425	TFs and others	STAT3	Blood	SU-DHL-10	3022	-4.80887	-3.77668	2.40028	H2BK20ac	up	1h	1nM_TCIP3	STAT3: SU-DHL-10 (SRX347425)
SRX356786	TFs and others	CTCF	Blood	MS1	63317	-3.60771	-2.47557	2.39977	H2BK20ac	up	15m	1nM_TCIP3	CTCF: MS1 (SRX356786)
SRX4671059	TFs and others	BMI1	Blood	Lymphoblastoid cell line	6002	-12.6861	-10.9834	2.39926	H2BK20ac	up	1h	1nM_TCIP3	BMI1: Lymphoblastoid cell line (SRX4671059)
SRX794057	TFs and others	SPI1	Blood	TSU-1621MT	77400	-3.31132	-2.23016	2.39802	H2BK20ac	up	15m	1nM_TCIP3	SPI1: TSU-1621MT (SRX794057)
SRX2458133	TFs and others	NIPBL	Blood	GM12878	7868	-17.5816	-15.5913	2.39644	H2BK20ac	up	1h	1nM_TCIP3	NIPBL: GM12878 (SRX2458133)
SRX15117380	TFs and others	PAX5	Blood	697	43761	-3.30228	-2.22511	2.39343	H2BK20ac	up	15m	1nM_TCIP3	PAX5: 697 (SRX15117380)
SRX4484988	TFs and others	ERG	Blood	SEM	65933	-4.60229	-3.28503	2.39099	H2BK20ac	up	15m	1nM_TCIP3	ERG: SEM (SRX4484988)
SRX5574509	TFs and others	SPI1	Blood	TALL-1	102101	-3.29297	-2.21721	2.38871	H2BK20ac	up	15m	1nM_TCIP3	SPI1: TALL-1 (SRX5574509)
SRX356749	TFs and others	CTCF	Blood	Lymphoblastoid cell line	58520	-3.29057	-2.21551	2.3875	H2BK20ac	up	15m	1nM_TCIP3	CTCF: Lymphoblastoid cell line (SRX356749)
SRX1023793	TFs and others	SPI1	Blood	Macrophages	94088	-3.89192	-2.70418	2.387	H2BK20ac	up	15m	1nM_TCIP3	SPI1: Macrophages (SRX1023793)
SRX2424363	TFs and others	TBX21	Blood	GM12878	10616	-20.0374	-17.8533	2.38247	H2BK20ac	up	1h	1nM_TCIP3	TBX21: GM12878 (SRX2424363)
SRX150620	TFs and others	JUND	Blood	GM12878	3909	-6.68156	-5.4405	2.37612	H2BK20ac	up	1h	1nM_TCIP3	JUND: GM12878 (SRX150620)
SRX3927284	TFs and others	SMARCA4	Blood	EOL-1	88703	-4.9547	-3.57366	2.37566	H2BK20ac	up	15m	1nM_TCIP3	SMARCA4: EOL-1 (SRX3927284)
SRX5457563	TFs and others	KLF5	Blood	GM12878	2362	-6.23763	-5.04067	2.37252	H2BK20ac	up	1h	1nM_TCIP3	KLF5: GM12878 (SRX5457563)
SRX1012536	TFs and others	FOXO1	Blood	B cells	5471	-11.9826	-10.3528	2.36901	H2BK20ac	up	1h	1nM_TCIP3	FOXO1: B cells (SRX1012536)
SRX18444040	TFs and others	STAT5B	Blood	Loucy	1714	-4.56278	-3.91175	2.3687	H2BK20ac	up	2h	1nM_TCIP3	STAT5B: Loucy (SRX18444040)
SRX7584811	TFs and others	ATF4	Blood	HUDEP-2	4138	-4.7171	-3.69995	2.36828	H2BK20ac	up	1h	1nM_TCIP3	ATF4: HUDEP-2 (SRX7584811)
SRX082162	TFs and others	JUND	Blood	GM12878	3931	-6.63028	-5.3923	2.36138	H2BK20ac	up	1h	1nM_TCIP3	JUND: GM12878 (SRX082162)
SRX2059876	TFs and others	TRIM28	Blood	BJAB	44086	-3.52361	-2.40334	2.36075	H2BK20ac	up	15m	1nM_TCIP3	TRIM28: BJAB (SRX2059876)
SRX959099	TFs and others	NR3C1	Blood	NALM-6	13552	-17.7745	-15.7543	2.35786	H2BK20ac	up	1h	1nM_TCIP3	NR3C1: NALM-6 (SRX959099)
SRX1799591	TFs and others	TBX21	Blood	Th1 Cells	54426	-3.51641	-2.39848	2.35743	H2BK20ac	up	15m	1nM_TCIP3	TBX21: Th1 Cells (SRX1799591)
SRX2245092	TFs and others	Epitope tags	Blood	Lymphoblastoid cell line	1536	-2.85223	-2.10449	2.35633	H2BK20ac	up	1h	1nM_TCIP3	Epitope tags: Lymphoblastoid cell line (SRX2245092)
SRX10144612	TFs and others	FLI1	Blood	Kasumi-1	73510	-3.81874	-2.64687	2.35581	H2BK20ac	up	15m	1nM_TCIP3	FLI1: Kasumi-1 (SRX10144612)
SRX5457439	TFs and others	NR3C1	Blood	K-562	1206	-3.78959	-3.21938	2.35568	H2BK20ac	up	2h	1nM_TCIP3	NR3C1: K-562 (SRX5457439)
SRX159138	TFs and others	NOTCH1	Blood	HPB-ALL	53650	-3.47824	-2.36572	2.33988	H2BK20ac	up	15m	1nM_TCIP3	NOTCH1: HPB-ALL (SRX159138)
SRX392808	TFs and others	EP300	Blood	GM12878	4718	-9.15873	-7.72475	2.33988	H2BK20ac	up	1h	1nM_TCIP3	EP300: GM12878 (SRX392808)
SRX14333238	TFs and others	RELA	Blood	Jurkat	1961	-2.66103	-2.19259	2.33835	H2BK20ac	up	2h	1nM_TCIP3	RELA: Jurkat (SRX14333238)
SRX10475788	TFs and others	ZNF257	Blood	K-562	2355	-3.74721	-3.1805	2.33728	H2BK20ac	up	2h	1nM_TCIP3	ZNF257: K-562 (SRX10475788)
SRX185893	TFs and others	BCL6	Blood	B cells	4809	-6.96691	-5.67221	2.33578	H3K27ac	up	1h	1nM_TCIP3	BCL6: B cells (SRX185893)
SRX150655	TFs and others	BACH1	Blood	K-562	4315	-11.7411	-10.4821	2.33289	H2BK20ac	up	2h	1nM_TCIP3	BACH1: K-562 (SRX150655)
SRX5574361	TFs and others	SPI1	Blood	Dendritic Cells	112142	-4.08774	-2.86684	2.3321	H2BK20ac	up	15m	1nM_TCIP3	SPI1: Dendritic Cells (SRX5574361)
SRX15117372	TFs and others	PAX5	Blood	697	43557	-3.17876	-2.11619	2.3313	H2BK20ac	up	15m	1nM_TCIP3	PAX5: 697 (SRX15117372)
SRX7785390	TFs and others	ATF4	Blood	Jurkat	7991	-9.73374	-8.25757	2.32971	H2BK20ac	up	1h	1nM_TCIP3	ATF4: Jurkat (SRX7785390)
SRX150451	TFs and others	SIRT6	Blood	K-562	2219	-3.24677	-2.43502	2.32769	H2BK20ac	up	1h	1nM_TCIP3	SIRT6: K-562 (SRX150451)	5
SRX356502	TFs and others	CTCF	Blood	GM12891	62001	-3.44809	-2.34543	2.32608	H2BK20ac	up	15m	1nM_TCIP3	CTCF: GM12891 (SRX356502)
SRX381503	TFs and others	Epitope tags	Blood	B cells	12134	-16.8441	-14.9082	2.32476	H2BK20ac	up	1h	1nM_TCIP3	Epitope tags: B cells (SRX381503)
SRX7584811	TFs and others	ATF4	Blood	HUDEP-2	4138	-8.23711	-7.25995	2.31973	H2BK20ac	up	2h	1nM_TCIP3	ATF4: HUDEP-2 (SRX7584811)
SRX017908	TFs and others	RELA	Blood	GM12878	2903	-6.7135	-5.47141	2.31713	H2BK20ac	up	1h	1nM_TCIP3	RELA: GM12878 (SRX017908)
SRX2424485	TFs and others	GTF2A2	Blood	K-562	2705	-2.80495	-2.06346	2.31563	H2BK20ac	up	1h	1nM_TCIP3	GTF2A2: K-562 (SRX2424485)
SRX3323039	TFs and others	ARID3A	Blood	GM12878	6748	-14.3844	-12.576	2.3143	H2BK20ac	up	1h	1nM_TCIP3	ARID3A: GM12878 (SRX3323039)
SRX3098191	TFs and others	CEBPA	Blood	SKH1	1590	-3.22334	-2.41794	2.31392	H2BK20ac	up	1h	1nM_TCIP3	CEBPA: SKH1 (SRX3098191)
SRX7584817	TFs and others	ATF4	Blood	Erythroblasts	2553	-6.53666	-5.67949	2.3116	H2BK20ac	up	2h	1nM_TCIP3	ATF4: Erythroblasts (SRX7584817)
SRX290877	TFs and others	EBNA2	Blood	Mutu	9016	-16.7636	-14.8328	2.30879	H2BK20ac	up	1h	1nM_TCIP3	EBNA2: Mutu (SRX290877)
SRX244191	TFs and others	BCL6	Blood	OCI-LY-7	4193	-6.84241	-5.57775	2.30808	H3K27ac	up	1h	1nM_TCIP3	BCL6: OCI-LY-7 (SRX244191)
SRX8602207	TFs and others	IRF4	Blood	OCI-LY-10	13477	-19.2745	-17.1573	2.30702	H2BK20ac	up	1h	1nM_TCIP3	IRF4: OCI-LY-10 (SRX8602207)
SRX391683	TFs and others	TRIM28	Blood	CD34 Hematopoietic stem cells	180689	-5.16366	-3.73923	2.30567	H2BK20ac	up	15m	1nM_TCIP3	TRIM28: CD34 Hematopoietic stem cells (SRX391683)
SRX24542849	TFs and others	SPI1	Blood	MOLM-13	84923	-3.39287	-2.29764	2.30093	H2BK20ac	up	15m	1nM_TCIP3	SPI1: MOLM-13 (SRX24542849)
SRX1023792	TFs and others	SPI1	Blood	Macrophages	169311	-5.60465	-4.11222	2.29899	H2BK20ac	up	15m	1nM_TCIP3	SPI1: Macrophages (SRX1023792)
SRX9029213	TFs and others	POU2F2	Blood	Monocytes-CD14+	4460	-6.32767	-5.11843	2.29714	H2BK20ac	up	1h	1nM_TCIP3	POU2F2: Monocytes-CD14+ (SRX9029213)
SRX2424567	TFs and others	TCF7L2	Blood	K-562	1258	-4.68416	-4.01665	2.2944	H2BK20ac	up	2h	1nM_TCIP3	TCF7L2: K-562 (SRX2424567)
SRX4212595	TFs and others	EZH2	Blood	Peripheral blood mononuclear cells	1483	-3.57447	-2.7156	2.28895	H2BK20ac	up	1h	1nM_TCIP3	EZH2: Peripheral blood mononuclear cells (SRX4212595)
SRX150723	TFs and others	MAX	Blood	NB-4	66289	-3.36283	-2.27492	2.28732	H2BK20ac	up	15m	1nM_TCIP3	MAX: NB-4 (SRX150723)
SRX5457415	TFs and others	NCOA2	Blood	K-562	2940	-3.17469	-2.37493	2.28685	H2BK20ac	up	1h	1nM_TCIP3	NCOA2: K-562 (SRX5457415)
SRX10852990	TFs and others	MED12	Blood	T cells	44180	-3.35134	-2.26487	2.28213	H2BK20ac	up	15m	1nM_TCIP3	MED12: T cells (SRX10852990)
SRX3460921	TFs and others	POU2F2	Blood	Pre-B cells	4168	-6.28673	-5.08415	2.28068	H2BK20ac	up	1h	1nM_TCIP3	POU2F2: Pre-B cells (SRX3460921)
SRX5457565	TFs and others	NFATC3	Blood	GM12878	7875	-14.2659	-12.4613	2.28061	H2BK20ac	up	1h	1nM_TCIP3	NFATC3: GM12878 (SRX5457565)
SRX475755	TFs and others	SPI1	Blood	GM12878	5449	-9.48831	-8.0329	2.28019	H2BK20ac	up	1h	1nM_TCIP3	SPI1: GM12878 (SRX475755)
SRX22183912	TFs and others	EBNA2	Blood	Jiyoye	2813	-3.15595	-2.35842	2.27687	H2BK20ac	up	1h	1nM_TCIP3	EBNA2: Jiyoye (SRX22183912)
SRX5457367	TFs and others	SKIL	Blood	GM12878	11626	-20.6615	-18.4194	2.27649	H2BK20ac	up	1h	1nM_TCIP3	SKIL: GM12878 (SRX5457367)
SRX475748	TFs and others	EP300	Blood	GM12878	9704	-15.151	-13.2943	2.27068	H2BK20ac	up	1h	1nM_TCIP3	EP300: GM12878 (SRX475748)
SRX3322799	TFs and others	TCF12	Blood	GM12878	5576	-11.2867	-9.70011	2.26822	H2BK20ac	up	1h	1nM_TCIP3	TCF12: GM12878 (SRX3322799)
SRX186609	TFs and others	CUX1	Blood	GM12878	6230	-9.77847	-8.29695	2.2671	H2BK20ac	up	1h	1nM_TCIP3	CUX1: GM12878 (SRX186609)
SRX7584814	TFs and others	ATF4	Blood	HUDEP-2	2566	-5.33675	-4.58802	2.2645	H2BK20ac	up	2h	1nM_TCIP3	ATF4: HUDEP-2 (SRX7584814)
SRX2424253	TFs and others	MEF2D	Blood	K-562	4250	-5.07178	-4.00647	2.26271	H2BK20ac	up	1h	1nM_TCIP3	MEF2D: K-562 (SRX2424253)
SRX11149780	TFs and others	Epitope tags	Blood	Jurkat	55698	-3.3046	-2.22672	2.26109	H2BK20ac	up	15m	1nM_TCIP3	Epitope tags: Jurkat (SRX11149780)
SRX16500182	TFs and others	OTX1	Blood	K-562	3459	-2.9943	-2.22517	2.26058	H2BK20ac	up	1h	1nM_TCIP3	OTX1: K-562 (SRX16500182)
SRX10144613	TFs and others	FLI1	Blood	Kasumi-1	77784	-3.59101	-2.46047	2.26048	H2BK20ac	up	15m	1nM_TCIP3	FLI1: Kasumi-1 (SRX10144613)
SRX9252034	TFs and others	ZNF207	Blood	MOLM-13	1494	-2.9881	-2.22002	2.25715	H2BK20ac	up	1h	1nM_TCIP3	ZNF207: MOLM-13 (SRX9252034)
SRX150751	TFs and others	MEIS1	Blood	SEM	5017	-5.38155	-4.27132	2.25216	H2BK20ac	up	1h	1nM_TCIP3	MEIS1: SEM (SRX150751)
SRX265237	TFs and others	CBFB	Blood	U-937	3753	-6.57551	-5.3406	2.25034	H2BK20ac	up	1h	1nM_TCIP3	CBFB: U-937 (SRX265237)
SRX150713	TFs and others	SMARCB1	Blood	K-562	2132	-3.0985	-2.30871	2.24743	H2BK20ac	up	1h	1nM_TCIP3	SMARCB1: K-562 (SRX150713)
SRX2423902	TFs and others	PYGO2	Blood	K-562	2621	-2.98027	-2.4847	2.24379	H2BK20ac	up	2h	1nM_TCIP3	PYGO2: K-562 (SRX2423902)
SRX022393	TFs and others	VDR	Blood	Lymphoblastoid cell line	6774	-12.0568	-10.4168	2.23274	H2BK20ac	up	1h	1nM_TCIP3	VDR: Lymphoblastoid cell line (SRX022393)
SRX14648669	TFs and others	IRF4	Blood	EBV-B	11519	-15.9606	-14.0865	2.22971	H2BK20ac	up	1h	1nM_TCIP3	IRF4: EBV-B (SRX14648669)
SRX017890	TFs and others	RELA	Blood	GM10847	1436	-3.26449	-2.44837	2.22901	H2BK20ac	up	1h	1nM_TCIP3	RELA: GM10847 (SRX017890)
SRX6099461	TFs and others	EP300	Blood	DLBCL	20592	-39.1708	-36.0044	2.22716	H2BK20ac	up	1h	1nM_TCIP3	EP300: DLBCL (SRX6099461)
SRX5457270	TFs and others	TRIM25	Blood	K-562	3255	-3.67579	-2.80034	2.22716	H2BK20ac	up	1h	1nM_TCIP3	TRIM25: K-562 (SRX5457270)
SRX150582	TFs and others	ZNF274	Blood	K-562	2834	-3.09254	-2.58571	2.21966	H2BK20ac	up	2h	1nM_TCIP3	ZNF274: K-562 (SRX150582)
SRX6958353	TFs and others	ZMIZ1	Blood	THP-6	7514	-10.7828	-9.24174	2.217	H2BK20ac	up	1h	1nM_TCIP3	ZMIZ1: THP-6 (SRX6958353)
SRX18444038	TFs and others	STAT5B	Blood	SUP-T13	1426	-2.67369	-2.20368	2.21609	H2BK20ac	up	2h	1nM_TCIP3	STAT5B: SUP-T13 (SRX18444038)
SRX3460920	TFs and others	POU2AF1	Blood	Pre-B cells	2371	-4.16489	-3.21915	2.21387	H2BK20ac	up	1h	1nM_TCIP3	POU2AF1: Pre-B cells (SRX3460920)
SRX7584818	TFs and others	ATF4	Blood	Erythroblasts	2782	-6.01652	-5.20503	2.21274	H2BK20ac	up	2h	1nM_TCIP3	ATF4: Erythroblasts (SRX7584818)
SRX14847169	TFs and others	ATF4	Blood	SUP-B15	2490	-4.02578	-3.43437	2.20927	H2BK20ac	up	2h	1nM_TCIP3	ATF4: SUP-B15 (SRX14847169)
SRX18774186	TFs and others	CDC73	Blood	THP-6	3676	-5.39375	-4.28199	2.20777	H2BK20ac	up	1h	1nM_TCIP3	CDC73: THP-6 (SRX18774186)
SRX18774185	TFs and others	CDC73	Blood	THP-6	5215	-6.99615	-5.7296	2.20233	H2BK20ac	up	1h	1nM_TCIP3	CDC73: THP-6 (SRX18774185)
SRX5457350	TFs and others	PAX8	Blood	GM12878	1692	-2.81163	-2.06949	2.20001	H2BK20ac	up	1h	1nM_TCIP3	PAX8: GM12878 (SRX5457350)
SRX3703142	TFs and others	MEF2B	Blood	B cells	12278	-22.314	-19.9927	2.19759	H2BK20ac	up	1h	1nM_TCIP3	MEF2B: B cells (SRX3703142)
SRX3322487	TFs and others	NFATC3	Blood	K-562	2360	-2.9497	-2.18719	2.19664	H2BK20ac	up	1h	1nM_TCIP3	NFATC3: K-562 (SRX3322487)
SRX7584812	TFs and others	ATF4	Blood	HUDEP-2	2737	-4.639	-3.97751	2.19557	H2BK20ac	up	2h	1nM_TCIP3	ATF4: HUDEP-2 (SRX7584812)
SRX6073299	TFs and others	IRF4	Blood	BC-3	5621	-4.58034	-3.58423	2.19435	H2BK20ac	up	1h	1nM_TCIP3	IRF4: BC-3 (SRX6073299)
SRX3927288	TFs and others	SMARCC1	Blood	EOL-1	90090	-3.84214	-2.66522	2.1864	H2BK20ac	up	15m	1nM_TCIP3	SMARCC1: EOL-1 (SRX3927288)
SRX3461645	TFs and others	BCL6	Blood	OCI-LY1	7206	-7.36771	-5.99882	2.18533	H3K27ac	up	1h	1nM_TCIP3	BCL6: OCI-LY1 (SRX3461645)	17
SRX21311553	TFs and others	Epitope tags	Blood	K-562	10945	-3.23298	-2.57482	2.18124	H3K27ac	up	1h	1nM_TCIP3	Epitope tags: K-562 (SRX21311553)
SRX3322798	TFs and others	TCF12	Blood	GM12878	6722	-11.3934	-9.79757	2.18075	H2BK20ac	up	1h	1nM_TCIP3	TCF12: GM12878 (SRX3322798)
SRX16495752	TFs and others	MECOM	Blood	K-562	3785	-5.28765	-4.54909	2.1788	H2BK20ac	up	2h	1nM_TCIP3	MECOM: K-562 (SRX16495752)
SRX2423726	TFs and others	MTA2	Blood	GM12878	15593	-20.4178	-18.1859	2.16434	H2BK20ac	up	1h	1nM_TCIP3	MTA2: GM12878 (SRX2423726)
SRX15203419	TFs and others	KMT2A	Blood	Acute lymphoid leukemia	4295	-7.88721	-6.55462	2.16323	H2BK20ac	up	1h	1nM_TCIP3	KMT2A: Acute lymphoid leukemia (SRX15203419)
SRX150573	TFs and others	EP300	Blood	K-562	3662	-3.2968	-2.47678	2.16278	H2BK20ac	up	1h	1nM_TCIP3	EP300: K-562 (SRX150573)
SRX18444036	TFs and others	STAT5B	Blood	HSB-2	6013	-5.19212	-4.10576	2.1612	H2BK20ac	up	1h	1nM_TCIP3	STAT5B: HSB-2 (SRX18444036)
SRX1127543	TFs and others	NR3C1	Blood	RS4-11	3863	-4.36339	-3.39568	2.15634	H2BK20ac	up	1h	1nM_TCIP3	NR3C1: RS4-11 (SRX1127543)
SRX2630344	TFs and others	ZBED1	Blood	GM12878	2605	-4.60467	-3.60503	2.1548	H2BK20ac	up	1h	1nM_TCIP3	ZBED1: GM12878 (SRX2630344)
SRX3323055	TFs and others	NONO	Blood	K-562	2693	-4.9588	-3.9097	2.15433	H2BK20ac	up	1h	1nM_TCIP3	NONO: K-562 (SRX3323055)
SRX3322007	TFs and others	HSF1	Blood	GM12878	1045	-3.41513	-2.87735	2.1525	H2BK20ac	up	2h	1nM_TCIP3	HSF1: GM12878 (SRX3322007)
SRX6763476	TFs and others	EGR1	Blood	Macrophages	1892	-2.7636	-2.02795	2.15159	H2BK20ac	up	1h	1nM_TCIP3	EGR1: Macrophages (SRX6763476)
SRX959100	TFs and others	NR3C1	Blood	NALM-6	18153	-18.0884	-16.0556	2.14546	H2BK20ac	up	1h	1nM_TCIP3	NR3C1: NALM-6 (SRX959100)
SRX3322056	TFs and others	ZNF592	Blood	GM12878	2419	-3.56149	-2.7056	2.14508	H2BK20ac	up	1h	1nM_TCIP3	ZNF592: GM12878 (SRX3322056)
SRX2423497	TFs and others	ZNF207	Blood	GM12878	2719	-4.68924	-3.67814	2.1443	H2BK20ac	up	1h	1nM_TCIP3	ZNF207: GM12878 (SRX2423497)
SRX10478475	TFs and others	ZNF239	Blood	K-562	4134	-3.25665	-2.44285	2.14287	H2BK20ac	up	1h	1nM_TCIP3	ZNF239: K-562 (SRX10478475)
SRX9390334	TFs and others	EP300	Blood	MM.1S	1488	-3.25665	-2.44285	2.14287	H2BK20ac	up	1h	1nM_TCIP3	EP300: MM.1S (SRX9390334)
SRX475753	TFs and others	EP300	Blood	GM12878	21732	-23.4494	-21.1026	2.1424	H2BK20ac	up	1h	1nM_TCIP3	EP300: GM12878 (SRX475753)
SRX5574450	TFs and others	SPI1	Blood	CTV-1	146901	-3.18651	-2.12257	2.14209	H2BK20ac	up	15m	1nM_TCIP3	SPI1: CTV-1 (SRX5574450)
SRX278506	TFs and others	TP53	Blood	Lymphoblastoid cells	6475	-16.2839	-14.5799	2.1393	H2BK20ac	up	2h	1nM_TCIP3	TP53: Lymphoblastoid cells (SRX278506)
SRX16495751	TFs and others	MECOM	Blood	K-562	5123	-3.81641	-2.92002	2.13803	H2BK20ac	up	1h	1nM_TCIP3	MECOM: K-562 (SRX16495751)
SRX7785390	TFs and others	ATF4	Blood	Jurkat	7991	-14.7106	-13.1797	2.13657	H2BK20ac	up	2h	1nM_TCIP3	ATF4: Jurkat (SRX7785390)
SRX2636461	TFs and others	JUNB	Blood	GM12878	21734	-19.4815	-17.3404	2.13653	H2BK20ac	up	1h	1nM_TCIP3	JUNB: GM12878 (SRX2636461)
SRX18259599	TFs and others	BCL6	Blood	RCH-ACV	1858	-3.8614	-3.64528	2.13611	H3K27ac	up	2h	1nM_TCIP3	BCL6: RCH-ACV (SRX18259599)	2
SRX831875	TFs and others	STAT5B	Blood	CD8+ T cells	3049	-3.80183	-2.90684	2.13014	H2BK20ac	up	1h	1nM_TCIP3	STAT5B: CD8+ T cells (SRX831875)
SRX2423595	TFs and others	CDC5L	Blood	K-562	1963	-2.9426	-2.45072	2.12813	H2BK20ac	up	2h	1nM_TCIP3	CDC5L: K-562 (SRX2423595)
SRX8622030	TFs and others	MED12	Blood	HAP1	18448	-6.1576	-4.96436	2.12588	H2BK20ac	up	1h	1nM_TCIP3	MED12: HAP1 (SRX8622030)
SRX3322984	TFs and others	ZNF217	Blood	GM12878	8805	-12.3337	-10.6752	2.12483	H2BK20ac	up	1h	1nM_TCIP3	ZNF217: GM12878 (SRX3322984)
SRX2548284	TFs and others	BATF3	Blood	KK1	8328	-6.02188	-4.84049	2.12234	H2BK20ac	up	1h	1nM_TCIP3	BATF3: KK1 (SRX2548284)
SRX3636819	TFs and others	NR3C1	Blood	ALL xenograft	9381	-9.70175	-8.23086	2.11832	H2BK20ac	up	1h	1nM_TCIP3	NR3C1: ALL xenograft (SRX3636819)
SRX21879462	TFs and others	IRF4	Blood	KMS-12-BM	9048	-10.6749	-9.13794	2.10584	H2BK20ac	up	1h	1nM_TCIP3	IRF4: KMS-12-BM (SRX21879462)
SRX10475229	TFs and others	ZNF41	Blood	K-562	2593	-2.54931	-2.09221	2.10561	H2BK20ac	up	2h	1nM_TCIP3	ZNF41: K-562 (SRX10475229)
SRX3322875	TFs and others	BACH1	Blood	K-562	5672	-12.7266	-11.3876	2.10275	H2BK20ac	up	2h	1nM_TCIP3	BACH1: K-562 (SRX3322875)
SRX244190	TFs and others	BACH2	Blood	OCI-LY-7	7053	-12.8556	-11.1425	2.1025	H2BK20ac	up	1h	1nM_TCIP3	BACH2: OCI-LY-7 (SRX244190)
SRX4609169	TFs and others	KDM1A	Blood	SU-DHL-4	1891	-3.10401	-2.31312	2.09593	H2BK20ac	up	1h	1nM_TCIP3	KDM1A: SU-DHL-4 (SRX4609169)
SRX2424666	TFs and others	TRIM24	Blood	K-562	7984	-5.90935	-4.74298	2.0948	H2BK20ac	up	1h	1nM_TCIP3	TRIM24: K-562 (SRX2424666)
SRX017907	TFs and others	RELA	Blood	GM12878	2830	-4.9825	-3.92873	2.0934	H2BK20ac	up	1h	1nM_TCIP3	RELA: GM12878 (SRX017907)
SRX2533043	TFs and others	SIRT1	Blood	K-562	9554	-2.57913	-2.01766	2.09142	H3K27ac	up	1h	1nM_TCIP3	SIRT1: K-562 (SRX2533043)
SRX22183904	TFs and others	BATF	Blood	AG876	5088	-5.30712	-4.2022	2.09131	H2BK20ac	up	1h	1nM_TCIP3	BATF: AG876 (SRX22183904)
SRX150374	TFs and others	EP300	Blood	GM12878	20213	-24.7915	-22.3733	2.08973	H2BK20ac	up	1h	1nM_TCIP3	EP300: GM12878 (SRX150374)
SRX150521	TFs and others	IKZF1	Blood	GM12878	13691	-16.7342	-14.8084	2.08878	H2BK20ac	up	1h	1nM_TCIP3	IKZF1: GM12878 (SRX150521)
SRX14847168	TFs and others	ATF4	Blood	SUP-B15	2949	-4.00856	-3.08374	2.08728	H2BK20ac	up	1h	1nM_TCIP3	ATF4: SUP-B15 (SRX14847168)
SRX7785400	TFs and others	ATF4	Blood	Jurkat	12256	-9.35926	-7.91056	2.08658	H2BK20ac	up	1h	1nM_TCIP3	ATF4: Jurkat (SRX7785400)
SRX1041182	TFs and others	ATF4	Blood	HAP1	13041	-6.60412	-5.36717	2.08138	H2BK20ac	up	1h	1nM_TCIP3	ATF4: HAP1 (SRX1041182)
SRX1041184	TFs and others	ATF4	Blood	HAP1	15478	-7.78077	-6.45576	2.0811	H2BK20ac	up	1h	1nM_TCIP3	ATF4: HAP1 (SRX1041184)
SRX017905	TFs and others	RELA	Blood	GM12878	2209	-3.33311	-2.50758	2.07937	H2BK20ac	up	1h	1nM_TCIP3	RELA: GM12878 (SRX017905)
SRX129087	TFs and others	MED1	Blood	P493-6	1206	-3.82115	-3.2474	2.07589	H2BK20ac	up	2h	1nM_TCIP3	MED1: P493-6 (SRX129087)
SRX150712	TFs and others	SMARCA4	Blood	K-562	3240	-3.20367	-2.40166	2.07546	H2BK20ac	up	1h	1nM_TCIP3	SMARCA4: K-562 (SRX150712)
SRX2424254	TFs and others	MEF2D	Blood	K-562	5160	-4.68917	-3.67814	2.07468	H2BK20ac	up	1h	1nM_TCIP3	MEF2D: K-562 (SRX2424254)
SRX10212065	TFs and others	ATF4	Blood	CD4+ T cells	8983	-9.60405	-8.13665	2.0729	H2BK20ac	up	1h	1nM_TCIP3	ATF4: CD4+ T cells (SRX10212065)
SRX3599223	TFs and others	ZBTB16	Blood	KG-1	4051	-3.07264	-2.28648	2.07127	H2BK20ac	up	1h	1nM_TCIP3	ZBTB16: KG-1 (SRX3599223)
SRX14847168	TFs and others	ATF4	Blood	SUP-B15	2949	-7.36577	-6.44884	2.06953	H2BK20ac	up	2h	1nM_TCIP3	ATF4: SUP-B15 (SRX14847168)
SRX017858	TFs and others	RELA	Blood	GM19193	1976	-3.54124	-2.68874	2.06714	H2BK20ac	up	1h	1nM_TCIP3	RELA: GM19193 (SRX017858)
SRX8468848	TFs and others	IRF4	Blood	B cells	9252	-9.56659	-8.10437	2.06651	H2BK20ac	up	1h	1nM_TCIP3	IRF4: B cells (SRX8468848)
SRX6909704	TFs and others	Epitope tags	Blood	697	4742	-3.09207	-2.45468	2.06316	H3K27ac	up	1h	1nM_TCIP3	Epitope tags: 697 (SRX6909704)
SRX6958354	TFs and others	ZMIZ1	Blood	THP-6	6069	-7.91328	-6.57557	2.06055	H2BK20ac	up	1h	1nM_TCIP3	ZMIZ1: THP-6 (SRX6958354)
SRX17010395	TFs and others	MAF	Blood	MM.1S	5212	-5.19193	-4.10576	2.05811	H2BK20ac	up	1h	1nM_TCIP3	MAF: MM.1S (SRX17010395)
SRX2424497	TFs and others	MYB	Blood	GM12878	828	-2.6542	-2.18662	2.05402	H2BK20ac	up	2h	1nM_TCIP3	MYB: GM12878 (SRX2424497)
SRX8468846	TFs and others	IRF4	Blood	B cells	6762	-7.27732	-5.9929	2.04926	H2BK20ac	up	1h	1nM_TCIP3	IRF4: B cells (SRX8468846)
SRX017865	TFs and others	RELA	Blood	GM18526	5836	-7.50104	-6.20273	2.04822	H2BK20ac	up	1h	1nM_TCIP3	RELA: GM18526 (SRX017865)
SRX220960	TFs and others	TCF4	Blood	CAL-1	7574	-8.04256	-6.6891	2.04472	H2BK20ac	up	1h	1nM_TCIP3	TCF4: CAL-1 (SRX220960)
SRX6099460	TFs and others	MED1	Blood	DLBCL	17699	-26.8932	-24.4081	2.04357	H2BK20ac	up	1h	1nM_TCIP3	MED1: DLBCL (SRX6099460)
SRX10475414	TFs and others	ZNF583	Blood	K-562	2838	-3.4014	-2.86485	2.04205	H2BK20ac	up	2h	1nM_TCIP3	ZNF583: K-562 (SRX10475414)
SRX518676	TFs and others	SPI1	Blood	OCI-LY-10	4448	-5.01772	-3.95991	2.04193	H2BK20ac	up	1h	1nM_TCIP3	SPI1: OCI-LY-10 (SRX518676)
SRX190306	TFs and others	CEBPB	Blood	GM12878	9794	-12.5988	-10.9095	2.04003	H2BK20ac	up	1h	1nM_TCIP3	CEBPB: GM12878 (SRX190306)
SRX022397	TFs and others	VDR	Blood	Lymphoblastoid cell line	9216	-12.0366	-10.3991	2.04	H2BK20ac	up	1h	1nM_TCIP3	VDR: Lymphoblastoid cell line (SRX022397)
SRX6958351	TFs and others	ZMIZ1	Blood	THP-6	5518	-6.55859	-5.32469	2.03981	H2BK20ac	up	1h	1nM_TCIP3	ZMIZ1: THP-6 (SRX6958351)
SRX150641	TFs and others	EP300	Blood	GM12878	24714	-26.2346	-23.7672	2.03851	H2BK20ac	up	1h	1nM_TCIP3	EP300: GM12878 (SRX150641)
SRX2245089	TFs and others	Epitope tags	Blood	Lymphoblastoid cell line	2589	-2.77822	-2.0416	2.03839	H2BK20ac	up	1h	1nM_TCIP3	Epitope tags: Lymphoblastoid cell line (SRX2245089)
SRX475754	TFs and others	EP300	Blood	GM12878	19344	-18.4678	-16.4018	2.03646	H2BK20ac	up	1h	1nM_TCIP3	EP300: GM12878 (SRX475754)
SRX682387	TFs and others	LYL1	Blood	TSU-1621MT	5533	-3.89138	-2.98317	2.03355	H2BK20ac	up	1h	1nM_TCIP3	LYL1: TSU-1621MT (SRX682387)
SRX084601	TFs and others	NCOR2	Blood	OCI-LY1	5138	-5.08151	-4.12622	2.02875	H3K27ac	up	1h	1nM_TCIP3	NCOR2: OCI-LY1 (SRX084601)
SRX278506	TFs and others	TP53	Blood	Lymphoblastoid cells	6475	-6.99968	-5.73093	2.02823	H2BK20ac	up	1h	1nM_TCIP3	TP53: Lymphoblastoid cells (SRX278506)
SRX017867	TFs and others	RELA	Blood	GM18526	2619	-4.04741	-3.11657	2.02466	H2BK20ac	up	1h	1nM_TCIP3	RELA: GM18526 (SRX017867)
SRX18774187	TFs and others	CDC73	Blood	THP-6	5359	-6.25915	-5.06033	2.02408	H2BK20ac	up	1h	1nM_TCIP3	CDC73: THP-6 (SRX18774187)
SRX13681298	TFs and others	ATRX	Blood	Lymphoblastoid cell line	10450	-8.79367	-7.38781	2.02383	H2BK20ac	up	1h	1nM_TCIP3	ATRX: Lymphoblastoid cell line (SRX13681298)
SRX5242458	TFs and others	NR4A1	Blood	MOLM-14	16023	-9.09636	-7.66877	2.01677	H2BK20ac	up	1h	1nM_TCIP3	NR4A1: MOLM-14 (SRX5242458)
SRX3461644	TFs and others	BCL6	Blood	OCI-LY1	29687	-34.8388	-31.9277	2.01348	H2BK20ac	up	1h	1nM_TCIP3	BCL6: OCI-LY1 (SRX3461644)
SRX2630449	TFs and others	ETV6	Blood	K-562	2488	-2.96119	-2.19622	2.00896	H2BK20ac	up	1h	1nM_TCIP3	ETV6: K-562 (SRX2630449)
SRX7807560	TFs and others	GATA3	Blood	GM12878	2322	-2.7347	-2.00354	2.00861	H2BK20ac	up	1h	1nM_TCIP3	GATA3: GM12878 (SRX7807560)
SRX21879464	TFs and others	IRF4	Blood	KMS-12-BM	5043	-4.53198	-3.54343	2.0082	H2BK20ac	up	1h	1nM_TCIP3	IRF4: KMS-12-BM (SRX21879464)
SRX3322095	TFs and others	TCF12	Blood	K-562	6795	-4.12924	-3.18611	2.00757	H2BK20ac	up	1h	1nM_TCIP3	TCF12: K-562 (SRX3322095)
SRX1041182	TFs and others	ATF4	Blood	HAP1	13041	-11.418	-10.1881	2.00728	H2BK20ac	up	2h	1nM_TCIP3	ATF4: HAP1 (SRX1041182)
SRX2423787	TFs and others	STAT1	Blood	GM12878	1979	-3.36524	-2.53852	2.00266	H2BK20ac	up	1h	1nM_TCIP3	STAT1: GM12878 (SRX2423787)
SRX17036112	TFs and others	FOS	Blood	KO52	5567	-6.1442	-4.95188	2.00161	H2BK20ac	up	1h	1nM_TCIP3	FOS: KO52 (SRX17036112)
SRX4212593	TFs and others	EZH2	Blood	Peripheral blood mononuclear cells	1892	-2.99493	-2.22517	1.99389	H2BK20ac	up	1h	1nM_TCIP3	EZH2: Peripheral blood mononuclear cells (SRX4212593)
SRX1041184	TFs and others	ATF4	Blood	HAP1	15478	-13.0327	-11.6698	1.99293	H2BK20ac	up	2h	1nM_TCIP3	ATF4: HAP1 (SRX1041184)
SRX7971776	TFs and others	STAT3	Blood	Th2 Cells	2600	-2.81186	-2.06949	1.98948	H2BK20ac	up	1h	1nM_TCIP3	STAT3: Th2 Cells (SRX7971776)
SRX2424667	TFs and others	TRIM24	Blood	K-562	8201	-9.37034	-8.31456	1.9869	H2BK20ac	up	2h	1nM_TCIP3	TRIM24: K-562 (SRX2424667)
SRX2423596	TFs and others	CDC5L	Blood	K-562	2152	-2.94468	-2.45207	1.97877	H2BK20ac	up	2h	1nM_TCIP3	CDC5L: K-562 (SRX2423596)
SRX3436329	TFs and others	NR3C1	Blood	SUP-B15	16787	-9.1086	-7.67834	1.97328	H2BK20ac	up	1h	1nM_TCIP3	NR3C1: SUP-B15 (SRX3436329)
SRX092451	TFs and others	EBNA2	Blood	IB4	6818	-6.42651	-5.20363	1.97195	H2BK20ac	up	1h	1nM_TCIP3	EBNA2: IB4 (SRX092451)
SRX3461645	TFs and others	BCL6	Blood	OCI-LY1	7206	-16.0377	-14.3627	1.96956	H2BK20ac	up	2h	1nM_TCIP3	BCL6: OCI-LY1 (SRX3461645)	17
SRX017860	TFs and others	RELA	Blood	GM19193	4730	-5.77735	-4.62801	1.96806	H2BK20ac	up	1h	1nM_TCIP3	RELA: GM19193 (SRX017860)
SRX758133	TFs and others	NR3C1	Blood	MM.1S	4487	-3.96901	-3.04717	1.96533	H2BK20ac	up	1h	1nM_TCIP3	NR3C1: MM.1S (SRX758133)
SRX831879	TFs and others	STAT5B	Blood	CD8+ T cells	5292	-4.40151	-3.42826	1.96133	H2BK20ac	up	1h	1nM_TCIP3	STAT5B: CD8+ T cells (SRX831879)
SRX186639	TFs and others	JUND	Blood	GM12878	6653	-7.4707	-6.17356	1.9563	H2BK20ac	up	1h	1nM_TCIP3	JUND: GM12878 (SRX186639)
SRX2636462	TFs and others	JUNB	Blood	GM12878	23436	-16.692	-14.7711	1.95435	H2BK20ac	up	1h	1nM_TCIP3	JUNB: GM12878 (SRX2636462)
SRX17010393	TFs and others	MAF	Blood	MM.1S	15884	-12.8864	-11.1672	1.9516	H2BK20ac	up	1h	1nM_TCIP3	MAF: MM.1S (SRX17010393)
SRX5457509	TFs and others	ZBTB5	Blood	K-562	1852	-2.56466	-2.107	1.95112	H2BK20ac	up	2h	1nM_TCIP3	ZBTB5: K-562 (SRX5457509)
SRX150493	TFs and others	NFE2	Blood	K-562	4128	-7.80054	-6.85113	1.95016	H2BK20ac	up	2h	1nM_TCIP3	NFE2: K-562 (SRX150493)
SRX831878	TFs and others	STAT5B	Blood	CD8+ T cells	4290	-4.20335	-3.25298	1.94851	H2BK20ac	up	1h	1nM_TCIP3	STAT5B: CD8+ T cells (SRX831878)
SRX100433	TFs and others	BCL11A	Blood	GM12878	25073	-19.9052	-17.7301	1.94095	H2BK20ac	up	1h	1nM_TCIP3	BCL11A: GM12878 (SRX100433)
SRX24107890	TFs and others	NR3C1	Blood	SUP-B15	6324	-4.06782	-3.13343	1.9388	H2BK20ac	up	1h	1nM_TCIP3	NR3C1: SUP-B15 (SRX24107890)
SRX129086	TFs and others	MED1	Blood	P493-6	5070	-7.54407	-6.2434	1.9338	H2BK20ac	up	1h	1nM_TCIP3	MED1: P493-6 (SRX129086)
SRX18259603	TFs and others	BCL6	Blood	B-ALL	13926	-7.80726	-6.34509	1.92982	H3K27ac	up	1h	1nM_TCIP3	BCL6: B-ALL (SRX18259603)
SRX1041183	TFs and others	ATF4	Blood	HAP1	25189	-8.42513	-7.04693	1.92672	H2BK20ac	up	1h	1nM_TCIP3	ATF4: HAP1 (SRX1041183)
SRX080047	TFs and others	EP300	Blood	NB-4	7147	-6.58813	-5.3522	1.92567	H2BK20ac	up	1h	1nM_TCIP3	EP300: NB-4 (SRX080047)
SRX5457143	TFs and others	ZBTB33	Blood	GM12878	2143	-3.01844	-2.51915	1.92547	H2BK20ac	up	2h	1nM_TCIP3	ZBTB33: GM12878 (SRX5457143)
SRX10760641	TFs and others	EP300	Blood	MM.1S	10608	-11.2534	-9.67136	1.92203	H2BK20ac	up	1h	1nM_TCIP3	EP300: MM.1S (SRX10760641)
SRX158108	TFs and others	GATA3	Blood	RPMI 8402	4984	-2.80144	-2.06158	1.91328	H2BK20ac	up	1h	1nM_TCIP3	GATA3: RPMI 8402 (SRX158108)
SRX2533043	TFs and others	SIRT1	Blood	K-562	9554	-6.73256	-6.47433	1.91041	H3K27ac	up	2h	1nM_TCIP3	SIRT1: K-562 (SRX2533043)
SRX475796	TFs and others	SPI1	Blood	GM12878	11564	-9.76952	-8.28979	1.9099	H2BK20ac	up	1h	1nM_TCIP3	SPI1: GM12878 (SRX475796)
SRX8602203	TFs and others	IRF4	Blood	OCI-LY-3	3724	-3.62213	-2.75462	1.9099	H2BK20ac	up	1h	1nM_TCIP3	IRF4: OCI-LY-3 (SRX8602203)
SRX2423788	TFs and others	STAT1	Blood	GM12878	1381	-2.60069	-2.13967	1.90883	H2BK20ac	up	2h	1nM_TCIP3	STAT1: GM12878 (SRX2423788)
SRX084599	TFs and others	BCL6	Blood	OCI-LY1	11589	-7.76783	-6.31289	1.90582	H3K27ac	up	1h	1nM_TCIP3	BCL6: OCI-LY1 (SRX084599)
SRX5095871	TFs and others	SPI1	Blood	Dendritic Cells	9636	-6.84014	-5.5856	1.90115	H2BK20ac	up	1h	1nM_TCIP3	SPI1: Dendritic Cells (SRX5095871)
SRX11865068	TFs and others	RNF2	Blood	SU-DHL-4	1792	-3.2095	-2.40674	1.90104	H2BK20ac	up	1h	1nM_TCIP3	RNF2: SU-DHL-4 (SRX11865068)
SRX518683	TFs and others	IRF4	Blood	OCI-LY-3	4698	-4.74188	-3.71852	1.89796	H2BK20ac	up	1h	1nM_TCIP3	IRF4: OCI-LY-3 (SRX518683)
SRX7135407	TFs and others	TP63	Blood	K-562	7427	-8.29735	-7.3151	1.89742	H2BK20ac	up	2h	1nM_TCIP3	TP63: K-562 (SRX7135407)
SRX656350	TFs and others	EP300	Blood	ICN12	18335	-12.6182	-10.9231	1.88751	H2BK20ac	up	1h	1nM_TCIP3	EP300: ICN12 (SRX656350)
SRX5457366	TFs and others	SKIL	Blood	GM12878	11607	-12.9178	-11.192	1.88683	H2BK20ac	up	1h	1nM_TCIP3	SKIL: GM12878 (SRX5457366)
SRX10478474	TFs and others	ZNF239	Blood	K-562	5049	-2.96402	-2.1987	1.88188	H2BK20ac	up	1h	1nM_TCIP3	ZNF239: K-562 (SRX10478474)
SRX2635927	TFs and others	TCF7	Blood	GM12878	3140	-2.86078	-2.11138	1.88096	H2BK20ac	up	1h	1nM_TCIP3	TCF7: GM12878 (SRX2635927)
SRX6099462	TFs and others	CREBBP	Blood	DLBCL	39417	-39.0495	-35.9623	1.87204	H2BK20ac	up	1h	1nM_TCIP3	CREBBP: DLBCL (SRX6099462)
SRX100465	TFs and others	MEF2C	Blood	GM12878	11429	-11.1675	-9.58996	1.87193	H2BK20ac	up	1h	1nM_TCIP3	MEF2C: GM12878 (SRX100465)
SRX6909699	TFs and others	EP300	Blood	697	16121	-9.98063	-8.48265	1.86562	H2BK20ac	up	1h	1nM_TCIP3	EP300: 697 (SRX6909699)
SRX1048454	TFs and others	BACH2	Blood	DOHH-2	2221	-2.88722	-2.13281	1.86507	H2BK20ac	up	1h	1nM_TCIP3	BACH2: DOHH-2 (SRX1048454)
SRX9698443	TFs and others	BRF1	Blood	THP-1	5419	-2.99676	-2.22659	1.86498	H2BK20ac	up	1h	1nM_TCIP3	BRF1: THP-1 (SRX9698443)
SRX2635928	TFs and others	TCF7	Blood	GM12878	7901	-6.91172	-5.65383	1.86496	H2BK20ac	up	1h	1nM_TCIP3	TCF7: GM12878 (SRX2635928)
SRX3322072	TFs and others	CUX1	Blood	K-562	2107	-2.75505	-2.27888	1.86419	H2BK20ac	up	2h	1nM_TCIP3	CUX1: K-562 (SRX3322072)
SRX5457419	TFs and others	SMAD1	Blood	GM12878	3521	-3.61557	-2.75023	1.85663	H2BK20ac	up	1h	1nM_TCIP3	SMAD1: GM12878 (SRX5457419)
SRX6099459	TFs and others	POU2F2	Blood	DLBCL	35428	-32.6447	-29.8585	1.85604	H2BK20ac	up	1h	1nM_TCIP3	POU2F2: DLBCL (SRX6099459)
SRX3083284	TFs and others	BACH2	Blood	B cells	7424	-6.91672	-5.65776	1.85235	H2BK20ac	up	1h	1nM_TCIP3	BACH2: B cells (SRX3083284)
SRX130604	TFs and others	NCOR1	Blood	OCI-LY1	4960	-9.4688	-8.4028	1.85207	H2BK20ac	up	2h	1nM_TCIP3	NCOR1: OCI-LY1 (SRX130604)	10
SRX1397384	TFs and others	SMAD1	Blood	CD34+	10402	-5.94153	-4.77079	1.852	H2BK20ac	up	1h	1nM_TCIP3	SMAD1: CD34+ (SRX1397384)
SRX12118512	TFs and others	POU2F2	Blood	OCI-LY-7	35454	-32.1671	-29.4479	1.84861	H2BK20ac	up	1h	1nM_TCIP3	POU2F2: OCI-LY-7 (SRX12118512)
SRX347423	TFs and others	STAT3	Blood	OCI-LY-3	5957	-4.81249	-3.77895	1.84782	H2BK20ac	up	1h	1nM_TCIP3	STAT3: OCI-LY-3 (SRX347423)
SRX12118513	TFs and others	POU2AF1	Blood	OCI-LY-7	24461	-25.7515	-23.3011	1.84655	H2BK20ac	up	1h	1nM_TCIP3	POU2AF1: OCI-LY-7 (SRX12118513)
SRX5457205	TFs and others	ARNT	Blood	GM12878	12842	-12.8595	-11.1434	1.84561	H2BK20ac	up	1h	1nM_TCIP3	ARNT: GM12878 (SRX5457205)
SRX392819	TFs and others	EP300	Blood	GM12878	24913	-18.5714	-16.4914	1.84553	H2BK20ac	up	1h	1nM_TCIP3	EP300: GM12878 (SRX392819)
SRX097073	TFs and others	SMAD1	Blood	CD34 Hematopoietic stem cells	10415	-5.91335	-4.74544	1.84322	H2BK20ac	up	1h	1nM_TCIP3	SMAD1: CD34 Hematopoietic stem cells (SRX097073)
SRX6099458	TFs and others	POU2AF1	Blood	DLBCL	24443	-25.5297	-23.0957	1.84119	H2BK20ac	up	1h	1nM_TCIP3	POU2AF1: DLBCL (SRX6099458)
SRX14847171	TFs and others	ATF4	Blood	SUP-B15	7245	-5.62946	-4.49892	1.84015	H2BK20ac	up	1h	1nM_TCIP3	ATF4: SUP-B15 (SRX14847171)
SRX18259601	TFs and others	BCL6	Blood	ICN12	10580	-13.171	-11.7998	1.83471	H2BK20ac	up	2h	1nM_TCIP3	BCL6: ICN12 (SRX18259601)
SRX656346	TFs and others	BCL6	Blood	ICN12	10580	-13.171	-11.7998	1.83471	H2BK20ac	up	2h	1nM_TCIP3	BCL6: ICN12 (SRX656346)
SRX12118507	TFs and others	POU2F2	Blood	B cells	7886	-9.17853	-7.74294	1.8324	H2BK20ac	up	1h	1nM_TCIP3	POU2F2: B cells (SRX12118507)
SRX298273	TFs and others	MAFK	Blood	OCI-LY-7	6397	-6.66406	-5.42506	1.83039	H2BK20ac	up	1h	1nM_TCIP3	MAFK: OCI-LY-7 (SRX298273)
SRX2636046	TFs and others	RUNX1	Blood	K-562	2126	-2.84989	-2.36674	1.82728	H2BK20ac	up	2h	1nM_TCIP3	RUNX1: K-562 (SRX2636046)
SRX722349	TFs and others	NIPBL	Blood	RAMOS	11807	-11.5079	-9.90501	1.82613	H2BK20ac	up	1h	1nM_TCIP3	NIPBL: RAMOS (SRX722349)
SRX9531407	TFs and others	SREBF1	Blood	Dendritic Cells	6600	-4.60392	-3.60487	1.81751	H2BK20ac	up	1h	1nM_TCIP3	SREBF1: Dendritic Cells (SRX9531407)
SRX190235	TFs and others	NFATC1	Blood	GM12878	23557	-17.2494	-15.2817	1.81225	H2BK20ac	up	1h	1nM_TCIP3	NFATC1: GM12878 (SRX190235)
SRX475794	TFs and others	SPI1	Blood	GM12878	36039	-20.3786	-18.1567	1.81008	H2BK20ac	up	1h	1nM_TCIP3	SPI1: GM12878 (SRX475794)
SRX21311553	TFs and others	Epitope tags	Blood	K-562	10945	-6.27112	-6.01846	1.80567	H3K27ac	up	2h	1nM_TCIP3	Epitope tags: K-562 (SRX21311553)
SRX9090622	TFs and others	IRF8	Blood	MOLM-13	27901	-11.0649	-9.49622	1.80228	H2BK20ac	up	1h	1nM_TCIP3	IRF8: MOLM-13 (SRX9090622)
SRX24006139	TFs and others	SMARCA4	Blood	RIVA	7273	-8.89463	-7.48261	1.79904	H2BK20ac	up	1h	1nM_TCIP3	SMARCA4: RIVA (SRX24006139)
SRX150732	TFs and others	TBL1XR1	Blood	GM12878	16239	-14.7625	-12.9346	1.7981	H2BK20ac	up	1h	1nM_TCIP3	TBL1XR1: GM12878 (SRX150732)
SRX7570800	TFs and others	FOXO1	Blood	SU-DHL-4	8117	-7.75239	-6.4323	1.79693	H2BK20ac	up	1h	1nM_TCIP3	FOXO1: SU-DHL-4 (SRX7570800)
SRX16495751	TFs and others	MECOM	Blood	K-562	5123	-4.03731	-3.44451	1.79503	H2BK20ac	up	2h	1nM_TCIP3	MECOM: K-562 (SRX16495751)
SRX7785400	TFs and others	ATF4	Blood	Jurkat	12256	-10.5702	-9.41158	1.78918	H2BK20ac	up	2h	1nM_TCIP3	ATF4: Jurkat (SRX7785400)
SRX7570799	TFs and others	FOXO1	Blood	SU-DHL-4	8209	-7.70725	-6.39532	1.78904	H2BK20ac	up	1h	1nM_TCIP3	FOXO1: SU-DHL-4 (SRX7570799)
SRX100583	TFs and others	BATF	Blood	GM12878	43802	-19.8607	-17.6943	1.78874	H2BK20ac	up	1h	1nM_TCIP3	BATF: GM12878 (SRX100583)
SRX022396	TFs and others	VDR	Blood	Lymphoblastoid cell line	9513	-8.61716	-7.22749	1.78767	H2BK20ac	up	1h	1nM_TCIP3	VDR: Lymphoblastoid cell line (SRX022396)
SRX17134568	TFs and others	JUNB	Blood	Hodgkins lymphoma cell line	12729	-4.18097	-3.23418	1.78741	H2BK20ac	up	1h	1nM_TCIP3	JUNB: Hodgkins lymphoma cell line (SRX17134568)
SRX1012539	TFs and others	BCL6	Blood	B cells	9326	-5.53237	-4.49533	1.78736	H3K27ac	up	1h	1nM_TCIP3	BCL6: B cells (SRX1012539)
SRX518673	TFs and others	BATF	Blood	OCI-LY-10	4965	-3.46361	-2.62234	1.78576	H2BK20ac	up	1h	1nM_TCIP3	BATF: OCI-LY-10 (SRX518673)
SRX5574340	TFs and others	SPI1	Blood	B cells	17532	-12.481	-10.8032	1.78247	H2BK20ac	up	1h	1nM_TCIP3	SPI1: B cells (SRX5574340)
SRX2423488	TFs and others	TAL1	Blood	K-562	12622	-4.4217	-3.44599	1.78211	H2BK20ac	up	1h	1nM_TCIP3	TAL1: K-562 (SRX2423488)
SRX2630345	TFs and others	ZBED1	Blood	GM12878	13043	-10.8312	-9.28808	1.78122	H2BK20ac	up	1h	1nM_TCIP3	ZBED1: GM12878 (SRX2630345)
SRX10478307	TFs and others	TFE3	Blood	K-562	9515	-3.74494	-2.85824	1.78054	H2BK20ac	up	1h	1nM_TCIP3	TFE3: K-562 (SRX10478307)
SRX3321885	TFs and others	ZNF24	Blood	GM12878	8244	-5.83675	-4.68153	1.77938	H2BK20ac	up	1h	1nM_TCIP3	ZNF24: GM12878 (SRX3321885)
SRX022392	TFs and others	VDR	Blood	Lymphoblastoid cell line	8022	-6.80257	-5.55318	1.77666	H2BK20ac	up	1h	1nM_TCIP3	VDR: Lymphoblastoid cell line (SRX022392)
SRX682383	TFs and others	FUS	Blood	TSU-1621MT	5217	-3.09273	-2.30367	1.77665	H2BK20ac	up	1h	1nM_TCIP3	FUS: TSU-1621MT (SRX682383)
SRX2014505	TFs and others	TET2	Blood	Jurkat	123292	-60.9894	-60.1875	1.77311	H3K27ac	up	2h	1nM_TCIP3	TET2: Jurkat (SRX2014505)
SRX092453	TFs and others	RBPJ	Blood	IB4	14066	-7.94653	-6.60494	1.77271	H2BK20ac	up	1h	1nM_TCIP3	RBPJ: IB4 (SRX092453)
SRX1304580	TFs and others	LYL1	Blood	NB-4	5332	-3.02585	-2.249	1.77237	H2BK20ac	up	1h	1nM_TCIP3	LYL1: NB-4 (SRX1304580)
SRX4398451	TFs and others	MYB	Blood	THP-1	8744	-4.37828	-3.40836	1.76777	H2BK20ac	up	1h	1nM_TCIP3	MYB: THP-1 (SRX4398451)
SRX7570801	TFs and others	FOXO1	Blood	SU-DHL-4	6637	-5.94319	-4.77158	1.76732	H2BK20ac	up	1h	1nM_TCIP3	FOXO1: SU-DHL-4 (SRX7570801)
SRX100556	TFs and others	MEF2A	Blood	GM12878	25362	-18.1385	-16.0927	1.76722	H2BK20ac	up	1h	1nM_TCIP3	MEF2A: GM12878 (SRX100556)
SRX2424666	TFs and others	TRIM24	Blood	K-562	7984	-6.23997	-5.40765	1.76688	H2BK20ac	up	2h	1nM_TCIP3	TRIM24: K-562 (SRX2424666)
SRX150451	TFs and others	SIRT6	Blood	K-562	2219	-2.49372	-2.04168	1.76298	H2BK20ac	up	2h	1nM_TCIP3	SIRT6: K-562 (SRX150451)	5
SRX2548286	TFs and others	BATF3	Blood	ST1	63118	-12.0699	-10.4273	1.7628	H2BK20ac	up	1h	1nM_TCIP3	BATF3: ST1 (SRX2548286)
SRX2424362	TFs and others	TBX21	Blood	GM12878	28713	-18.5611	-16.4882	1.75935	H2BK20ac	up	1h	1nM_TCIP3	TBX21: GM12878 (SRX2424362)
SRX10760642	TFs and others	EP300	Blood	MM.1S	12643	-9.73782	-8.25987	1.75711	H2BK20ac	up	1h	1nM_TCIP3	EP300: MM.1S (SRX10760642)
SRX12118509	TFs and others	POU2F2	Blood	Naive B cells	6066	-6.27059	-5.07083	1.75445	H2BK20ac	up	1h	1nM_TCIP3	POU2F2: Naive B cells (SRX12118509)
SRX2636097	TFs and others	ETV6	Blood	GM12878	17791	-12.4504	-10.7782	1.75308	H2BK20ac	up	1h	1nM_TCIP3	ETV6: GM12878 (SRX2636097)
SRX2548300	TFs and others	BATF3	Blood	KK1	28707	-7.85068	-6.51936	1.75025	H2BK20ac	up	1h	1nM_TCIP3	BATF3: KK1 (SRX2548300)
SRX22183925	TFs and others	SPI1	Blood	AG876	55479	-18.8134	-16.7189	1.74924	H2BK20ac	up	1h	1nM_TCIP3	SPI1: AG876 (SRX22183925)
SRX2900586	TFs and others	NR3C1	Blood	THP-1	10739	-3.87769	-2.97234	1.74912	H2BK20ac	up	1h	1nM_TCIP3	NR3C1: THP-1 (SRX2900586)
SRX4212574	TFs and others	EZH2	Blood	Peripheral blood mononuclear cells	4068	-4.7212	-3.70282	1.74887	H2BK20ac	up	1h	1nM_TCIP3	EZH2: Peripheral blood mononuclear cells (SRX4212574)
SRX190337	TFs and others	NFIC	Blood	GM12878	38038	-23.8523	-21.4641	1.74721	H2BK20ac	up	1h	1nM_TCIP3	NFIC: GM12878 (SRX190337)
SRX2043231	TFs and others	EP300	Blood	RCH-ACV	21946	-12.6844	-10.9834	1.74287	H2BK20ac	up	1h	1nM_TCIP3	EP300: RCH-ACV (SRX2043231)
SRX130603	TFs and others	EP300	Blood	OCI-LY1	10331	-8.66843	-7.27585	1.74277	H2BK20ac	up	1h	1nM_TCIP3	EP300: OCI-LY1 (SRX130603)
SRX392820	TFs and others	EP300	Blood	GM12878	29445	-17.1584	-15.2015	1.74087	H2BK20ac	up	1h	1nM_TCIP3	EP300: GM12878 (SRX392820)
SRX13681307	TFs and others	RUNX3	Blood	Lymphoblastoid cell line	16401	-10.9277	-9.37622	1.74008	H2BK20ac	up	1h	1nM_TCIP3	RUNX3: Lymphoblastoid cell line (SRX13681307)
SRX5099498	TFs and others	STAT3	Blood	Naive B cells	7425	-7.12516	-5.84753	1.73724	H2BK20ac	up	1h	1nM_TCIP3	STAT3: Naive B cells (SRX5099498)
SRX017891	TFs and others	RELA	Blood	GM10847	6705	-5.58892	-4.45997	1.73722	H2BK20ac	up	1h	1nM_TCIP3	RELA: GM10847 (SRX017891)
SRX2424108	TFs and others	NFE2	Blood	K-562	18400	-11.134	-9.92952	1.7357	H2BK20ac	up	2h	1nM_TCIP3	NFE2: K-562 (SRX2424108)
SRX475795	TFs and others	SPI1	Blood	GM12878	32817	-17.1797	-15.2174	1.73141	H2BK20ac	up	1h	1nM_TCIP3	SPI1: GM12878 (SRX475795)
SRX1127535	TFs and others	SPI1	Blood	RS4-11	19168	-7.81625	-6.48998	1.72849	H2BK20ac	up	1h	1nM_TCIP3	SPI1: RS4-11 (SRX1127535)
SRX3322057	TFs and others	ZNF592	Blood	GM12878	3924	-3.04878	-2.26802	1.72745	H2BK20ac	up	1h	1nM_TCIP3	ZNF592: GM12878 (SRX3322057)
SRX5457189	TFs and others	NFATC3	Blood	K-562	5500	-3.19472	-2.39384	1.7251	H2BK20ac	up	1h	1nM_TCIP3	NFATC3: K-562 (SRX5457189)
SRX1304581	TFs and others	JMJD1C	Blood	THP-1	15790	-6.41667	-5.19478	1.72479	H2BK20ac	up	1h	1nM_TCIP3	JMJD1C: THP-1 (SRX1304581)
SRX1456194	TFs and others	RBPJ	Blood	Mutu	5217	-5.34238	-4.23519	1.72361	H2BK20ac	up	1h	1nM_TCIP3	RBPJ: Mutu (SRX1456194)
SRX1492213	TFs and others	GATA3	Blood	Jurkat	22546	-7.98305	-6.63622	1.72355	H2BK20ac	up	1h	1nM_TCIP3	GATA3: Jurkat (SRX1492213)
SRX5574383	TFs and others	SPI1	Blood	KG-1	15189	-6.00251	-4.8247	1.72333	H2BK20ac	up	1h	1nM_TCIP3	SPI1: KG-1 (SRX5574383)
SRX1041802	TFs and others	GATA3	Blood	Jurkat	22515	-7.97779	-6.63349	1.72289	H2BK20ac	up	1h	1nM_TCIP3	GATA3: Jurkat (SRX1041802)
SRX10212066	TFs and others	ATF4	Blood	CD4+ T cells	23383	-10.0087	-8.50697	1.72242	H2BK20ac	up	1h	1nM_TCIP3	ATF4: CD4+ T cells (SRX10212066)
SRX4609168	TFs and others	BCL6	Blood	SU-DHL-4	37089	-27.4989	-24.9953	1.72145	H2BK20ac	up	1h	1nM_TCIP3	BCL6: SU-DHL-4 (SRX4609168)
SRX5839976	TFs and others	CREBBP	Blood	Macrophages	9280	-4.47843	-3.49561	1.71591	H2BK20ac	up	1h	1nM_TCIP3	CREBBP: Macrophages (SRX5839976)
SRX731025	TFs and others	TLX1	Blood	ALL-SIL	13261	-5.82619	-4.6735	1.71495	H2BK20ac	up	1h	1nM_TCIP3	TLX1: ALL-SIL (SRX731025)
SRX092313	TFs and others	TBX21	Blood	Th1 Cells	7630	-4.53355	-3.54443	1.7129	H2BK20ac	up	1h	1nM_TCIP3	TBX21: Th1 Cells (SRX092313)
SRX10954233	TFs and others	BATF	Blood	CD4+ T cells	12718	-5.26469	-4.16651	1.71134	H2BK20ac	up	1h	1nM_TCIP3	BATF: CD4+ T cells (SRX10954233)
SRX5457292	TFs and others	ATF4	Blood	K-562	25289	-7.84516	-6.51511	1.71103	H2BK20ac	up	1h	1nM_TCIP3	ATF4: K-562 (SRX5457292)
SRX12118516	TFs and others	POU2F2	Blood	OCI-LY-7	33534	-24.709	-22.3061	1.71023	H2BK20ac	up	1h	1nM_TCIP3	POU2F2: OCI-LY-7 (SRX12118516)
SRX097085	TFs and others	GATA1	Blood	K-562	12344	-3.30944	-2.48746	1.70987	H2BK20ac	up	1h	1nM_TCIP3	GATA1: K-562 (SRX097085)
SRX4212587	TFs and others	EZH2	Blood	Peripheral blood mononuclear cells	3649	-3.69986	-2.81905	1.70982	H2BK20ac	up	1h	1nM_TCIP3	EZH2: Peripheral blood mononuclear cells (SRX4212587)
SRX2014505	TFs and others	TET2	Blood	Jurkat	123292	-12.8886	-10.1132	1.70687	H3K27ac	up	1h	1nM_TCIP3	TET2: Jurkat (SRX2014505)
SRX3703140	TFs and others	MEF2B	Blood	B cells	24838	-17.5017	-15.5172	1.70675	H2BK20ac	up	1h	1nM_TCIP3	MEF2B: B cells (SRX3703140)
SRX22183926	TFs and others	SPI1	Blood	AG876	49319	-15.4198	-13.5545	1.70562	H2BK20ac	up	1h	1nM_TCIP3	SPI1: AG876 (SRX22183926)
SRX3322139	TFs and others	ATF7	Blood	GM12878	21442	-13.5148	-11.7333	1.70282	H2BK20ac	up	1h	1nM_TCIP3	ATF7: GM12878 (SRX3322139)
SRX041293	TFs and others	STAT5B	Blood	T cells	7475	-4.4933	-3.50877	1.70254	H2BK20ac	up	1h	1nM_TCIP3	STAT5B: T cells (SRX041293)
ERX704050	TFs and others	CEBPB	Blood	HL-60	20061	-5.28928	-4.18812	1.7023	H2BK20ac	up	1h	1nM_TCIP3	CEBPB: HL-60 (ERX704050)
SRX4398450	TFs and others	MYB	Blood	THP-1	6415	-2.95763	-2.19335	1.70186	H2BK20ac	up	1h	1nM_TCIP3	MYB: THP-1 (SRX4398450)
SRX9531413	TFs and others	SREBF1	Blood	Dendritic Cells	12166	-5.91268	-4.74544	1.69701	H2BK20ac	up	1h	1nM_TCIP3	SREBF1: Dendritic Cells (SRX9531413)
SRX8602205	TFs and others	IRF4	Blood	OCI-LY-10	5634	-3.27388	-2.45659	1.69688	H2BK20ac	up	1h	1nM_TCIP3	IRF4: OCI-LY-10 (SRX8602205)
ERX626856	TFs and others	SPI1	Blood	U-937	13111	-4.97936	-3.92693	1.69677	H2BK20ac	up	1h	1nM_TCIP3	SPI1: U-937 (ERX626856)
SRX10478475	TFs and others	ZNF239	Blood	K-562	4134	-2.72546	-2.25211	1.69382	H2BK20ac	up	2h	1nM_TCIP3	ZNF239: K-562 (SRX10478475)
SRX6099463	TFs and others	POU2F1	Blood	DLBCL	13918	-12.2492	-10.596	1.69327	H2BK20ac	up	1h	1nM_TCIP3	POU2F1: DLBCL (SRX6099463)
SRX017870	TFs and others	RELA	Blood	GM19099	4816	-3.64002	-2.76967	1.68938	H2BK20ac	up	1h	1nM_TCIP3	RELA: GM19099 (SRX017870)
SRX10212065	TFs and others	ATF4	Blood	CD4+ T cells	8983	-8.72771	-7.70994	1.68735	H2BK20ac	up	2h	1nM_TCIP3	ATF4: CD4+ T cells (SRX10212065)
SRX10212058	TFs and others	ATF4	Blood	THP-1	23537	-8.3905	-7.01371	1.68358	H2BK20ac	up	1h	1nM_TCIP3	ATF4: THP-1 (SRX10212058)
SRX3322094	TFs and others	TCF12	Blood	K-562	10002	-3.52254	-2.67298	1.67944	H2BK20ac	up	1h	1nM_TCIP3	TCF12: K-562 (SRX3322094)
SRX20928345	TFs and others	PAF1	Blood	MM.1S	6010	-3.96753	-3.04618	1.67894	H2BK20ac	up	1h	1nM_TCIP3	PAF1: MM.1S (SRX20928345)
SRX100435	TFs and others	IRF4	Blood	GM12878	28482	-15.0718	-13.2235	1.67774	H2BK20ac	up	1h	1nM_TCIP3	IRF4: GM12878 (SRX100435)
SRX1048483	TFs and others	SPI1	Blood	OCI-LY-7	24575	-11.4542	-9.85603	1.67567	H2BK20ac	up	1h	1nM_TCIP3	SPI1: OCI-LY-7 (SRX1048483)
SRX1127545	TFs and others	SPI1	Blood	RS4-11	33830	-9.83342	-8.34829	1.67547	H2BK20ac	up	1h	1nM_TCIP3	SPI1: RS4-11 (SRX1127545)
SRX682385	TFs and others	LMO2	Blood	TSU-1621MT	18361	-5.5038	-4.38118	1.67488	H2BK20ac	up	1h	1nM_TCIP3	LMO2: TSU-1621MT (SRX682385)
SRX1048482	TFs and others	PAX5	Blood	OCI-LY-7	5762	-3.03585	-2.25722	1.67303	H2BK20ac	up	1h	1nM_TCIP3	PAX5: OCI-LY-7 (SRX1048482)
SRX1041183	TFs and others	ATF4	Blood	HAP1	25189	-9.39709	-8.33793	1.67003	H2BK20ac	up	2h	1nM_TCIP3	ATF4: HAP1 (SRX1041183)
SRX17134569	TFs and others	JUNB	Blood	Hodgkins lymphoma cell line	11248	-2.89753	-2.14177	1.66652	H2BK20ac	up	1h	1nM_TCIP3	JUNB: Hodgkins lymphoma cell line (SRX17134569)
SRX10119123	TFs and others	LYL1	Blood	MV-4-11	10067	-4.83704	-3.801	1.66449	H2BK20ac	up	1h	1nM_TCIP3	LYL1: MV-4-11 (SRX10119123)
SRX518675	TFs and others	IRF4	Blood	OCI-LY-10	5625	-2.98364	-2.21625	1.66232	H2BK20ac	up	1h	1nM_TCIP3	IRF4: OCI-LY-10 (SRX518675)
SRX14648670	TFs and others	IRF4	Blood	EBV-B	43161	-15.0988	-13.2463	1.66115	H2BK20ac	up	1h	1nM_TCIP3	IRF4: EBV-B (SRX14648670)
SRX130608	TFs and others	BCL6	Blood	B cells	30003	-20.054	-17.8608	1.6611	H2BK20ac	up	1h	1nM_TCIP3	BCL6: B cells (SRX130608)
SRX9531412	TFs and others	SREBF1	Blood	Dendritic Cells	20744	-7.98906	-6.64092	1.65959	H2BK20ac	up	1h	1nM_TCIP3	SREBF1: Dendritic Cells (SRX9531412)
SRX4212576	TFs and others	EZH2	Blood	Peripheral blood mononuclear cells	4652	-4.19063	-3.24227	1.65738	H2BK20ac	up	1h	1nM_TCIP3	EZH2: Peripheral blood mononuclear cells (SRX4212576)
SRX682388	TFs and others	TAL1	Blood	TSU-1621MT	14423	-4.67893	-3.67032	1.65663	H2BK20ac	up	1h	1nM_TCIP3	TAL1: TSU-1621MT (SRX682388)
SRX14648668	TFs and others	IRF4	Blood	EBV-B	31866	-17.9522	-15.9257	1.65654	H2BK20ac	up	1h	1nM_TCIP3	IRF4: EBV-B (SRX14648668)
SRX2424494	TFs and others	TRIM22	Blood	GM12878	17061	-9.04941	-7.62967	1.6562	H2BK20ac	up	1h	1nM_TCIP3	TRIM22: GM12878 (SRX2424494)
SRX2423991	TFs and others	BMI1	Blood	GM12878	10023	-6.35283	-5.13877	1.65559	H2BK20ac	up	1h	1nM_TCIP3	BMI1: GM12878 (SRX2423991)
SRX5457557	TFs and others	ATF2	Blood	GM12878	5205	-2.81524	-2.07212	1.65274	H2BK20ac	up	1h	1nM_TCIP3	ATF2: GM12878 (SRX5457557)
SRX5157160	TFs and others	CEBPA	Blood	THP-1	17246	-3.84518	-2.94598	1.64895	H2BK20ac	up	1h	1nM_TCIP3	CEBPA: THP-1 (SRX5157160)
SRX656347	TFs and others	TCF3	Blood	ICN12	32716	-13.1659	-11.4009	1.64733	H2BK20ac	up	1h	1nM_TCIP3	TCF3: ICN12 (SRX656347)
SRX9398738	TFs and others	MEF2C	Blood	Loucy	9363	-4.31309	-3.34955	1.64259	H2BK20ac	up	1h	1nM_TCIP3	MEF2C: Loucy (SRX9398738)
SRX150638	TFs and others	EP300	Blood	GM12878	12705	-7.91103	-6.57461	1.6416	H2BK20ac	up	1h	1nM_TCIP3	EP300: GM12878 (SRX150638)
SRX475793	TFs and others	SPI1	Blood	GM12878	35113	-14.7859	-12.954	1.64122	H2BK20ac	up	1h	1nM_TCIP3	SPI1: GM12878 (SRX475793)
SRX017897	TFs and others	RELA	Blood	GM18951	4529	-3.21754	-2.41327	1.6408	H2BK20ac	up	1h	1nM_TCIP3	RELA: GM18951 (SRX017897)
SRX244191	TFs and others	BCL6	Blood	OCI-LY-7	4193	-6.32704	-5.487	1.64006	H2BK20ac	up	2h	1nM_TCIP3	BCL6: OCI-LY-7 (SRX244191)
SRX3322314	TFs and others	CEBPG	Blood	K-562	21275	-6.30678	-5.09945	1.63949	H2BK20ac	up	1h	1nM_TCIP3	CEBPG: K-562 (SRX3322314)
SRX10338560	TFs and others	MLXIP	Blood	NALM-6	6718	-3.87136	-2.96791	1.63869	H2BK20ac	up	1h	1nM_TCIP3	MLXIP: NALM-6 (SRX10338560)
SRX959099	TFs and others	NR3C1	Blood	NALM-6	13552	-3.20027	-2.54678	1.63812	H3K27ac	up	1h	1nM_TCIP3	NR3C1: NALM-6 (SRX959099)
SRX22183927	TFs and others	SPI1	Blood	Jiyoye	48913	-13.2201	-11.4517	1.63769	H2BK20ac	up	1h	1nM_TCIP3	SPI1: Jiyoye (SRX22183927)
SRX3434296	TFs and others	CEBPB	Blood	HL-60	10141	-4.06292	-3.12904	1.6363	H2BK20ac	up	1h	1nM_TCIP3	CEBPB: HL-60 (SRX3434296)
SRX17215540	TFs and others	BATF3	Blood	Mac1	23310	-5.19532	-4.10629	1.63588	H2BK20ac	up	1h	1nM_TCIP3	BATF3: Mac1 (SRX17215540)
SRX475752	TFs and others	EP300	Blood	GM12878	46420	-19.456	-17.3231	1.63585	H2BK20ac	up	1h	1nM_TCIP3	EP300: GM12878 (SRX475752)
SRX150361	TFs and others	RELA	Blood	GM18526	5227	-3.45083	-2.61325	1.63406	H2BK20ac	up	1h	1nM_TCIP3	RELA: GM18526 (SRX150361)
SRX9234590	TFs and others	BATF3	Blood	Mac-1	23302	-5.18731	-4.10301	1.63393	H2BK20ac	up	1h	1nM_TCIP3	BATF3: Mac-1 (SRX9234590)
SRX14847171	TFs and others	ATF4	Blood	SUP-B15	7245	-6.59213	-5.7324	1.63243	H2BK20ac	up	2h	1nM_TCIP3	ATF4: SUP-B15 (SRX14847171)
SRX5853000	TFs and others	AR	Blood	THP-1	11163	-3.90078	-2.99016	1.62968	H2BK20ac	up	1h	1nM_TCIP3	AR: THP-1 (SRX5853000)
SRX9531406	TFs and others	SREBF1	Blood	Dendritic Cells	18087	-6.43728	-5.21143	1.62925	H2BK20ac	up	1h	1nM_TCIP3	SREBF1: Dendritic Cells (SRX9531406)
SRX084601	TFs and others	NCOR2	Blood	OCI-LY1	5138	-6.57617	-5.71729	1.62893	H2BK20ac	up	2h	1nM_TCIP3	NCOR2: OCI-LY1 (SRX084601)
SRX3244991	TFs and others	SPI1	Blood	Macrophages	29016	-8.67697	-7.28292	1.62857	H2BK20ac	up	1h	1nM_TCIP3	SPI1: Macrophages (SRX3244991)
SRX2014505	TFs and others	TET2	Blood	Jurkat	123292	-30.9049	-28.1857	1.62835	H2BK20ac	up	2h	1nM_TCIP3	TET2: Jurkat (SRX2014505)
SRX3322301	TFs and others	FOXM1	Blood	K-562	8047	-3.75142	-2.86426	1.62797	H2BK20ac	up	1h	1nM_TCIP3	FOXM1: K-562 (SRX3322301)
SRX100576	TFs and others	SPI1	Blood	GM12878	58504	-18.6557	-16.5685	1.62779	H2BK20ac	up	1h	1nM_TCIP3	SPI1: GM12878 (SRX100576)
SRX10760648	TFs and others	NCOR1	Blood	MM.1S	34442	-12.116	-10.4681	1.62584	H2BK20ac	up	1h	1nM_TCIP3	NCOR1: MM.1S (SRX10760648)
ERX704034	TFs and others	CEBPB	Blood	HL-60	20881	-4.54212	-3.55126	1.62493	H2BK20ac	up	1h	1nM_TCIP3	CEBPB: HL-60 (ERX704034)
SRX190236	TFs and others	ATF2	Blood	GM12878	38135	-18.1808	-16.1284	1.62476	H2BK20ac	up	1h	1nM_TCIP3	ATF2: GM12878 (SRX190236)
SRX3322913	TFs and others	TCF12	Blood	K-562	13150	-3.289	-2.46976	1.62422	H2BK20ac	up	1h	1nM_TCIP3	TCF12: K-562 (SRX3322913)
SRX3322630	TFs and others	CEBPG	Blood	K-562	22691	-5.30577	-4.20193	1.62178	H2BK20ac	up	1h	1nM_TCIP3	CEBPG: K-562 (SRX3322630)
SRX831873	TFs and others	STAT5B	Blood	CD8+ T cells	11661	-4.81803	-3.78264	1.62169	H2BK20ac	up	1h	1nM_TCIP3	STAT5B: CD8+ T cells (SRX831873)
SRX24006141	TFs and others	SPI1	Blood	RIVA	19981	-9.32344	-7.87805	1.6203	H2BK20ac	up	1h	1nM_TCIP3	SPI1: RIVA (SRX24006141)
SRX5457562	TFs and others	KLF5	Blood	GM12878	3259	-2.76849	-2.03252	1.61851	H2BK20ac	up	1h	1nM_TCIP3	KLF5: GM12878 (SRX5457562)
SRX24006142	TFs and others	SPI1	Blood	RIVA	34320	-14.182	-12.3811	1.61631	H2BK20ac	up	1h	1nM_TCIP3	SPI1: RIVA (SRX24006142)
SRX17036111	TFs and others	CEBPA	Blood	KO52	9416	-3.26619	-2.44968	1.61618	H2BK20ac	up	1h	1nM_TCIP3	CEBPA: KO52 (SRX17036111)
SRX24006138	TFs and others	SMARCA4	Blood	RIVA	4083	-3.4622	-2.62134	1.61586	H2BK20ac	up	1h	1nM_TCIP3	SMARCA4: RIVA (SRX24006138)
SRX1614810	TFs and others	ZNF366	Blood	Dendritic Cells	15456	-5.04827	-3.98775	1.61441	H2BK20ac	up	1h	1nM_TCIP3	ZNF366: Dendritic Cells (SRX1614810)
SRX017906	TFs and others	RELA	Blood	GM12878	10292	-4.95208	-3.9043	1.61323	H2BK20ac	up	1h	1nM_TCIP3	RELA: GM12878 (SRX017906)
SRX204408	TFs and others	BRD4	Blood	P493-6	10923	-7.71376	-6.39742	1.61293	H2BK20ac	up	1h	1nM_TCIP3	BRD4: P493-6 (SRX204408)
SRX2630324	TFs and others	EED	Blood	GM12878	22811	-11.5956	-9.98553	1.61212	H2BK20ac	up	1h	1nM_TCIP3	EED: GM12878 (SRX2630324)
SRX3797277	TFs and others	ZNF768	Blood	RAJI	17051	-6.32084	-5.11256	1.61184	H2BK20ac	up	1h	1nM_TCIP3	ZNF768: RAJI (SRX3797277)
SRX475750	TFs and others	EP300	Blood	GM12878	20922	-10.0999	-8.59249	1.61144	H2BK20ac	up	1h	1nM_TCIP3	EP300: GM12878 (SRX475750)
SRX112545	TFs and others	RUNX1	Blood	Kasumi-1	10174	-3.86794	-2.96544	1.61039	H2BK20ac	up	1h	1nM_TCIP3	RUNX1: Kasumi-1 (SRX112545)
SRX10478474	TFs and others	ZNF239	Blood	K-562	5049	-3.03039	-2.52979	1.60924	H2BK20ac	up	2h	1nM_TCIP3	ZNF239: K-562 (SRX10478474)
SRX698188	TFs and others	SPI1	Blood	Kasumi-1	26438	-8.11476	-6.75255	1.60837	H2BK20ac	up	1h	1nM_TCIP3	SPI1: Kasumi-1 (SRX698188)
SRX4548329	TFs and others	TRP47	Blood	THP-1	93371	-10.2789	-8.35371	1.60632	H3K27ac	up	1h	1nM_TCIP3	TRP47: THP-1 (SRX4548329)
SRX722348	TFs and others	NIPBL	Blood	RAMOS	14988	-8.84128	-7.4323	1.6058	H2BK20ac	up	1h	1nM_TCIP3	NIPBL: RAMOS (SRX722348)
SRX11865065	TFs and others	RNF2	Blood	SU-DHL-4	3539	-3.01384	-2.23911	1.60543	H2BK20ac	up	1h	1nM_TCIP3	RNF2: SU-DHL-4 (SRX11865065)
SRX5574377	TFs and others	SPI1	Blood	Macrophages	12534	-4.78214	-3.75249	1.60454	H2BK20ac	up	1h	1nM_TCIP3	SPI1: Macrophages (SRX5574377)
SRX2636096	TFs and others	ETV6	Blood	GM12878	7731	-4.20787	-3.25687	1.60318	H2BK20ac	up	1h	1nM_TCIP3	ETV6: GM12878 (SRX2636096)
SRX5457184	TFs and others	SRF	Blood	GM12878	7713	-3.89803	-2.9879	1.60209	H2BK20ac	up	1h	1nM_TCIP3	SRF: GM12878 (SRX5457184)
SRX9534426	TFs and others	POU2AF1	Blood	Tonsil germinal center cells	31789	-16.3053	-14.4177	1.6006	H2BK20ac	up	1h	1nM_TCIP3	POU2AF1: Tonsil germinal center cells (SRX9534426)
SRX21480182	TFs and others	FOS	Blood	MV-4-11	12237	-4.9043	-3.86178	1.59982	H2BK20ac	up	1h	1nM_TCIP3	FOS: MV-4-11 (SRX21480182)
SRX017872	TFs and others	RELA	Blood	GM19099	4619	-3.0573	-2.27403	1.59966	H2BK20ac	up	1h	1nM_TCIP3	RELA: GM19099 (SRX017872)
SRX5457563	TFs and others	KLF5	Blood	GM12878	2362	-3.06867	-2.56392	1.59558	H2BK20ac	up	2h	1nM_TCIP3	KLF5: GM12878 (SRX5457563)
SRX3322585	TFs and others	RAD51	Blood	GM12878	5585	-3.56599	-2.7084	1.59529	H2BK20ac	up	1h	1nM_TCIP3	RAD51: GM12878 (SRX3322585)
SRX5457333	TFs and others	MEF2B	Blood	GM12878	30729	-14.9385	-13.0943	1.59404	H2BK20ac	up	1h	1nM_TCIP3	MEF2B: GM12878 (SRX5457333)
SRX2548278	TFs and others	IRF4	Blood	KK1	11026	-2.87519	-2.12245	1.59313	H2BK20ac	up	1h	1nM_TCIP3	IRF4: KK1 (SRX2548278)
SRX17159336	TFs and others	ZNF384	Blood	JIH-5	18960	-5.76869	-4.62102	1.5881	H2BK20ac	up	1h	1nM_TCIP3	ZNF384: JIH-5 (SRX17159336)
SRX12118515	TFs and others	POU2F2	Blood	OCI-LY-7	45522	-22.9646	-20.6307	1.58727	H2BK20ac	up	1h	1nM_TCIP3	POU2F2: OCI-LY-7 (SRX12118515)
SRX3322983	TFs and others	ZNF217	Blood	GM12878	8414	-4.74402	-3.71941	1.58699	H2BK20ac	up	1h	1nM_TCIP3	ZNF217: GM12878 (SRX3322983)
SRX9534427	TFs and others	POU2AF1	Blood	Tonsil germinal center cells	37209	-17.7333	-15.7253	1.5863	H2BK20ac	up	1h	1nM_TCIP3	POU2AF1: Tonsil germinal center cells (SRX9534427)
SRX7807558	TFs and others	GATA3	Blood	GM12878	11439	-5.07727	-4.01127	1.58615	H2BK20ac	up	1h	1nM_TCIP3	GATA3: GM12878 (SRX7807558)
SRX097095	TFs and others	CEBPA	Blood	U-937	57734	-11.249	-9.66922	1.58235	H2BK20ac	up	1h	1nM_TCIP3	CEBPA: U-937 (SRX097095)
SRX1491250	TFs and others	TCF4	Blood	CAL-1	47871	-17.1414	-15.1899	1.58167	H2BK20ac	up	1h	1nM_TCIP3	TCF4: CAL-1 (SRX1491250)
SRX5574354	TFs and others	SPI1	Blood	Monocytes	55017	-11.3306	-9.7371	1.58084	H2BK20ac	up	1h	1nM_TCIP3	SPI1: Monocytes (SRX5574354)
SRX3322516	TFs and others	IKZF2	Blood	GM12878	32864	-13.7393	-11.9421	1.57866	H2BK20ac	up	1h	1nM_TCIP3	IKZF2: GM12878 (SRX3322516)
SRX017871	TFs and others	RELA	Blood	GM19099	13820	-6.71534	-5.47141	1.57859	H2BK20ac	up	1h	1nM_TCIP3	RELA: GM19099 (SRX017871)
SRX1477665	TFs and others	MED12	Blood	CD34 Hematopoietic stem cells	3279	-2.58547	-2.12565	1.5777	H2BK20ac	up	2h	1nM_TCIP3	MED12: CD34 Hematopoietic stem cells (SRX1477665)
SRX18173776	TFs and others	GFP	Blood	B cells	45479	-8.36634	-6.99096	1.57762	H2BK20ac	up	1h	1nM_TCIP3	GFP: B cells (SRX18173776)
SRX9317675	TFs and others	FOXC1	Blood	Fujioka	19550	-4.03355	-3.10523	1.57529	H2BK20ac	up	1h	1nM_TCIP3	FOXC1: Fujioka (SRX9317675)
SRX084599	TFs and others	BCL6	Blood	OCI-LY1	11589	-10.5574	-9.40048	1.56545	H2BK20ac	up	2h	1nM_TCIP3	BCL6: OCI-LY1 (SRX084599)
SRX017913	TFs and others	RELA	Blood	GM12891	17094	-7.23983	-5.95882	1.56496	H2BK20ac	up	1h	1nM_TCIP3	RELA: GM12891 (SRX017913)
SRX3321886	TFs and others	ZNF24	Blood	GM12878	8350	-3.15355	-2.35714	1.56401	H2BK20ac	up	1h	1nM_TCIP3	ZNF24: GM12878 (SRX3321886)
SRX2423915	TFs and others	TARDBP	Blood	GM12878	10475	-5.63564	-4.5043	1.56311	H2BK20ac	up	1h	1nM_TCIP3	TARDBP: GM12878 (SRX2423915)
SRX3322138	TFs and others	ATF7	Blood	GM12878	19734	-9.05389	-7.63259	1.56294	H2BK20ac	up	1h	1nM_TCIP3	ATF7: GM12878 (SRX3322138)
SRX12684447	TFs and others	SPI1	Blood	MOLM-13	108855	-16.5481	-14.6418	1.56213	H2BK20ac	up	1h	1nM_TCIP3	SPI1: MOLM-13 (SRX12684447)
SRX3322515	TFs and others	IKZF2	Blood	GM12878	23324	-10.9735	-9.41779	1.56186	H2BK20ac	up	1h	1nM_TCIP3	IKZF2: GM12878 (SRX3322515)
SRX24006143	TFs and others	SPI1	Blood	RIVA	34293	-13.0799	-11.3237	1.56089	H2BK20ac	up	1h	1nM_TCIP3	SPI1: RIVA (SRX24006143)
SRX100443	TFs and others	SPI1	Blood	GM12891	64791	-17.7126	-15.7106	1.56048	H2BK20ac	up	1h	1nM_TCIP3	SPI1: GM12891 (SRX100443)
SRX2770856	TFs and others	SPI1	Blood	Macrophages	31028	-7.21145	-5.93157	1.56041	H2BK20ac	up	1h	1nM_TCIP3	SPI1: Macrophages (SRX2770856)
SRX5574362	TFs and others	SPI1	Blood	Dendritic Cells	67653	-12.4369	-10.7675	1.55839	H2BK20ac	up	1h	1nM_TCIP3	SPI1: Dendritic Cells (SRX5574362)
SRX9741172	TFs and others	ATF4	Blood	OCI-AML3	12588	-5.73286	-4.94742	1.55827	H2BK20ac	up	2h	1nM_TCIP3	ATF4: OCI-AML3 (SRX9741172)
SRX093189	TFs and others	SPI1	Blood	Macrophages	56245	-10.4909	-8.96202	1.55793	H2BK20ac	up	1h	1nM_TCIP3	SPI1: Macrophages (SRX093189)
SRX3323055	TFs and others	NONO	Blood	K-562	2693	-2.87863	-2.39286	1.55751	H2BK20ac	up	2h	1nM_TCIP3	NONO: K-562 (SRX3323055)
SRX10119122	TFs and others	LYL1	Blood	MV-4-11	11299	-3.99872	-3.07439	1.55565	H2BK20ac	up	1h	1nM_TCIP3	LYL1: MV-4-11 (SRX10119122)
SRX5157165	TFs and others	CEBPA	Blood	THP-1	17577	-2.94816	-2.18628	1.55509	H2BK20ac	up	1h	1nM_TCIP3	CEBPA: THP-1 (SRX5157165)
SRX9741172	TFs and others	ATF4	Blood	OCI-AML3	12588	-3.07772	-2.29084	1.55388	H2BK20ac	up	1h	1nM_TCIP3	ATF4: OCI-AML3 (SRX9741172)
SRX5574367	TFs and others	SPI1	Blood	Dendritic Cells	31505	-8.62867	-7.23755	1.55374	H2BK20ac	up	1h	1nM_TCIP3	SPI1: Dendritic Cells (SRX5574367)
SRX3322586	TFs and others	RAD51	Blood	GM12878	13648	-6.19053	-4.99543	1.55325	H2BK20ac	up	1h	1nM_TCIP3	RAD51: GM12878 (SRX3322586)
SRX150359	TFs and others	RELA	Blood	GM19193	18298	-8.07088	-6.71474	1.55254	H2BK20ac	up	1h	1nM_TCIP3	RELA: GM19193 (SRX150359)
SRX18173775	TFs and others	GFP	Blood	B cells	61658	-10.3471	-8.83071	1.55164	H2BK20ac	up	1h	1nM_TCIP3	GFP: B cells (SRX18173775)
SRX5574389	TFs and others	SPI1	Blood	THP-1	50670	-9.70493	-8.23229	1.55148	H2BK20ac	up	1h	1nM_TCIP3	SPI1: THP-1 (SRX5574389)
SRX21805435	TFs and others	CEBPA	Blood	THP-1	37145	-8.03959	-6.6888	1.54732	H2BK20ac	up	1h	1nM_TCIP3	CEBPA: THP-1 (SRX21805435)
SRX10119124	TFs and others	LYL1	Blood	MV-4-11	10186	-3.40108	-2.56957	1.5465	H2BK20ac	up	1h	1nM_TCIP3	LYL1: MV-4-11 (SRX10119124)
SRX9234587	TFs and others	BATF3	Blood	KARPAS-299	26681	-4.85765	-3.81903	1.54398	H2BK20ac	up	1h	1nM_TCIP3	BATF3: KARPAS-299 (SRX9234587)
SRX185893	TFs and others	BCL6	Blood	B cells	4809	-4.74419	-4.06946	1.54366	H2BK20ac	up	2h	1nM_TCIP3	BCL6: B cells (SRX185893)
SRX5574369	TFs and others	SPI1	Blood	Dendritic Cells	44698	-9.12777	-7.6954	1.54363	H2BK20ac	up	1h	1nM_TCIP3	SPI1: Dendritic Cells (SRX5574369)
SRX6800710	TFs and others	IRF4	Blood	CAR-T cells	15922	-5.12993	-4.05276	1.54241	H2BK20ac	up	1h	1nM_TCIP3	IRF4: CAR-T cells (SRX6800710)
SRX24006140	TFs and others	SPI1	Blood	RIVA	17987	-7.59022	-6.28598	1.54103	H2BK20ac	up	1h	1nM_TCIP3	SPI1: RIVA (SRX24006140)
SRX2424493	TFs and others	TRIM22	Blood	GM12878	14350	-5.36734	-4.25864	1.5403	H2BK20ac	up	1h	1nM_TCIP3	TRIM22: GM12878 (SRX2424493)
SRX5457185	TFs and others	SRF	Blood	GM12878	14814	-6.35977	-5.14474	1.54019	H2BK20ac	up	1h	1nM_TCIP3	SRF: GM12878 (SRX5457185)
SRX347429	TFs and others	STAT3	Blood	U-2932	19147	-8.70082	-7.3053	1.53964	H2BK20ac	up	1h	1nM_TCIP3	STAT3: U-2932 (SRX347429)
SRX22183928	TFs and others	SPI1	Blood	Jiyoye	50449	-10.9885	-9.42636	1.53932	H2BK20ac	up	1h	1nM_TCIP3	SPI1: Jiyoye (SRX22183928)
SRX3322629	TFs and others	CEBPG	Blood	K-562	16841	-3.59815	-2.73627	1.5393	H2BK20ac	up	1h	1nM_TCIP3	CEBPG: K-562 (SRX3322629)
SRX097096	TFs and others	CEBPA	Blood	U-937	27232	-5.08348	-4.01679	1.53858	H2BK20ac	up	1h	1nM_TCIP3	CEBPA: U-937 (SRX097096)
SRX5574365	TFs and others	SPI1	Blood	Dendritic Cells	69068	-13.6037	-11.8102	1.53838	H2BK20ac	up	1h	1nM_TCIP3	SPI1: Dendritic Cells (SRX5574365)
SRX097097	TFs and others	SMAD1	Blood	U-937	36248	-7.9324	-6.5934	1.53806	H2BK20ac	up	1h	1nM_TCIP3	SMAD1: U-937 (SRX097097)
SRX5574371	TFs and others	SPI1	Blood	Monocytes	10671	-3.59215	-2.7307	1.53765	H2BK20ac	up	1h	1nM_TCIP3	SPI1: Monocytes (SRX5574371)
ERX626855	TFs and others	SPI1	Blood	U-937	9861	-3.06372	-2.27973	1.53701	H2BK20ac	up	1h	1nM_TCIP3	SPI1: U-937 (ERX626855)
SRX5574363	TFs and others	SPI1	Blood	Dendritic Cells	74969	-12.7658	-11.0558	1.53491	H2BK20ac	up	1h	1nM_TCIP3	SPI1: Dendritic Cells (SRX5574363)
SRX13681308	TFs and others	RUNX3	Blood	Lymphoblastoid cell line	24274	-9.3188	-7.87506	1.53371	H2BK20ac	up	1h	1nM_TCIP3	RUNX3: Lymphoblastoid cell line (SRX13681308)
SRX627430	TFs and others	SPI1	Blood	Dendritic Cells	77622	-13.5334	-11.7472	1.53362	H2BK20ac	up	1h	1nM_TCIP3	SPI1: Dendritic Cells (SRX627430)
SRX11513469	TFs and others	MAFB	Blood	Dendritic Cells	8748	-2.84399	-2.09724	1.53346	H2BK20ac	up	1h	1nM_TCIP3	MAFB: Dendritic Cells (SRX11513469)
SRX3322198	TFs and others	ZNF589	Blood	K-562	8454	-3.60774	-2.7437	1.53342	H2BK20ac	up	1h	1nM_TCIP3	ZNF589: K-562 (SRX3322198)
SRX22541955	TFs and others	IRF4	Blood	NCI-H929	10439	-3.36809	-2.54057	1.53255	H2BK20ac	up	1h	1nM_TCIP3	IRF4: NCI-H929 (SRX22541955)
SRX10119136	TFs and others	RUNX1	Blood	MV-4-11	53520	-11.0451	-9.47861	1.53203	H2BK20ac	up	1h	1nM_TCIP3	RUNX1: MV-4-11 (SRX10119136)
SRX2548282	TFs and others	BATF3	Blood	ST1	25111	-4.18858	-3.24127	1.53076	H2BK20ac	up	1h	1nM_TCIP3	BATF3: ST1 (SRX2548282)
SRX14869352	TFs and others	SPI1	Blood	MOLM-13	75038	-12.1032	-10.458	1.53037	H2BK20ac	up	1h	1nM_TCIP3	SPI1: MOLM-13 (SRX14869352)
SRX6813408	TFs and others	ATF4	Blood	CD4+ T cells	18831	-5.9069	-4.7414	1.52775	H2BK20ac	up	1h	1nM_TCIP3	ATF4: CD4+ T cells (SRX6813408)
SRX10478391	TFs and others	TEAD1	Blood	K-562	5332	-2.67717	-2.20698	1.52715	H2BK20ac	up	2h	1nM_TCIP3	TEAD1: K-562 (SRX10478391)
SRX3322088	TFs and others	ZNF175	Blood	K-562	9343	-3.40486	-2.57268	1.52677	H2BK20ac	up	1h	1nM_TCIP3	ZNF175: K-562 (SRX3322088)
SRX18259603	TFs and others	BCL6	Blood	B-ALL	13926	-9.42499	-8.36379	1.52454	H2BK20ac	up	2h	1nM_TCIP3	BCL6: B-ALL (SRX18259603)
SRX5457204	TFs and others	ARNT	Blood	GM12878	8756	-4.40415	-3.43035	1.52289	H2BK20ac	up	1h	1nM_TCIP3	ARNT: GM12878 (SRX5457204)
SRX2268283	TFs and others	SPI1	Blood	THP-1	67649	-11.5593	-9.95403	1.52257	H2BK20ac	up	1h	1nM_TCIP3	SPI1: THP-1 (SRX2268283)
SRX18173777	TFs and others	GFP	Blood	B cells	78637	-11.3097	-9.72082	1.522	H2BK20ac	up	1h	1nM_TCIP3	GFP: B cells (SRX18173777)
SRX12684451	TFs and others	SPI1	Blood	MOLM-13	53837	-8.71951	-7.31955	1.52169	H2BK20ac	up	1h	1nM_TCIP3	SPI1: MOLM-13 (SRX12684451)
SRX190177	TFs and others	STAT5A	Blood	GM12878	21507	-8.56721	-7.17899	1.52156	H2BK20ac	up	1h	1nM_TCIP3	STAT5A: GM12878 (SRX190177)
SRX3322769	TFs and others	IKZF2	Blood	GM12878	36643	-13.5101	-11.7333	1.51674	H2BK20ac	up	1h	1nM_TCIP3	IKZF2: GM12878 (SRX3322769)
SRX1456192	TFs and others	EBF1	Blood	Mutu	32298	-9.92396	-8.42969	1.51658	H2BK20ac	up	1h	1nM_TCIP3	EBF1: Mutu (SRX1456192)
SRX20210925	TFs and others	RBPJ	Blood	U-2932	10418	-5.99229	-4.81626	1.51468	H2BK20ac	up	1h	1nM_TCIP3	RBPJ: U-2932 (SRX20210925)
SRX13681306	TFs and others	RUNX3	Blood	Lymphoblastoid cell line	36682	-12.3414	-10.6802	1.5146	H2BK20ac	up	1h	1nM_TCIP3	RUNX3: Lymphoblastoid cell line (SRX13681306)
SRX092315	TFs and others	GATA3	Blood	Th2 Cells	10228	-2.87417	-2.12177	1.51404	H2BK20ac	up	1h	1nM_TCIP3	GATA3: Th2 Cells (SRX092315)
SRX3322449	TFs and others	RELB	Blood	GM12878	13753	-6.41012	-5.18922	1.51399	H2BK20ac	up	1h	1nM_TCIP3	RELB: GM12878 (SRX3322449)
SRX14869351	TFs and others	SPI1	Blood	MOLM-13	69879	-10.8447	-9.29742	1.51322	H2BK20ac	up	1h	1nM_TCIP3	SPI1: MOLM-13 (SRX14869351)
SRX10119134	TFs and others	RUNX1	Blood	MV-4-11	51808	-9.95928	-8.46315	1.51191	H2BK20ac	up	1h	1nM_TCIP3	RUNX1: MV-4-11 (SRX10119134)
SRX18173778	TFs and others	GFP	Blood	B cells	60373	-8.44686	-7.06582	1.5112	H2BK20ac	up	1h	1nM_TCIP3	GFP: B cells (SRX18173778)
SRX3098198	TFs and others	CEBPA	Blood	Kasumi-1	16066	-3.02134	-2.24564	1.5106	H2BK20ac	up	1h	1nM_TCIP3	CEBPA: Kasumi-1 (SRX3098198)
SRX190201	TFs and others	TCF3	Blood	GM12878	21289	-8.79225	-7.38781	1.5104	H2BK20ac	up	1h	1nM_TCIP3	TCF3: GM12878 (SRX190201)
SRX656349	TFs and others	PBX1	Blood	ICN12	44527	-11.4567	-9.85618	1.51037	H2BK20ac	up	1h	1nM_TCIP3	PBX1: ICN12 (SRX656349)
SRX831874	TFs and others	STAT5B	Blood	CD8+ T cells	10327	-3.69737	-2.8179	1.50973	H2BK20ac	up	1h	1nM_TCIP3	STAT5B: CD8+ T cells (SRX831874)
SRX2424649	TFs and others	TRIM24	Blood	K-562	17852	-4.62695	-3.62374	1.50958	H2BK20ac	up	1h	1nM_TCIP3	TRIM24: K-562 (SRX2424649)
ERX626851	TFs and others	SPI1	Blood	U-937	13413	-3.61785	-2.75207	1.50853	H2BK20ac	up	1h	1nM_TCIP3	SPI1: U-937 (ERX626851)
SRX18154287	TFs and others	SMARCA4	Blood	THP-1	28403	-6.32947	-5.11927	1.50786	H2BK20ac	up	1h	1nM_TCIP3	SMARCA4: THP-1 (SRX18154287)
SRX13367419	TFs and others	ESR2	Blood	GRANTA-519	13070	-4.35242	-3.38526	1.50782	H2BK20ac	up	1h	1nM_TCIP3	ESR2: GRANTA-519 (SRX13367419)
SRX10212069	TFs and others	CEBPB	Blood	CD4+ T cells	24143	-6.13153	-4.94105	1.50765	H2BK20ac	up	1h	1nM_TCIP3	CEBPB: CD4+ T cells (SRX10212069)
SRX1048461	TFs and others	SPI1	Blood	DOHH-2	61646	-12.5466	-10.8602	1.50687	H2BK20ac	up	1h	1nM_TCIP3	SPI1: DOHH-2 (SRX1048461)
SRX14869358	TFs and others	SPI1	Blood	MOLM-13	62999	-9.10752	-7.67834	1.50555	H2BK20ac	up	1h	1nM_TCIP3	SPI1: MOLM-13 (SRX14869358)
SRX3927297	TFs and others	DPF2	Blood	MOLM-13	51248	-12.2862	-10.6304	1.50521	H2BK20ac	up	1h	1nM_TCIP3	DPF2: MOLM-13 (SRX3927297)
SRX190187	TFs and others	FOXM1	Blood	GM12878	36219	-12.3516	-10.6862	1.50412	H2BK20ac	up	1h	1nM_TCIP3	FOXM1: GM12878 (SRX190187)
SRX2424107	TFs and others	NFE2	Blood	K-562	26651	-7.78872	-6.83983	1.50346	H2BK20ac	up	2h	1nM_TCIP3	NFE2: K-562 (SRX2424107)
SRX8418557	TFs and others	KMT2A	Blood	Bone Marrow Cells	15512	-6.96718	-5.70281	1.50316	H2BK20ac	up	1h	1nM_TCIP3	KMT2A: Bone Marrow Cells (SRX8418557)
SRX2423914	TFs and others	TARDBP	Blood	GM12878	9769	-4.44133	-3.46248	1.50268	H2BK20ac	up	1h	1nM_TCIP3	TARDBP: GM12878 (SRX2423914)
SRX18154279	TFs and others	SPI1	Blood	THP-1	63430	-10.2249	-8.71559	1.50255	H2BK20ac	up	1h	1nM_TCIP3	SPI1: THP-1 (SRX18154279)
SRX2268282	TFs and others	SPI1	Blood	THP-1	51503	-9.07798	-7.65471	1.5023	H2BK20ac	up	1h	1nM_TCIP3	SPI1: THP-1 (SRX2268282)
SRX18444036	TFs and others	STAT5B	Blood	HSB-2	6013	-2.60196	-2.1406	1.50192	H2BK20ac	up	2h	1nM_TCIP3	STAT5B: HSB-2 (SRX18444036)
SRX11343127	TFs and others	FOXC1	Blood	Acute myeloid leukemia	30291	-7.6036	-6.29697	1.5018	H2BK20ac	up	1h	1nM_TCIP3	FOXC1: Acute myeloid leukemia (SRX11343127)
SRX5574355	TFs and others	SPI1	Blood	Monocytes	69867	-11.6244	-10.0119	1.50133	H2BK20ac	up	1h	1nM_TCIP3	SPI1: Monocytes (SRX5574355)
SRX5457291	TFs and others	ATF4	Blood	K-562	22089	-4.57227	-3.57733	1.50125	H2BK20ac	up	1h	1nM_TCIP3	ATF4: K-562 (SRX5457291)
SRX248931	TFs and others	FLI1	Blood	CD34+	8678	-3.2079	-2.40552	1.50078	H2BK20ac	up	1h	1nM_TCIP3	FLI1: CD34+ (SRX248931)
SRX158111	TFs and others	TAL1	Blood	RPMI 8402	18390	-3.6386	-2.7689	1.49868	H2BK20ac	up	1h	1nM_TCIP3	TAL1: RPMI 8402 (SRX158111)
SRX627428	TFs and others	SPI1	Blood	Dendritic Cells	84072	-12.7604	-11.0534	1.49765	H2BK20ac	up	1h	1nM_TCIP3	SPI1: Dendritic Cells (SRX627428)
ERX626868	TFs and others	SPI1	Blood	U-937	10000	-2.76222	-2.02727	1.49663	H2BK20ac	up	1h	1nM_TCIP3	SPI1: U-937 (ERX626868)
SRX2630323	TFs and others	EED	Blood	GM12878	26613	-9.21527	-7.77806	1.49619	H2BK20ac	up	1h	1nM_TCIP3	EED: GM12878 (SRX2630323)
SRX5141098	TFs and others	SPI1	Blood	THP-1	93765	-13.0508	-11.2994	1.49502	H2BK20ac	up	1h	1nM_TCIP3	SPI1: THP-1 (SRX5141098)
SRX3322448	TFs and others	RELB	Blood	GM12878	24829	-9.54805	-8.08754	1.49308	H2BK20ac	up	1h	1nM_TCIP3	RELB: GM12878 (SRX3322448)
ERX626782	TFs and others	SPI1	Blood	HL-60	21962	-4.70503	-3.68911	1.49301	H2BK20ac	up	1h	1nM_TCIP3	SPI1: HL-60 (ERX626782)
SRX1397386	TFs and others	GATA2	Blood	CD34+	28891	-5.10209	-4.03236	1.49254	H2BK20ac	up	1h	1nM_TCIP3	GATA2: CD34+ (SRX1397386)
SRX2423489	TFs and others	TAL1	Blood	K-562	20275	-3.28724	-2.46839	1.49159	H2BK20ac	up	1h	1nM_TCIP3	TAL1: K-562 (SRX2423489)
SRX9741173	TFs and others	ATF4	Blood	OCI-AML3	18191	-5.55107	-4.78264	1.49095	H2BK20ac	up	2h	1nM_TCIP3	ATF4: OCI-AML3 (SRX9741173)
SRX14869359	TFs and others	SPI1	Blood	MOLM-13	63886	-8.81277	-7.40531	1.48877	H2BK20ac	up	1h	1nM_TCIP3	SPI1: MOLM-13 (SRX14869359)
SRX150662	TFs and others	RCOR1	Blood	GM12878	8450	-3.74283	-2.85658	1.48814	H2BK20ac	up	1h	1nM_TCIP3	RCOR1: GM12878 (SRX150662)
SRX093190	TFs and others	CEBPB	Blood	Macrophages	27381	-4.42147	-3.44599	1.4876	H2BK20ac	up	1h	1nM_TCIP3	CEBPB: Macrophages (SRX093190)
SRX2140211	TFs and others	HDAC2	Blood	MM.1S	17734	-5.7068	-4.56574	1.48724	H2BK20ac	up	1h	1nM_TCIP3	HDAC2: MM.1S (SRX2140211)
SRX3591825	TFs and others	MEF2C	Blood	MOLM-13	58245	-12.4844	-10.8038	1.48659	H2BK20ac	up	1h	1nM_TCIP3	MEF2C: MOLM-13 (SRX3591825)
SRX18154280	TFs and others	SPI1	Blood	THP-1	94067	-13.4939	-11.722	1.48631	H2BK20ac	up	1h	1nM_TCIP3	SPI1: THP-1 (SRX18154280)
SRX5457332	TFs and others	MEF2B	Blood	GM12878	24636	-9.07757	-7.65471	1.48602	H2BK20ac	up	1h	1nM_TCIP3	MEF2B: GM12878 (SRX5457332)
SRX9741173	TFs and others	ATF4	Blood	OCI-AML3	18191	-2.94054	-2.18012	1.48565	H2BK20ac	up	1h	1nM_TCIP3	ATF4: OCI-AML3 (SRX9741173)
SRX475751	TFs and others	EP300	Blood	GM12878	19839	-6.71999	-5.47479	1.4854	H2BK20ac	up	1h	1nM_TCIP3	EP300: GM12878 (SRX475751)
SRX656350	TFs and others	EP300	Blood	ICN12	18335	-2.93392	-2.32359	1.48483	H3K27ac	up	1h	1nM_TCIP3	EP300: ICN12 (SRX656350)
SRX150362	TFs and others	RELA	Blood	GM18526	17447	-6.39995	-5.18003	1.48462	H2BK20ac	up	1h	1nM_TCIP3	RELA: GM18526 (SRX150362)
SRX4001821	TFs and others	SPI1	Blood	Macrophages	105303	-14.5252	-12.7091	1.48421	H2BK20ac	up	1h	1nM_TCIP3	SPI1: Macrophages (SRX4001821)
SRX2423727	TFs and others	MTA2	Blood	GM12878	39690	-12.0241	-10.3892	1.48414	H2BK20ac	up	1h	1nM_TCIP3	MTA2: GM12878 (SRX2423727)
SRX5574356	TFs and others	SPI1	Blood	Monocytes	53089	-8.91029	-7.49384	1.48411	H2BK20ac	up	1h	1nM_TCIP3	SPI1: Monocytes (SRX5574356)
SRX15986419	TFs and others	CEBPA	Blood	THP-1	49946	-7.46827	-6.17347	1.4841	H2BK20ac	up	1h	1nM_TCIP3	CEBPA: THP-1 (SRX15986419)
SRX7807559	TFs and others	GATA3	Blood	GM12878	14312	-4.9632	-3.91344	1.48318	H2BK20ac	up	1h	1nM_TCIP3	GATA3: GM12878 (SRX7807559)
SRX100408	TFs and others	SP1	Blood	GM12878	40074	-12.9042	-11.1819	1.48236	H2BK20ac	up	1h	1nM_TCIP3	SP1: GM12878 (SRX100408)
SRX10119135	TFs and others	RUNX1	Blood	MV-4-11	59689	-10.3724	-8.85341	1.48197	H2BK20ac	up	1h	1nM_TCIP3	RUNX1: MV-4-11 (SRX10119135)
SRX5574375	TFs and others	SPI1	Blood	Macrophages	66383	-10.3917	-8.87075	1.48182	H2BK20ac	up	1h	1nM_TCIP3	SPI1: Macrophages (SRX5574375)
SRX150599	TFs and others	MAFF	Blood	K-562	29641	-7.5593	-6.62694	1.48087	H2BK20ac	up	2h	1nM_TCIP3	MAFF: K-562 (SRX150599)
SRX5574376	TFs and others	SPI1	Blood	Macrophages	40072	-7.50941	-6.20992	1.48062	H2BK20ac	up	1h	1nM_TCIP3	SPI1: Macrophages (SRX5574376)
SRX1397389	TFs and others	SMAD1	Blood	CD34+	14209	-3.53721	-2.68597	1.48041	H2BK20ac	up	1h	1nM_TCIP3	SMAD1: CD34+ (SRX1397389)
SRX10212062	TFs and others	CEBPB	Blood	THP-1	48845	-6.71396	-5.47141	1.47689	H2BK20ac	up	1h	1nM_TCIP3	CEBPB: THP-1 (SRX10212062)
SRX2574236	TFs and others	GATA2	Blood	SKH1	13842	-3.73095	-2.84652	1.47452	H2BK20ac	up	1h	1nM_TCIP3	GATA2: SKH1 (SRX2574236)
SRX698189	TFs and others	SPI1	Blood	Kasumi-1	24440	-5.57972	-4.45157	1.47348	H2BK20ac	up	1h	1nM_TCIP3	SPI1: Kasumi-1 (SRX698189)
SRX3824041	TFs and others	SPI1	Blood	THP-1	86292	-11.8276	-10.2078	1.47152	H2BK20ac	up	1h	1nM_TCIP3	SPI1: THP-1 (SRX3824041)
SRX2635837	TFs and others	CBX5	Blood	GM12878	11187	-4.05861	-3.12524	1.47147	H2BK20ac	up	1h	1nM_TCIP3	CBX5: GM12878 (SRX2635837)
SRX10954235	TFs and others	BATF	Blood	CD4+ T cells	24885	-4.99707	-3.94196	1.47078	H2BK20ac	up	1h	1nM_TCIP3	BATF: CD4+ T cells (SRX10954235)
SRX2268284	TFs and others	SPI1	Blood	THP-1	96487	-12.0164	-10.3841	1.46941	H2BK20ac	up	1h	1nM_TCIP3	SPI1: THP-1 (SRX2268284)
SRX204409	TFs and others	BRD4	Blood	P493-6	6265	-3.15448	-2.35733	1.46814	H2BK20ac	up	1h	1nM_TCIP3	BRD4: P493-6 (SRX204409)
SRX3322770	TFs and others	IKZF2	Blood	GM12878	43970	-13.0785	-11.3237	1.46735	H2BK20ac	up	1h	1nM_TCIP3	IKZF2: GM12878 (SRX3322770)
SRX10212064	TFs and others	CEBPB	Blood	THP-1	53463	-7.71146	-6.39661	1.46731	H2BK20ac	up	1h	1nM_TCIP3	CEBPB: THP-1 (SRX10212064)
SRX3322603	TFs and others	CBFA2T2	Blood	K-562	17042	-2.84786	-2.10078	1.46665	H2BK20ac	up	1h	1nM_TCIP3	CBFA2T2: K-562 (SRX3322603)
SRX1012538	TFs and others	BCL6	Blood	B cells	12244	-2.89538	-2.29241	1.46506	H3K27ac	up	1h	1nM_TCIP3	BCL6: B cells (SRX1012538)
SRX12118508	TFs and others	POU2AF1	Blood	B cells	14327	-6.39839	-5.17961	1.46385	H2BK20ac	up	1h	1nM_TCIP3	POU2AF1: B cells (SRX12118508)
SRX190185	TFs and others	MTA3	Blood	GM12878	34155	-10.5147	-8.9818	1.46382	H2BK20ac	up	1h	1nM_TCIP3	MTA3: GM12878 (SRX190185)
SRX10475760	TFs and others	KLF6	Blood	K-562	4653	-2.54551	-2.08926	1.46317	H2BK20ac	up	2h	1nM_TCIP3	KLF6: K-562 (SRX10475760)
SRX10976035	TFs and others	NR3C1	Blood	697	31109	-8.06025	-6.70545	1.46225	H2BK20ac	up	1h	1nM_TCIP3	NR3C1: 697 (SRX10976035)
SRX150509	TFs and others	BHLHE40	Blood	GM12878	36361	-11.2567	-9.67239	1.46131	H2BK20ac	up	1h	1nM_TCIP3	BHLHE40: GM12878 (SRX150509)
SRX5457292	TFs and others	ATF4	Blood	K-562	25289	-7.19699	-6.29069	1.46009	H2BK20ac	up	2h	1nM_TCIP3	ATF4: K-562 (SRX5457292)
SRX100407	TFs and others	PAX5	Blood	GM12878	31040	-9.25102	-7.81219	1.46004	H2BK20ac	up	1h	1nM_TCIP3	PAX5: GM12878 (SRX100407)
SRX150455	TFs and others	EBF1	Blood	GM12878	52394	-10.9859	-9.42591	1.4595	H2BK20ac	up	1h	1nM_TCIP3	EBF1: GM12878 (SRX150455)
SRX2268285	TFs and others	SPI1	Blood	THP-1	99357	-11.8555	-10.2332	1.45814	H2BK20ac	up	1h	1nM_TCIP3	SPI1: THP-1 (SRX2268285)
SRX725589	TFs and others	TAL1	Blood	T-ALL	33029	-6.05241	-4.86559	1.45728	H2BK20ac	up	1h	1nM_TCIP3	TAL1: T-ALL (SRX725589)
SRX4001961	TFs and others	SPI1	Blood	THP-1	48599	-7.44778	-6.15531	1.45713	H2BK20ac	up	1h	1nM_TCIP3	SPI1: THP-1 (SRX4001961)
SRX3586365	TFs and others	RUNX1	Blood	Pre-B lymphoblast cells	17883	-5.49641	-4.37536	1.45694	H2BK20ac	up	1h	1nM_TCIP3	RUNX1: Pre-B lymphoblast cells (SRX3586365)
SRX9004383	TFs and others	USF2	Blood	SEM	16844	-4.45551	-3.47455	1.45656	H2BK20ac	up	1h	1nM_TCIP3	USF2: SEM (SRX9004383)
SRX150557	TFs and others	RELA	Blood	GM12878	19874	-5.7175	-4.57561	1.45623	H2BK20ac	up	1h	1nM_TCIP3	RELA: GM12878 (SRX150557)
SRX4001818	TFs and others	SPI1	Blood	Macrophages	101259	-12.9686	-11.2336	1.45509	H2BK20ac	up	1h	1nM_TCIP3	SPI1: Macrophages (SRX4001818)
SRX1491252	TFs and others	TCF4	Blood	GEN2.2	71030	-14.6342	-12.8142	1.45485	H2BK20ac	up	1h	1nM_TCIP3	TCF4: GEN2.2 (SRX1491252)
SRX10212060	TFs and others	ATF4	Blood	THP-1	51880	-6.29199	-5.08614	1.45448	H2BK20ac	up	1h	1nM_TCIP3	ATF4: THP-1 (SRX10212060)
SRX5574381	TFs and others	SPI1	Blood	ML-2	40671	-6.2874	-5.08415	1.45367	H2BK20ac	up	1h	1nM_TCIP3	SPI1: ML-2 (SRX5574381)
SRX2268286	TFs and others	SPI1	Blood	THP-1	106330	-12.4992	-10.8157	1.45248	H2BK20ac	up	1h	1nM_TCIP3	SPI1: THP-1 (SRX2268286)
SRX4001819	TFs and others	SPI1	Blood	Macrophages	135510	-15.8744	-14.0047	1.45152	H2BK20ac	up	1h	1nM_TCIP3	SPI1: Macrophages (SRX4001819)
SRX1089832	TFs and others	SPI1	Blood	Hematopoietic Stem Cells	29105	-5.12582	-4.051	1.45012	H2BK20ac	up	1h	1nM_TCIP3	SPI1: Hematopoietic Stem Cells (SRX1089832)
SRX5574345	TFs and others	SPI1	Blood	Monocytes	58945	-8.88381	-7.47331	1.44998	H2BK20ac	up	1h	1nM_TCIP3	SPI1: Monocytes (SRX5574345)
SRX2424316	TFs and others	ATF3	Blood	K-562	24502	-4.6706	-3.66259	1.4478	H2BK20ac	up	1h	1nM_TCIP3	ATF3: K-562 (SRX2424316)
SRX10212061	TFs and others	ATF4	Blood	THP-1	46878	-6.54982	-5.31694	1.44778	H2BK20ac	up	1h	1nM_TCIP3	ATF4: THP-1 (SRX10212061)
SRX1456193	TFs and others	EBF1	Blood	B cells	9791	-3.22849	-2.42157	1.44633	H2BK20ac	up	1h	1nM_TCIP3	EBF1: B cells (SRX1456193)
SRX3322315	TFs and others	CEBPG	Blood	K-562	25741	-4.49905	-3.51395	1.44567	H2BK20ac	up	1h	1nM_TCIP3	CEBPG: K-562 (SRX3322315)
SRX5574342	TFs and others	SPI1	Blood	Monocytes	54748	-7.62127	-6.31223	1.44464	H2BK20ac	up	1h	1nM_TCIP3	SPI1: Monocytes (SRX5574342)
SRX18173771	TFs and others	GFP	Blood	B cells	20304	-2.82488	-2.07986	1.44382	H2BK20ac	up	1h	1nM_TCIP3	GFP: B cells (SRX18173771)
SRX2423524	TFs and others	NR4A1	Blood	K-562	7427	-3.46579	-2.92453	1.4438	H2BK20ac	up	2h	1nM_TCIP3	NR4A1: K-562 (SRX2423524)
SRX9004381	TFs and others	USF2	Blood	SEM	21174	-5.35221	-4.24427	1.44364	H2BK20ac	up	1h	1nM_TCIP3	USF2: SEM (SRX9004381)
SRX150353	TFs and others	RELA	Blood	GM19099	23630	-6.96269	-5.69941	1.4435	H2BK20ac	up	1h	1nM_TCIP3	RELA: GM19099 (SRX150353)
SRX10119127	TFs and others	LYL1	Blood	MV-4-11	32824	-5.98062	-4.80725	1.44334	H2BK20ac	up	1h	1nM_TCIP3	LYL1: MV-4-11 (SRX10119127)
SRX3824042	TFs and others	SPI1	Blood	THP-1	73598	-10.8761	-9.32673	1.44217	H2BK20ac	up	1h	1nM_TCIP3	SPI1: THP-1 (SRX3824042)
SRX3322604	TFs and others	CBFA2T2	Blood	K-562	19871	-3.02108	-2.24564	1.44145	H2BK20ac	up	1h	1nM_TCIP3	CBFA2T2: K-562 (SRX3322604)
SRX1477666	TFs and others	MED12	Blood	CD34 Hematopoietic stem cells	9624	-2.86936	-2.11826	1.44143	H2BK20ac	up	1h	1nM_TCIP3	MED12: CD34 Hematopoietic stem cells (SRX1477666)
SRX13681305	TFs and others	RUNX3	Blood	Lymphoblastoid cell line	40008	-10.0822	-8.57669	1.44123	H2BK20ac	up	1h	1nM_TCIP3	RUNX3: Lymphoblastoid cell line (SRX13681305)
SRX2636398	TFs and others	CBFB	Blood	GM12878	8314	-3.24362	-2.43328	1.44077	H2BK20ac	up	1h	1nM_TCIP3	CBFB: GM12878 (SRX2636398)
SRX4001959	TFs and others	SPI1	Blood	THP-1	74733	-9.71104	-8.23663	1.44059	H2BK20ac	up	1h	1nM_TCIP3	SPI1: THP-1 (SRX4001959)
SRX5574359	TFs and others	SPI1	Blood	Dendritic Cells	104700	-11.6393	-10.0244	1.44053	H2BK20ac	up	1h	1nM_TCIP3	SPI1: Dendritic Cells (SRX5574359)
SRX4001820	TFs and others	SPI1	Blood	Macrophages	130620	-14.8273	-12.9913	1.44015	H2BK20ac	up	1h	1nM_TCIP3	SPI1: Macrophages (SRX4001820)
SRX2268287	TFs and others	SPI1	Blood	THP-1	117212	-12.612	-10.9198	1.44002	H2BK20ac	up	1h	1nM_TCIP3	SPI1: THP-1 (SRX2268287)
SRX2424550	TFs and others	IKZF1	Blood	GM12878	25115	-7.59742	-6.29199	1.43657	H2BK20ac	up	1h	1nM_TCIP3	IKZF1: GM12878 (SRX2424550)
SRX1653203	TFs and others	NR4A1	Blood	Kasumi-1	22717	-3.78479	-2.89246	1.43591	H2BK20ac	up	1h	1nM_TCIP3	NR4A1: Kasumi-1 (SRX1653203)
SRX100434	TFs and others	TCF12	Blood	GM12878	29971	-8.707	-7.31001	1.43578	H2BK20ac	up	1h	1nM_TCIP3	TCF12: GM12878 (SRX100434)
SRX4001958	TFs and others	SPI1	Blood	THP-1	61992	-7.93939	-6.59909	1.43545	H2BK20ac	up	1h	1nM_TCIP3	SPI1: THP-1 (SRX4001958)
SRX2837386	TFs and others	REL	Blood	GM12878	10762	-3.27842	-2.46035	1.43504	H2BK20ac	up	1h	1nM_TCIP3	REL: GM12878 (SRX2837386)
SRX10212068	TFs and others	CEBPB	Blood	CD4+ T cells	15044	-3.43056	-2.59541	1.43461	H2BK20ac	up	1h	1nM_TCIP3	CEBPB: CD4+ T cells (SRX10212068)
SRX4484984	TFs and others	SPI1	Blood	SEM	59976	-8.26761	-6.89781	1.43417	H2BK20ac	up	1h	1nM_TCIP3	SPI1: SEM (SRX4484984)
SRX2458137	TFs and others	MED1	Blood	GM12878	9072	-3.42375	-2.58941	1.43215	H2BK20ac	up	1h	1nM_TCIP3	MED1: GM12878 (SRX2458137)
SRX100579	TFs and others	POU2F2	Blood	GM12878	43077	-11.091	-9.52013	1.43072	H2BK20ac	up	1h	1nM_TCIP3	POU2F2: GM12878 (SRX100579)
SRX2424471	TFs and others	MAFG	Blood	K-562	22717	-5.64791	-4.87	1.43018	H2BK20ac	up	2h	1nM_TCIP3	MAFG: K-562 (SRX2424471)
SRX4001960	TFs and others	SPI1	Blood	THP-1	53767	-7.04953	-5.77748	1.42941	H2BK20ac	up	1h	1nM_TCIP3	SPI1: THP-1 (SRX4001960)
SRX10976039	TFs and others	NR3C1	Blood	697	30930	-7.12638	-5.84763	1.42917	H2BK20ac	up	1h	1nM_TCIP3	NR3C1: 697 (SRX10976039)
SRX10212063	TFs and others	CEBPB	Blood	THP-1	52114	-6.29156	-5.08614	1.42877	H2BK20ac	up	1h	1nM_TCIP3	CEBPB: THP-1 (SRX10212063)
SRX2630446	TFs and others	NFE2	Blood	K-562	19320	-6.06857	-5.25245	1.4286	H2BK20ac	up	2h	1nM_TCIP3	NFE2: K-562 (SRX2630446)
SRX100387	TFs and others	BCL3	Blood	GM12878	24415	-4.98745	-3.93301	1.42791	H2BK20ac	up	1h	1nM_TCIP3	BCL3: GM12878 (SRX100387)
SRX1089833	TFs and others	SPI1	Blood	Hematopoietic Stem Cells	116589	-12.9952	-11.2537	1.42787	H2BK20ac	up	1h	1nM_TCIP3	SPI1: Hematopoietic Stem Cells (SRX1089833)
SRX689472	TFs and others	BCOR	Blood	OCI-LY1	32161	-8.44937	-7.0669	1.42742	H2BK20ac	up	1h	1nM_TCIP3	BCOR: OCI-LY1 (SRX689472)
SRX666439	TFs and others	BCL6	Blood	CD4+ T cells	12413	-3.86373	-2.96218	1.42483	H2BK20ac	up	1h	1nM_TCIP3	BCL6: CD4+ T cells (SRX666439)
SRX2635838	TFs and others	CBX5	Blood	GM12878	14181	-3.91082	-2.99779	1.42315	H2BK20ac	up	1h	1nM_TCIP3	CBX5: GM12878 (SRX2635838)
SRX2424470	TFs and others	MAFG	Blood	K-562	25825	-5.86107	-5.0628	1.42209	H2BK20ac	up	2h	1nM_TCIP3	MAFG: K-562 (SRX2424470)
SRX20052893	TFs and others	TWIST1	Blood	RS4-11	44668	-9.99586	-8.49601	1.42078	H2BK20ac	up	1h	1nM_TCIP3	TWIST1: RS4-11 (SRX20052893)
SRX100432	TFs and others	EP300	Blood	GM12878	3700	-2.5325	-2.07726	1.42072	H2BK20ac	up	2h	1nM_TCIP3	EP300: GM12878 (SRX100432)
SRX625674	TFs and others	IKZF1	Blood	Pre-B ALL	18885	-4.02345	-3.09763	1.42009	H2BK20ac	up	1h	1nM_TCIP3	IKZF1: Pre-B ALL (SRX625674)
SRX6813401	TFs and others	ATF4	Blood	THP-1	50331	-6.53902	-5.30715	1.41925	H2BK20ac	up	1h	1nM_TCIP3	ATF4: THP-1 (SRX6813401)
SRX2424551	TFs and others	IKZF1	Blood	GM12878	58831	-13.014	-11.2692	1.41886	H2BK20ac	up	1h	1nM_TCIP3	IKZF1: GM12878 (SRX2424551)
SRX5574370	TFs and others	SPI1	Blood	Dendritic Cells	105586	-11.7733	-10.1559	1.41517	H2BK20ac	up	1h	1nM_TCIP3	SPI1: Dendritic Cells (SRX5574370)
SRX2770854	TFs and others	SPI1	Blood	Macrophages	71980	-9.59674	-8.13107	1.41376	H2BK20ac	up	1h	1nM_TCIP3	SPI1: Macrophages (SRX2770854)
SRX150606	TFs and others	RELA	Blood	GM10847	18251	-5.46134	-4.34496	1.41372	H2BK20ac	up	1h	1nM_TCIP3	RELA: GM10847 (SRX150606)
SRX100431	TFs and others	EBF1	Blood	GM12878	49791	-9.8916	-8.40101	1.41338	H2BK20ac	up	1h	1nM_TCIP3	EBF1: GM12878 (SRX100431)
SRX10212067	TFs and others	ATF4	Blood	CD4+ T cells	28785	-5.90477	-4.74013	1.41202	H2BK20ac	up	1h	1nM_TCIP3	ATF4: CD4+ T cells (SRX10212067)
SRX1492212	TFs and others	RUNX1	Blood	Jurkat	15372	-2.85988	-2.11081	1.40865	H2BK20ac	up	1h	1nM_TCIP3	RUNX1: Jurkat (SRX1492212)
SRX5574344	TFs and others	SPI1	Blood	Monocytes	31120	-4.13561	-3.19196	1.40815	H2BK20ac	up	1h	1nM_TCIP3	SPI1: Monocytes (SRX5574344)
SRX1041800	TFs and others	RUNX1	Blood	Jurkat	15368	-2.85838	-2.10965	1.40806	H2BK20ac	up	1h	1nM_TCIP3	RUNX1: Jurkat (SRX1041800)
SRX190349	TFs and others	RUNX3	Blood	GM12878	98402	-17.0036	-15.0573	1.40701	H2BK20ac	up	1h	1nM_TCIP3	RUNX3: GM12878 (SRX190349)
SRX100442	TFs and others	POU2F2	Blood	GM12891	28920	-7.302	-6.01415	1.40677	H2BK20ac	up	1h	1nM_TCIP3	POU2F2: GM12891 (SRX100442)
SRX5574392	TFs and others	SPI1	Blood	THP-1	120541	-11.3201	-9.72892	1.40667	H2BK20ac	up	1h	1nM_TCIP3	SPI1: THP-1 (SRX5574392)
SRX2423525	TFs and others	NR4A1	Blood	K-562	7958	-3.32541	-2.79673	1.40449	H2BK20ac	up	2h	1nM_TCIP3	NR4A1: K-562 (SRX2423525)
SRX5574364	TFs and others	SPI1	Blood	Dendritic Cells	101943	-10.3458	-8.83071	1.40421	H2BK20ac	up	1h	1nM_TCIP3	SPI1: Dendritic Cells (SRX5574364)
SRX2636375	TFs and others	CREM	Blood	GM12878	14467	-4.68657	-3.67645	1.40401	H2BK20ac	up	1h	1nM_TCIP3	CREM: GM12878 (SRX2636375)
SRX10657965	TFs and others	Epitope tags	Blood	NALM-6	18651	-4.48728	-3.50389	1.40291	H2BK20ac	up	1h	1nM_TCIP3	Epitope tags: NALM-6 (SRX10657965)
ERX626869	TFs and others	SPI1	Blood	U-937	25282	-4.11736	-3.17682	1.40285	H2BK20ac	up	1h	1nM_TCIP3	SPI1: U-937 (ERX626869)
SRX4484990	TFs and others	MYB	Blood	SEM	12900	-3.51303	-2.66514	1.40218	H2BK20ac	up	1h	1nM_TCIP3	MYB: SEM (SRX4484990)
SRX18222114	TFs and others	TFEB	Blood	THP-1	14373	-2.82464	-2.07986	1.40191	H2BK20ac	up	1h	1nM_TCIP3	TFEB: THP-1 (SRX18222114)
SRX017912	TFs and others	RELA	Blood	GM12891	29154	-6.53493	-5.30449	1.40107	H2BK20ac	up	1h	1nM_TCIP3	RELA: GM12891 (SRX017912)
SRX14649555	TFs and others	TLX3	Blood	DND-41	15087	-3.91844	-3.00395	1.40096	H2BK20ac	up	1h	1nM_TCIP3	TLX3: DND-41 (SRX14649555)
SRX150605	TFs and others	RELA	Blood	GM12891	44950	-9.85383	-8.36506	1.40034	H2BK20ac	up	1h	1nM_TCIP3	RELA: GM12891 (SRX150605)
SRX15152338	TFs and others	MECOM	Blood	Acute myeloid leukemia	74191	-10.9799	-9.42205	1.40013	H2BK20ac	up	1h	1nM_TCIP3	MECOM: Acute myeloid leukemia (SRX15152338)
SRX130609	TFs and others	BCOR	Blood	B cells	40485	-10.0461	-8.54249	1.39935	H2BK20ac	up	1h	1nM_TCIP3	BCOR: B cells (SRX130609)
SRX6800705	TFs and others	IRF4	Blood	CAR-T cells	19039	-3.5872	-2.72661	1.39924	H2BK20ac	up	1h	1nM_TCIP3	IRF4: CAR-T cells (SRX6800705)
SRX794057	TFs and others	SPI1	Blood	TSU-1621MT	77400	-9.37728	-7.92691	1.39911	H2BK20ac	up	1h	1nM_TCIP3	SPI1: TSU-1621MT (SRX794057)
SRX5574357	TFs and others	SPI1	Blood	Dendritic Cells	75989	-8.52948	-7.14271	1.39841	H2BK20ac	up	1h	1nM_TCIP3	SPI1: Dendritic Cells (SRX5574357)
SRX10119126	TFs and others	LYL1	Blood	MV-4-11	34160	-5.12535	-4.051	1.3959	H2BK20ac	up	1h	1nM_TCIP3	LYL1: MV-4-11 (SRX10119126)
SRX10976030	TFs and others	NR3C1	Blood	NALM-6	33036	-7.75038	-6.43158	1.39582	H2BK20ac	up	1h	1nM_TCIP3	NR3C1: NALM-6 (SRX10976030)
SRX24542848	TFs and others	SPI1	Blood	MOLM-13	70827	-9.47769	-8.02397	1.39562	H2BK20ac	up	1h	1nM_TCIP3	SPI1: MOLM-13 (SRX24542848)
SRX5574361	TFs and others	SPI1	Blood	Dendritic Cells	112142	-12.3501	-10.6862	1.39461	H2BK20ac	up	1h	1nM_TCIP3	SPI1: Dendritic Cells (SRX5574361)
SRX2867629	TFs and others	BRD4	Blood	Lymphoblastoid cell line	28020	-7.68951	-6.37926	1.39109	H2BK20ac	up	1h	1nM_TCIP3	BRD4: Lymphoblastoid cell line (SRX2867629)
SRX202967	TFs and others	RUNX1	Blood	SEM	60680	-9.61663	-8.14749	1.38985	H2BK20ac	up	1h	1nM_TCIP3	RUNX1: SEM (SRX202967)
SRX5574379	TFs and others	SPI1	Blood	EM-3	34651	-4.41382	-3.4389	1.38816	H2BK20ac	up	1h	1nM_TCIP3	SPI1: EM-3 (SRX5574379)
SRX17215537	TFs and others	BATF3	Blood	Anaplastic large cell lymphoma	49940	-4.76992	-3.74225	1.3881	H2BK20ac	up	1h	1nM_TCIP3	BATF3: Anaplastic large cell lymphoma (SRX17215537)
SRX10954243	TFs and others	FOSL2	Blood	CD4+ T cells	27269	-4.09968	-3.1612	1.38782	H2BK20ac	up	1h	1nM_TCIP3	FOSL2: CD4+ T cells (SRX10954243)
SRX18444034	TFs and others	STAT5B	Blood	DND-41	14802	-3.2456	-2.43487	1.38687	H2BK20ac	up	1h	1nM_TCIP3	STAT5B: DND-41 (SRX18444034)
SRX20230007	TFs and others	SPI1	Blood	SET-2	90139	-8.16148	-6.7972	1.38674	H2BK20ac	up	1h	1nM_TCIP3	SPI1: SET-2 (SRX20230007)
SRX2424337	TFs and others	PKNOX1	Blood	GM12878	13228	-3.50888	-2.66182	1.38505	H2BK20ac	up	1h	1nM_TCIP3	PKNOX1: GM12878 (SRX2424337)
SRX1023793	TFs and others	SPI1	Blood	Macrophages	94088	-10.4987	-8.96781	1.38405	H2BK20ac	up	1h	1nM_TCIP3	SPI1: Macrophages (SRX1023793)
SRX5574343	TFs and others	SPI1	Blood	Monocytes	65476	-7.54675	-6.24489	1.38369	H2BK20ac	up	1h	1nM_TCIP3	SPI1: Monocytes (SRX5574343)
SRX2424338	TFs and others	PKNOX1	Blood	GM12878	24929	-5.86016	-4.70409	1.383	H2BK20ac	up	1h	1nM_TCIP3	PKNOX1: GM12878 (SRX2424338)
SRX1261516	TFs and others	GATA2	Blood	TF-1	32956	-3.23312	-2.42582	1.38232	H2BK20ac	up	1h	1nM_TCIP3	GATA2: TF-1 (SRX1261516)
SRX20230010	TFs and others	SPI1	Blood	SET-2	86011	-7.90302	-6.56788	1.38138	H2BK20ac	up	1h	1nM_TCIP3	SPI1: SET-2 (SRX20230010)
SRX18154288	TFs and others	SMARCA4	Blood	THP-1	21883	-3.46149	-2.62105	1.38082	H2BK20ac	up	1h	1nM_TCIP3	SMARCA4: THP-1 (SRX18154288)
SRX2043231	TFs and others	EP300	Blood	RCH-ACV	21946	-2.6219	-2.05643	1.38056	H3K27ac	up	1h	1nM_TCIP3	EP300: RCH-ACV (SRX2043231)
SRX5141100	TFs and others	CEBPA	Blood	THP-1	36000	-3.2604	-2.44583	1.38025	H2BK20ac	up	1h	1nM_TCIP3	CEBPA: THP-1 (SRX5141100)
SRX3927290	TFs and others	DPF2	Blood	EOL-1	46668	-7.75233	-6.4323	1.38014	H2BK20ac	up	1h	1nM_TCIP3	DPF2: EOL-1 (SRX3927290)
SRX10976036	TFs and others	NR3C1	Blood	697	33230	-6.23326	-5.03724	1.3796	H2BK20ac	up	1h	1nM_TCIP3	NR3C1: 697 (SRX10976036)
SRX150599	TFs and others	MAFF	Blood	K-562	29641	-2.76131	-2.02727	1.37831	H2BK20ac	up	1h	1nM_TCIP3	MAFF: K-562 (SRX150599)
SRX5574508	TFs and others	SPI1	Blood	TALL-1	121156	-9.28971	-7.84762	1.37797	H2BK20ac	up	1h	1nM_TCIP3	SPI1: TALL-1 (SRX5574508)
SRX2339191	TFs and others	CREBBP	Blood	B cells	17476	-4.62373	-3.62112	1.37753	H2BK20ac	up	1h	1nM_TCIP3	CREBBP: B cells (SRX2339191)
SRX17134564	TFs and others	IRF4	Blood	Hodgkins lymphoma cell line	50514	-5.14547	-4.06617	1.37624	H2BK20ac	up	1h	1nM_TCIP3	IRF4: Hodgkins lymphoma cell line (SRX17134564)
SRX5457566	TFs and others	NFATC3	Blood	GM12878	20766	-5.305	-4.20193	1.37449	H2BK20ac	up	1h	1nM_TCIP3	NFATC3: GM12878 (SRX5457566)
SRX4525861	TFs and others	SMARCA4	Blood	MOLM-13	62262	-8.48181	-7.09648	1.37428	H2BK20ac	up	1h	1nM_TCIP3	SMARCA4: MOLM-13 (SRX4525861)
SRX2636374	TFs and others	CREM	Blood	GM12878	30916	-6.82623	-5.57473	1.37353	H2BK20ac	up	1h	1nM_TCIP3	CREM: GM12878 (SRX2636374)
SRX327761	TFs and others	BRD4	Blood	Multiple Myeloma	15836	-4.10297	-3.16397	1.37344	H2BK20ac	up	1h	1nM_TCIP3	BRD4: Multiple Myeloma (SRX327761)
SRX10976029	TFs and others	NR3C1	Blood	NALM-6	38567	-7.77727	-6.45351	1.37322	H2BK20ac	up	1h	1nM_TCIP3	NR3C1: NALM-6 (SRX10976029)
SRX24542849	TFs and others	SPI1	Blood	MOLM-13	84923	-9.56971	-8.10577	1.37188	H2BK20ac	up	1h	1nM_TCIP3	SPI1: MOLM-13 (SRX24542849)
SRX10119125	TFs and others	LYL1	Blood	MV-4-11	35565	-4.72735	-3.70649	1.37106	H2BK20ac	up	1h	1nM_TCIP3	LYL1: MV-4-11 (SRX10119125)
SRX4705113	TFs and others	CEBPA	Blood	MOLM-13	138018	-11.1392	-9.56389	1.37084	H2BK20ac	up	1h	1nM_TCIP3	CEBPA: MOLM-13 (SRX4705113)
SRX5574459	TFs and others	SPI1	Blood	CTV-1	26470	-3.56424	-2.7075	1.37027	H2BK20ac	up	1h	1nM_TCIP3	SPI1: CTV-1 (SRX5574459)
SRX3323036	TFs and others	ATF2	Blood	K-562	31316	-2.95242	-2.18917	1.36998	H2BK20ac	up	1h	1nM_TCIP3	ATF2: K-562 (SRX3323036)
SRX186607	TFs and others	ZNF384	Blood	GM12878	15475	-2.78516	-2.04757	1.36855	H2BK20ac	up	1h	1nM_TCIP3	ZNF384: GM12878 (SRX186607)
SRX2423488	TFs and others	TAL1	Blood	K-562	12622	-2.45583	-2.00663	1.36792	H2BK20ac	up	2h	1nM_TCIP3	TAL1: K-562 (SRX2423488)
SRX190299	TFs and others	SPI1	Blood	HL-60	88800	-8.10648	-6.74629	1.36781	H2BK20ac	up	1h	1nM_TCIP3	SPI1: HL-60 (SRX190299)
SRX4548329	TFs and others	TRP47	Blood	THP-1	93371	-16.2457	-15.8913	1.36675	H3K27ac	up	2h	1nM_TCIP3	TRP47: THP-1 (SRX4548329)
SRX190334	TFs and others	CEBPB	Blood	K-562	31045	-3.66771	-2.79315	1.36483	H2BK20ac	up	1h	1nM_TCIP3	CEBPB: K-562 (SRX190334)
SRX2424315	TFs and others	ATF3	Blood	K-562	22433	-3.06731	-2.28223	1.364	H2BK20ac	up	1h	1nM_TCIP3	ATF3: K-562 (SRX2424315)
SRX082164	TFs and others	MAX	Blood	GM12878	10652	-3.00035	-2.22862	1.36364	H2BK20ac	up	1h	1nM_TCIP3	MAX: GM12878 (SRX082164)
SRX3322371	TFs and others	DPF2	Blood	GM12878	20587	-5.19493	-4.10629	1.36348	H2BK20ac	up	1h	1nM_TCIP3	DPF2: GM12878 (SRX3322371)
SRX5574446	TFs and others	SPI1	Blood	CTV-1	73448	-6.4548	-5.22795	1.36303	H2BK20ac	up	1h	1nM_TCIP3	SPI1: CTV-1 (SRX5574446)
SRX10954241	TFs and others	FOSL2	Blood	CD4+ T cells	24917	-3.29373	-2.4741	1.36255	H2BK20ac	up	1h	1nM_TCIP3	FOSL2: CD4+ T cells (SRX10954241)
SRX5141099	TFs and others	SPI1	Blood	THP-1	81341	-8.36293	-6.98895	1.36091	H2BK20ac	up	1h	1nM_TCIP3	SPI1: THP-1 (SRX5141099)
SRX10900664	TFs and others	ATF4	Blood	NALM-6	27746	-6.42795	-5.20408	1.36053	H2BK20ac	up	1h	1nM_TCIP3	ATF4: NALM-6 (SRX10900664)
SRX1614808	TFs and others	ZNF366	Blood	Dendritic Cells	20759	-2.94269	-2.1815	1.35981	H2BK20ac	up	1h	1nM_TCIP3	ZNF366: Dendritic Cells (SRX1614808)
SRX9741170	TFs and others	ATF4	Blood	MV-4-11	45779	-3.66907	-2.79407	1.35948	H2BK20ac	up	1h	1nM_TCIP3	ATF4: MV-4-11 (SRX9741170)
SRX100554	TFs and others	BCLAF1	Blood	GM12878	39124	-7.72399	-6.40642	1.35943	H2BK20ac	up	1h	1nM_TCIP3	BCLAF1: GM12878 (SRX100554)
SRX5457150	TFs and others	ATF3	Blood	K-562	32515	-3.87193	-2.96801	1.3592	H2BK20ac	up	1h	1nM_TCIP3	ATF3: K-562 (SRX5457150)
SRX9004382	TFs and others	USF2	Blood	SEM	13990	-2.84232	-2.0959	1.35864	H2BK20ac	up	1h	1nM_TCIP3	USF2: SEM (SRX9004382)
SRX5574450	TFs and others	SPI1	Blood	CTV-1	146901	-10.6049	-9.06997	1.3574	H2BK20ac	up	1h	1nM_TCIP3	SPI1: CTV-1 (SRX5574450)
SRX1089830	TFs and others	NFE2	Blood	Hematopoietic Stem Cells	6268	-2.64942	-2.18202	1.35732	H2BK20ac	up	2h	1nM_TCIP3	NFE2: Hematopoietic Stem Cells (SRX1089830)
SRX4001955	TFs and others	CEBPB	Blood	THP-1	32561	-2.96801	-2.20186	1.35687	H2BK20ac	up	1h	1nM_TCIP3	CEBPB: THP-1 (SRX4001955)
SRX19553539	TFs and others	SPI1	Blood	Kasumi-1	20333	-3.12814	-2.33394	1.35676	H2BK20ac	up	1h	1nM_TCIP3	SPI1: Kasumi-1 (SRX19553539)
SRX220960	TFs and others	TCF4	Blood	CAL-1	7574	-2.61981	-2.1557	1.35619	H2BK20ac	up	2h	1nM_TCIP3	TCF4: CAL-1 (SRX220960)
SRX2770857	TFs and others	SPI1	Blood	Macrophages	86477	-8.90434	-7.49078	1.35576	H2BK20ac	up	1h	1nM_TCIP3	SPI1: Macrophages (SRX2770857)
SRX093183	TFs and others	SPI1	Blood	Monocytes	44364	-5.40404	-4.29152	1.35512	H2BK20ac	up	1h	1nM_TCIP3	SPI1: Monocytes (SRX093183)
SRX5574373	TFs and others	SPI1	Blood	Monocytes	28319	-4.02538	-3.09806	1.35277	H2BK20ac	up	1h	1nM_TCIP3	SPI1: Monocytes (SRX5574373)
SRX10976031	TFs and others	NR3C1	Blood	697	27420	-5.19391	-4.106	1.35142	H2BK20ac	up	1h	1nM_TCIP3	NR3C1: 697 (SRX10976031)
SRX5574509	TFs and others	SPI1	Blood	TALL-1	102101	-7.56494	-6.26189	1.35067	H2BK20ac	up	1h	1nM_TCIP3	SPI1: TALL-1 (SRX5574509)
SRX017895	TFs and others	RELA	Blood	GM18951	12233	-2.77281	-2.03651	1.34965	H2BK20ac	up	1h	1nM_TCIP3	RELA: GM18951 (SRX017895)
SRX5574496	TFs and others	SPI1	Blood	CTV-1	36292	-3.45699	-2.61777	1.349	H2BK20ac	up	1h	1nM_TCIP3	SPI1: CTV-1 (SRX5574496)
SRX2867630	TFs and others	BRD4	Blood	Lymphoblastoid cell line	29434	-6.89634	-5.63953	1.34778	H2BK20ac	up	1h	1nM_TCIP3	BRD4: Lymphoblastoid cell line (SRX2867630)
SRX3322985	TFs and others	BHLHE40	Blood	GM12878	39320	-7.7105	-6.39661	1.3471	H2BK20ac	up	1h	1nM_TCIP3	BHLHE40: GM12878 (SRX3322985)
SRX10004665	TFs and others	MEF2D	Blood	MV-4-11	33489	-5.20025	-4.10943	1.34668	H2BK20ac	up	1h	1nM_TCIP3	MEF2D: MV-4-11 (SRX10004665)
SRX10976028	TFs and others	NR3C1	Blood	NALM-6	36900	-6.67844	-5.43841	1.34638	H2BK20ac	up	1h	1nM_TCIP3	NR3C1: NALM-6 (SRX10976028)
SRX5574447	TFs and others	SPI1	Blood	CTV-1	45867	-4.19418	-3.24529	1.34623	H2BK20ac	up	1h	1nM_TCIP3	SPI1: CTV-1 (SRX5574447)
SRX10269615	TFs and others	MEIS1	Blood	MV-4-11	100026	-10.4264	-8.90348	1.3455	H2BK20ac	up	1h	1nM_TCIP3	MEIS1: MV-4-11 (SRX10269615)
SRX2281260	TFs and others	KMT2A	Blood	Bone marrow mononuclear cells	49026	-8.25756	-6.89053	1.34502	H2BK20ac	up	1h	1nM_TCIP3	KMT2A: Bone marrow mononuclear cells (SRX2281260)
SRX203396	TFs and others	MED1	Blood	MM.1S	30847	-5.78486	-4.63469	1.34495	H2BK20ac	up	1h	1nM_TCIP3	MED1: MM.1S (SRX203396)
SRX6813402	TFs and others	CEBPB	Blood	THP-1	56613	-5.66875	-4.53257	1.34458	H2BK20ac	up	1h	1nM_TCIP3	CEBPB: THP-1 (SRX6813402)
SRX518679	TFs and others	IRF4	Blood	NCI-H929	16464	-2.88339	-2.12965	1.34168	H2BK20ac	up	1h	1nM_TCIP3	IRF4: NCI-H929 (SRX518679)
SRX347426	TFs and others	STAT3	Blood	SU-DHL-2	11171	-2.78518	-2.04757	1.34082	H2BK20ac	up	1h	1nM_TCIP3	STAT3: SU-DHL-2 (SRX347426)
SRX2423777	TFs and others	NBN	Blood	GM12878	15848	-3.92439	-3.00893	1.33997	H2BK20ac	up	1h	1nM_TCIP3	NBN: GM12878 (SRX2423777)
SRX5574449	TFs and others	SPI1	Blood	CTV-1	160547	-10.3415	-8.82834	1.33982	H2BK20ac	up	1h	1nM_TCIP3	SPI1: CTV-1 (SRX5574449)
SRX2423913	TFs and others	CEBPB	Blood	K-562	34414	-3.15384	-2.35714	1.3396	H2BK20ac	up	1h	1nM_TCIP3	CEBPB: K-562 (SRX2423913)
SRX20230008	TFs and others	SPI1	Blood	SET-2	89875	-6.39757	-5.17961	1.33706	H2BK20ac	up	1h	1nM_TCIP3	SPI1: SET-2 (SRX20230008)
SRX10976024	TFs and others	NR3C1	Blood	NALM-6	26834	-4.91866	-3.87549	1.33515	H2BK20ac	up	1h	1nM_TCIP3	NR3C1: NALM-6 (SRX10976024)
SRX10976020	TFs and others	NR3C1	Blood	NALM-6	45219	-7.60572	-6.29789	1.33483	H2BK20ac	up	1h	1nM_TCIP3	NR3C1: NALM-6 (SRX10976020)
SRX1023791	TFs and others	SPI1	Blood	Macrophages	81813	-7.46403	-6.1704	1.33456	H2BK20ac	up	1h	1nM_TCIP3	SPI1: Macrophages (SRX1023791)
SRX2574235	TFs and others	GATA2	Blood	SKH1	28646	-4.14557	-3.2014	1.33431	H2BK20ac	up	1h	1nM_TCIP3	GATA2: SKH1 (SRX2574235)
SRX3927284	TFs and others	SMARCA4	Blood	EOL-1	88703	-10.3232	-8.81197	1.33371	H2BK20ac	up	1h	1nM_TCIP3	SMARCA4: EOL-1 (SRX3927284)
SRX3927288	TFs and others	SMARCC1	Blood	EOL-1	90090	-10.6967	-9.1577	1.33276	H2BK20ac	up	1h	1nM_TCIP3	SMARCC1: EOL-1 (SRX3927288)
SRX4484982	TFs and others	RUNX2	Blood	SEM	97265	-10.4471	-8.92022	1.33231	H2BK20ac	up	1h	1nM_TCIP3	RUNX2: SEM (SRX4484982)
SRX5457291	TFs and others	ATF4	Blood	K-562	22089	-4.2479	-3.632	1.33061	H2BK20ac	up	2h	1nM_TCIP3	ATF4: K-562 (SRX5457291)
SRX5574448	TFs and others	SPI1	Blood	CTV-1	68832	-5.56559	-4.43982	1.32981	H2BK20ac	up	1h	1nM_TCIP3	SPI1: CTV-1 (SRX5574448)
SRX5457149	TFs and others	ATF3	Blood	K-562	47568	-5.05732	-3.99544	1.32871	H2BK20ac	up	1h	1nM_TCIP3	ATF3: K-562 (SRX5457149)
SRX10976021	TFs and others	NR3C1	Blood	NALM-6	52587	-8.16167	-6.7972	1.32852	H2BK20ac	up	1h	1nM_TCIP3	NR3C1: NALM-6 (SRX10976021)
SRX150391	TFs and others	MAFK	Blood	K-562	31870	-5.06175	-4.3507	1.32826	H2BK20ac	up	2h	1nM_TCIP3	MAFK: K-562 (SRX150391)
SRX20230009	TFs and others	SPI1	Blood	SET-2	107071	-7.29349	-6.00793	1.3262	H2BK20ac	up	1h	1nM_TCIP3	SPI1: SET-2 (SRX20230009)
SRX10976038	TFs and others	NR3C1	Blood	697	39343	-5.73485	-4.59214	1.32507	H2BK20ac	up	1h	1nM_TCIP3	NR3C1: 697 (SRX10976038)
SRX9892483	TFs and others	PBX1	Blood	MM.1S	33542	-5.3031	-4.20119	1.32478	H2BK20ac	up	1h	1nM_TCIP3	PBX1: MM.1S (SRX9892483)
SRX129084	TFs and others	MAX	Blood	P493-6	32870	-6.53435	-5.30449	1.32418	H2BK20ac	up	1h	1nM_TCIP3	MAX: P493-6 (SRX129084)
SRX190216	TFs and others	CREB1	Blood	GM12878	42742	-6.95168	-5.68948	1.32368	H2BK20ac	up	1h	1nM_TCIP3	CREB1: GM12878 (SRX190216)
SRX9317668	TFs and others	FOXC1	Blood	Acute myeloid leukemia	45217	-4.53568	-3.54598	1.32278	H2BK20ac	up	1h	1nM_TCIP3	FOXC1: Acute myeloid leukemia (SRX9317668)
SRX3322372	TFs and others	DPF2	Blood	GM12878	22614	-4.62732	-3.62374	1.32239	H2BK20ac	up	1h	1nM_TCIP3	DPF2: GM12878 (SRX3322372)
SRX5574462	TFs and others	SPI1	Blood	CTV-1	64799	-5.17897	-4.09682	1.32029	H2BK20ac	up	1h	1nM_TCIP3	SPI1: CTV-1 (SRX5574462)
SRX10900663	TFs and others	ATF4	Blood	NALM-6	24353	-4.8057	-3.77414	1.31952	H2BK20ac	up	1h	1nM_TCIP3	ATF4: NALM-6 (SRX10900663)
SRX150610	TFs and others	RELA	Blood	GM18951	22759	-3.96376	-3.04389	1.31938	H2BK20ac	up	1h	1nM_TCIP3	RELA: GM18951 (SRX150610)
SRX10976019	TFs and others	NR3C1	Blood	NALM-6	56446	-8.09687	-6.73803	1.31917	H2BK20ac	up	1h	1nM_TCIP3	NR3C1: NALM-6 (SRX10976019)
SRX3322314	TFs and others	CEBPG	Blood	K-562	21275	-3.63132	-3.07497	1.31752	H2BK20ac	up	2h	1nM_TCIP3	CEBPG: K-562 (SRX3322314)
SRX10212070	TFs and others	CEBPB	Blood	CD4+ T cells	20432	-2.80322	-2.06238	1.31601	H2BK20ac	up	1h	1nM_TCIP3	CEBPB: CD4+ T cells (SRX10212070)
SRX2424110	TFs and others	MLLT1	Blood	GM12878	17482	-3.2386	-2.43054	1.31446	H2BK20ac	up	1h	1nM_TCIP3	MLLT1: GM12878 (SRX2424110)
SRX10976025	TFs and others	NR3C1	Blood	NALM-6	40165	-5.76452	-4.61768	1.31231	H2BK20ac	up	1h	1nM_TCIP3	NR3C1: NALM-6 (SRX10976025)
SRX10144603	TFs and others	SPI1	Blood	Kasumi-1	24233	-2.7784	-2.0416	1.31099	H2BK20ac	up	1h	1nM_TCIP3	SPI1: Kasumi-1 (SRX10144603)
SRX1023792	TFs and others	SPI1	Blood	Macrophages	169311	-11.0123	-9.44799	1.31061	H2BK20ac	up	1h	1nM_TCIP3	SPI1: Macrophages (SRX1023792)
SRX062339	TFs and others	RUNX1	Blood	CD34+	40625	-4.55556	-3.56238	1.3089	H2BK20ac	up	1h	1nM_TCIP3	RUNX1: CD34+ (SRX062339)
SRX838202	TFs and others	RUNX1	Blood	Acute myeloid leukemia	40629	-4.55421	-3.56161	1.30858	H2BK20ac	up	1h	1nM_TCIP3	RUNX1: Acute myeloid leukemia (SRX838202)
SRX2458138	TFs and others	MED1	Blood	GM12878	25712	-4.68627	-3.67645	1.30749	H2BK20ac	up	1h	1nM_TCIP3	MED1: GM12878 (SRX2458138)
SRX5574505	TFs and others	SPI1	Blood	CTV-1	75424	-6.04384	-4.85883	1.30702	H2BK20ac	up	1h	1nM_TCIP3	SPI1: CTV-1 (SRX5574505)
SRX1304576	TFs and others	JMJD1C	Blood	HL-60	42391	-4.08871	-3.15125	1.30642	H2BK20ac	up	1h	1nM_TCIP3	JMJD1C: HL-60 (SRX1304576)
SRX10976037	TFs and others	NR3C1	Blood	697	46872	-5.91373	-4.74544	1.30627	H2BK20ac	up	1h	1nM_TCIP3	NR3C1: 697 (SRX10976037)
SRX2424649	TFs and others	TRIM24	Blood	K-562	17852	-3.68525	-3.12415	1.30393	H2BK20ac	up	2h	1nM_TCIP3	TRIM24: K-562 (SRX2424649)
SRX10976026	TFs and others	NR3C1	Blood	NALM-6	42589	-5.99732	-4.8204	1.30368	H2BK20ac	up	1h	1nM_TCIP3	NR3C1: NALM-6 (SRX10976026)
SRX5442198	TFs and others	FOXP1	Blood	OCI-LY1	119135	-11.9312	-10.3039	1.30342	H2BK20ac	up	1h	1nM_TCIP3	FOXP1: OCI-LY1 (SRX5442198)
SRX3927294	TFs and others	SMARCA4	Blood	MOLM-13	75805	-7.75667	-6.43415	1.30306	H2BK20ac	up	1h	1nM_TCIP3	SMARCA4: MOLM-13 (SRX3927294)
SRX1287844	TFs and others	CDK8	Blood	MOLM-14	71152	-7.29466	-6.00796	1.30304	H2BK20ac	up	1h	1nM_TCIP3	CDK8: MOLM-14 (SRX1287844)
SRX5574451	TFs and others	SPI1	Blood	CTV-1	82781	-5.49091	-4.37142	1.30257	H2BK20ac	up	1h	1nM_TCIP3	SPI1: CTV-1 (SRX5574451)
SRX150578	TFs and others	CEBPB	Blood	K-562	70089	-3.62136	-2.75462	1.30231	H2BK20ac	up	1h	1nM_TCIP3	CEBPB: K-562 (SRX150578)
SRX10212058	TFs and others	ATF4	Blood	THP-1	23537	-3.91699	-3.33404	1.30092	H2BK20ac	up	2h	1nM_TCIP3	ATF4: THP-1 (SRX10212058)
SRX100436	TFs and others	PAX5	Blood	GM12878	30233	-4.26832	-3.31254	1.30085	H2BK20ac	up	1h	1nM_TCIP3	PAX5: GM12878 (SRX100436)
SRX3322408	TFs and others	IKZF1	Blood	GM12878	43502	-6.72636	-5.48011	1.30068	H2BK20ac	up	1h	1nM_TCIP3	IKZF1: GM12878 (SRX3322408)
SRX100461	TFs and others	RAD21	Blood	GM12878	46025	-4.16065	-3.21543	1.29965	H2BK20ac	up	1h	1nM_TCIP3	RAD21: GM12878 (SRX100461)
SRX2423776	TFs and others	NBN	Blood	GM12878	17352	-3.32946	-2.50472	1.29936	H2BK20ac	up	1h	1nM_TCIP3	NBN: GM12878 (SRX2423776)
SRX3031982	TFs and others	BRD4	Blood	MV-4-11	72198	-7.89975	-6.56589	1.29913	H2BK20ac	up	1h	1nM_TCIP3	BRD4: MV-4-11 (SRX3031982)
SRX10976023	TFs and others	NR3C1	Blood	NALM-6	30965	-4.59455	-3.59726	1.29852	H2BK20ac	up	1h	1nM_TCIP3	NR3C1: NALM-6 (SRX10976023)
SRX1287846	TFs and others	CDK8	Blood	MOLM-14	70465	-6.97689	-5.71143	1.29714	H2BK20ac	up	1h	1nM_TCIP3	CDK8: MOLM-14 (SRX1287846)
SRX2837384	TFs and others	RELB	Blood	GM12878	26528	-3.20002	-2.39876	1.2961	H2BK20ac	up	1h	1nM_TCIP3	RELB: GM12878 (SRX2837384)
SRX2770855	TFs and others	SPI1	Blood	Macrophages	123420	-9.02821	-7.61003	1.29592	H2BK20ac	up	1h	1nM_TCIP3	SPI1: Macrophages (SRX2770855)
SRX15213698	TFs and others	KMT2A	Blood	SEM	18958	-3.10003	-2.30951	1.29457	H2BK20ac	up	1h	1nM_TCIP3	KMT2A: SEM (SRX15213698)
SRX17134565	TFs and others	IRF4	Blood	Hodgkins lymphoma cell line	50557	-3.47222	-2.63013	1.29395	H2BK20ac	up	1h	1nM_TCIP3	IRF4: Hodgkins lymphoma cell line (SRX17134565)
SRX353809	TFs and others	MYC	Blood	P493-6	19993	-3.78467	-2.89246	1.29356	H2BK20ac	up	1h	1nM_TCIP3	MYC: P493-6 (SRX353809)
SRX2245499	TFs and others	CEBPA	Blood	MV-4-11	35711	-3.14536	-2.34969	1.29347	H2BK20ac	up	1h	1nM_TCIP3	CEBPA: MV-4-11 (SRX2245499)
SRX10976032	TFs and others	NR3C1	Blood	697	50752	-5.92346	-4.7536	1.29305	H2BK20ac	up	1h	1nM_TCIP3	NR3C1: 697 (SRX10976032)
SRX2424109	TFs and others	MLLT1	Blood	GM12878	17841	-2.95675	-2.19281	1.2902	H2BK20ac	up	1h	1nM_TCIP3	MLLT1: GM12878 (SRX2424109)
SRX10976034	TFs and others	NR3C1	Blood	697	37008	-4.57254	-3.57733	1.29011	H2BK20ac	up	1h	1nM_TCIP3	NR3C1: 697 (SRX10976034)
SRX20121529	TFs and others	KMT2A	Blood	SEM	39995	-4.77412	-3.7451	1.2898	H2BK20ac	up	1h	1nM_TCIP3	KMT2A: SEM (SRX20121529)
SRX5574452	TFs and others	SPI1	Blood	CTV-1	49066	-3.5993	-2.73699	1.28916	H2BK20ac	up	1h	1nM_TCIP3	SPI1: CTV-1 (SRX5574452)
SRX10269610	TFs and others	MEIS1	Blood	MOLM-13	128264	-8.70787	-7.31001	1.28789	H2BK20ac	up	1h	1nM_TCIP3	MEIS1: MOLM-13 (SRX10269610)
SRX15203360	TFs and others	KMT2A	Blood	Acute lymphoid leukemia	39678	-5.64246	-4.51032	1.28736	H2BK20ac	up	1h	1nM_TCIP3	KMT2A: Acute lymphoid leukemia (SRX15203360)
SRX7061820	TFs and others	MED12	Blood	SEM	40846	-5.73987	-4.59634	1.28729	H2BK20ac	up	1h	1nM_TCIP3	MED12: SEM (SRX7061820)
SRX2014504	TFs and others	RUNX1	Blood	Jurkat	77244	-3.13704	-2.49275	1.28691	H3K27ac	up	1h	1nM_TCIP3	RUNX1: Jurkat (SRX2014504)
SRX20121530	TFs and others	KMT2A	Blood	SEM	35209	-4.28604	-3.3265	1.2865	H2BK20ac	up	1h	1nM_TCIP3	KMT2A: SEM (SRX20121530)
SRX1902741	TFs and others	EP300	Blood	THP-1	37936	-3.30965	-2.48746	1.2865	H2BK20ac	up	1h	1nM_TCIP3	EP300: THP-1 (SRX1902741)
SRX219372	TFs and others	BRD4	Blood	MM.1S	32609	-4.3766	-3.40723	1.28559	H2BK20ac	up	1h	1nM_TCIP3	BRD4: MM.1S (SRX219372)
SRX5574457	TFs and others	SPI1	Blood	CTV-1	71380	-4.7254	-3.70516	1.28523	H2BK20ac	up	1h	1nM_TCIP3	SPI1: CTV-1 (SRX5574457)
SRX10976042	TFs and others	NR3C1	Blood	697	56515	-6.08896	-4.90031	1.28324	H2BK20ac	up	1h	1nM_TCIP3	NR3C1: 697 (SRX10976042)
SRX10976041	TFs and others	NR3C1	Blood	697	49955	-5.52853	-4.40434	1.28316	H2BK20ac	up	1h	1nM_TCIP3	NR3C1: 697 (SRX10976041)
SRX1023790	TFs and others	SPI1	Blood	Macrophages	102031	-6.79389	-5.54555	1.283	H2BK20ac	up	1h	1nM_TCIP3	SPI1: Macrophages (SRX1023790)
SRX3322398	TFs and others	NR2F1	Blood	GM12878	21783	-3.36721	-2.54009	1.28098	H2BK20ac	up	1h	1nM_TCIP3	NR2F1: GM12878 (SRX3322398)
[truncated: 9,367 more rows]

## Sheet: Enrichment @ Lost Sites
Dataset	Type	Epitope	Cellclass	Celltype	Numpeaks	log10_p-value	log10_padj	FoldEnrichment	ChIP	UPORDOWN	TIMEPOINT	TREATMENT	Group
SRX9534427	TFs and others	POU2AF1	Blood	Tonsil germinal center cells	37209	-220.106	-216.251	3.38338	H3K27ac	down	15m	1nM_TCIP3	POU2AF1: Tonsil germinal center cells (SRX9534427)
SRX9534426	TFs and others	POU2AF1	Blood	Tonsil germinal center cells	31789	-196.466	-192.912	3.45902	H3K27ac	down	15m	1nM_TCIP3	POU2AF1: Tonsil germinal center cells (SRX9534426)
SRX12118512	TFs and others	POU2F2	Blood	OCI-LY-7	35454	-186.134	-182.757	3.33645	H3K27ac	down	15m	1nM_TCIP3	POU2F2: OCI-LY-7 (SRX12118512)
SRX6099459	TFs and others	POU2F2	Blood	DLBCL	35428	-185.457	-182.204	3.33453	H3K27ac	down	15m	1nM_TCIP3	POU2F2: DLBCL (SRX6099459)
SRX12118515	TFs and others	POU2F2	Blood	OCI-LY-7	45522	-177.569	-174.413	2.86475	H3K27ac	down	15m	1nM_TCIP3	POU2F2: OCI-LY-7 (SRX12118515)
SRX6099462	TFs and others	CREBBP	Blood	DLBCL	39417	-176.677	-173.601	3.05554	H3K27ac	down	15m	1nM_TCIP3	CREBBP: DLBCL (SRX6099462)
SRX5442198	TFs and others	FOXP1	Blood	OCI-LY1	119135	-174.156	-171.146	2.24693	H3K27ac	down	15m	1nM_TCIP3	FOXP1: OCI-LY1 (SRX5442198)
SRX2423991	TFs and others	BMI1	Blood	GM12878	10023	-165.454	-162.502	6.22958	H3K27ac	down	15m	1nM_TCIP3	BMI1: GM12878 (SRX2423991)
SRX6099461	TFs and others	EP300	Blood	DLBCL	20592	-163.711	-160.811	3.93373	H3K27ac	down	15m	1nM_TCIP3	EP300: DLBCL (SRX6099461)
SRX3703142	TFs and others	MEF2B	Blood	B cells	12278	-159.187	-156.332	5.12301	H3K27ac	down	15m	1nM_TCIP3	MEF2B: B cells (SRX3703142)
SRX12118516	TFs and others	POU2F2	Blood	OCI-LY-7	33534	-157.966	-155.153	3.08427	H3K27ac	down	15m	1nM_TCIP3	POU2F2: OCI-LY-7 (SRX12118516)
SRX130608	TFs and others	BCL6	Blood	B cells	30003	-151.175	-148.4	3.0675	H3K27ac	down	15m	1nM_TCIP3	BCL6: B cells (SRX130608)
SRX2424778	TFs and others	RFX1	Blood	K-562	9887	-149.497	-146.756	7.03005	H3K27ac	down	15m	1nM_TCIP3	RFX1: K-562 (SRX2424778)
SRX12118507	TFs and others	POU2F2	Blood	B cells	7886	-147.678	-144.973	5.72229	H3K27ac	down	15m	1nM_TCIP3	POU2F2: B cells (SRX12118507)
SRX2424777	TFs and others	RFX1	Blood	K-562	12591	-147.652	-144.973	6.29013	H3K27ac	down	15m	1nM_TCIP3	RFX1: K-562 (SRX2424777)
SRX3703140	TFs and others	MEF2B	Blood	B cells	24838	-147.45	-144.8	3.43106	H3K27ac	down	15m	1nM_TCIP3	MEF2B: B cells (SRX3703140)
SRX130610	TFs and others	NCOR2	Blood	B cells	12231	-147.133	-144.531	4.96915	H3K27ac	down	15m	1nM_TCIP3	NCOR2: B cells (SRX130610)
SRX2424673	TFs and others	RFX1	Blood	K-562	18635	-147.13	-144.531	5.13762	H3K27ac	down	15m	1nM_TCIP3	RFX1: K-562 (SRX2424673)
SRX2424672	TFs and others	RFX1	Blood	K-562	12176	-143.981	-141.405	6.27888	H3K27ac	down	15m	1nM_TCIP3	RFX1: K-562 (SRX2424672)
SRX12118513	TFs and others	POU2AF1	Blood	OCI-LY-7	24461	-143.142	-140.588	3.30684	H3K27ac	down	15m	1nM_TCIP3	POU2AF1: OCI-LY-7 (SRX12118513)
SRX130609	TFs and others	BCOR	Blood	B cells	40485	-141.748	-139.216	2.72699	H3K27ac	down	15m	1nM_TCIP3	BCOR: B cells (SRX130609)
SRX6099458	TFs and others	POU2AF1	Blood	DLBCL	24443	-141.581	-139.069	3.29385	H3K27ac	down	15m	1nM_TCIP3	POU2AF1: DLBCL (SRX6099458)
SRX150374	TFs and others	EP300	Blood	GM12878	20213	-141.162	-138.669	4.26919	H3K27ac	down	15m	1nM_TCIP3	EP300: GM12878 (SRX150374)
SRX6099460	TFs and others	MED1	Blood	DLBCL	17699	-140.407	-137.933	3.84027	H3K27ac	down	15m	1nM_TCIP3	MED1: DLBCL (SRX6099460)
ERX1035600	TFs and others	FOXP1	Blood	U-2932	7992	-136.759	-134.302	6.5443	H3K27ac	down	15m	1nM_TCIP3	FOXP1: U-2932 (ERX1035600)
SRX347427	TFs and others	STAT3	Blood	SU-DHL-4	22473	-136.138	-133.698	3.51219	H3K27ac	down	15m	1nM_TCIP3	STAT3: SU-DHL-4 (SRX347427)
SRX1012536	TFs and others	FOXO1	Blood	B cells	5471	-133.679	-131.256	7.70177	H3K27ac	down	15m	1nM_TCIP3	FOXO1: B cells (SRX1012536)
SRX7570799	TFs and others	FOXO1	Blood	SU-DHL-4	8209	-133.535	-131.128	5.72832	H3K27ac	down	15m	1nM_TCIP3	FOXO1: SU-DHL-4 (SRX7570799)
SRX4609168	TFs and others	BCL6	Blood	SU-DHL-4	37089	-133.238	-130.846	2.7626	H3K27ac	down	15m	1nM_TCIP3	BCL6: SU-DHL-4 (SRX4609168)
SRX12118508	TFs and others	POU2AF1	Blood	B cells	14327	-129.012	-126.635	3.73046	H3K27ac	down	15m	1nM_TCIP3	POU2AF1: B cells (SRX12118508)
SRX7570800	TFs and others	FOXO1	Blood	SU-DHL-4	8117	-128.532	-126.171	5.66031	H3K27ac	down	15m	1nM_TCIP3	FOXO1: SU-DHL-4 (SRX7570800)
SRX2423992	TFs and others	BMI1	Blood	GM12878	4107	-128.52	-126.171	9.34964	H3K27ac	down	15m	1nM_TCIP3	BMI1: GM12878 (SRX2423992)
SRX1012538	TFs and others	BCL6	Blood	B cells	12244	-126.852	-124.516	4.55311	H3K27ac	down	15m	1nM_TCIP3	BCL6: B cells (SRX1012538)
SRX11485374	TFs and others	RAD21	Blood	SU-DHL-5	41212	-125.704	-123.381	3.54396	H3K27ac	down	15m	1nM_TCIP3	RAD21: SU-DHL-5 (SRX11485374)
SRX1456192	TFs and others	EBF1	Blood	Mutu	32298	-124.963	-122.652	3.26278	H3K27ac	down	15m	1nM_TCIP3	EBF1: Mutu (SRX1456192)
SRX3461644	TFs and others	BCL6	Blood	OCI-LY1	29687	-124.68	-122.382	3.16972	H3K27ac	down	15m	1nM_TCIP3	BCL6: OCI-LY1 (SRX3461644)
SRX2339191	TFs and others	CREBBP	Blood	B cells	17476	-123.747	-121.461	3.58063	H3K27ac	down	15m	1nM_TCIP3	CREBBP: B cells (SRX2339191)
SRX4705113	TFs and others	CEBPA	Blood	MOLM-13	138018	-123.095	-120.82	2.58383	H3K27ac	down	15m	1nM_TCIP3	CEBPA: MOLM-13 (SRX4705113)
SRX2339193	TFs and others	CREBBP	Blood	B cells	19767	-122.213	-119.949	3.35861	H3K27ac	down	15m	1nM_TCIP3	CREBBP: B cells (SRX2339193)
SRX2059876	TFs and others	TRIM28	Blood	BJAB	44086	-121.368	-119.115	2.59325	H3K27ac	down	15m	1nM_TCIP3	TRIM28: BJAB (SRX2059876)
SRX475753	TFs and others	EP300	Blood	GM12878	21732	-121.193	-118.951	4.2584	H3K27ac	down	15m	1nM_TCIP3	EP300: GM12878 (SRX475753)
SRX150455	TFs and others	EBF1	Blood	GM12878	52394	-120.063	-117.832	2.82644	H3K27ac	down	15m	1nM_TCIP3	EBF1: GM12878 (SRX150455)
SRX3703147	TFs and others	MEF2B	Blood	DLBCL	11504	-119.425	-117.204	4.83723	H3K27ac	down	15m	1nM_TCIP3	MEF2B: DLBCL (SRX3703147)
SRX3703144	TFs and others	MEF2B	Blood	DLBCL	9387	-119.383	-117.172	5.33607	H3K27ac	down	15m	1nM_TCIP3	MEF2B: DLBCL (SRX3703144)
SRX190349	TFs and others	RUNX3	Blood	GM12878	98402	-119.021	-116.82	2.20307	H3K27ac	down	15m	1nM_TCIP3	RUNX3: GM12878 (SRX190349)
SRX392819	TFs and others	EP300	Blood	GM12878	24913	-116.267	-114.075	3.60378	H3K27ac	down	15m	1nM_TCIP3	EP300: GM12878 (SRX392819)
SRX475752	TFs and others	EP300	Blood	GM12878	46420	-115.072	-112.889	2.8	H3K27ac	down	15m	1nM_TCIP3	EP300: GM12878 (SRX475752)
SRX475754	TFs and others	EP300	Blood	GM12878	19344	-114.756	-112.583	4.30157	H3K27ac	down	15m	1nM_TCIP3	EP300: GM12878 (SRX475754)
SRX100579	TFs and others	POU2F2	Blood	GM12878	43077	-114.156	-111.992	2.64693	H3K27ac	down	15m	1nM_TCIP3	POU2F2: GM12878 (SRX100579)
SRX1012539	TFs and others	BCL6	Blood	B cells	9326	-112.514	-110.358	4.89092	H3K27ac	down	15m	1nM_TCIP3	BCL6: B cells (SRX1012539)
SRX100443	TFs and others	SPI1	Blood	GM12891	64791	-112.455	-110.308	2.67346	H3K27ac	down	15m	1nM_TCIP3	SPI1: GM12891 (SRX100443)
SRX7570801	TFs and others	FOXO1	Blood	SU-DHL-4	6637	-112.352	-110.213	6.02473	H3K27ac	down	15m	1nM_TCIP3	FOXO1: SU-DHL-4 (SRX7570801)
SRX13681308	TFs and others	RUNX3	Blood	Lymphoblastoid cell line	24274	-111.775	-109.645	3.35851	H3K27ac	down	15m	1nM_TCIP3	RUNX3: Lymphoblastoid cell line (SRX13681308)
SRX5457333	TFs and others	MEF2B	Blood	GM12878	30729	-110.97	-108.848	2.94029	H3K27ac	down	15m	1nM_TCIP3	MEF2B: GM12878 (SRX5457333)
SRX1048461	TFs and others	SPI1	Blood	DOHH-2	61646	-110.415	-108.301	2.82363	H3K27ac	down	15m	1nM_TCIP3	SPI1: DOHH-2 (SRX1048461)
SRX6099463	TFs and others	POU2F1	Blood	DLBCL	13918	-109.834	-107.728	3.57077	H3K27ac	down	15m	1nM_TCIP3	POU2F1: DLBCL (SRX6099463)
SRX392820	TFs and others	EP300	Blood	GM12878	29445	-109.614	-107.515	3.27604	H3K27ac	down	15m	1nM_TCIP3	EP300: GM12878 (SRX392820)
SRX150641	TFs and others	EP300	Blood	GM12878	24714	-109.373	-107.282	3.58035	H3K27ac	down	15m	1nM_TCIP3	EP300: GM12878 (SRX150641)
SRX100433	TFs and others	BCL11A	Blood	GM12878	25073	-109.329	-107.245	3.81253	H3K27ac	down	15m	1nM_TCIP3	BCL11A: GM12878 (SRX100433)
SRX4116561	TFs and others	FOXP1	Blood	B cells	17385	-108.94	-106.864	3.64961	H3K27ac	down	15m	1nM_TCIP3	FOXP1: B cells (SRX4116561)
SRX100408	TFs and others	SP1	Blood	GM12878	40074	-108.919	-106.85	2.622	H3K27ac	down	15m	1nM_TCIP3	SP1: GM12878 (SRX100408)
SRX347429	TFs and others	STAT3	Blood	U-2932	19147	-108.075	-106.013	3.45572	H3K27ac	down	15m	1nM_TCIP3	STAT3: U-2932 (SRX347429)
SRX243761	TFs and others	PAX5	Blood	RAJI	6679	-107.763	-105.708	5.9605	H3K27ac	down	15m	1nM_TCIP3	PAX5: RAJI (SRX243761)
SRX14648668	TFs and others	IRF4	Blood	EBV-B	31866	-107.542	-105.494	2.91606	H3K27ac	down	15m	1nM_TCIP3	IRF4: EBV-B (SRX14648668)
SRX13681306	TFs and others	RUNX3	Blood	Lymphoblastoid cell line	36682	-107.474	-105.432	2.85067	H3K27ac	down	15m	1nM_TCIP3	RUNX3: Lymphoblastoid cell line (SRX13681306)
SRX13681305	TFs and others	RUNX3	Blood	Lymphoblastoid cell line	40008	-107.407	-105.372	2.75564	H3K27ac	down	15m	1nM_TCIP3	RUNX3: Lymphoblastoid cell line (SRX13681305)
SRX2424338	TFs and others	PKNOX1	Blood	GM12878	24929	-107.109	-105.08	3.11042	H3K27ac	down	15m	1nM_TCIP3	PKNOX1: GM12878 (SRX2424338)
SRX22183928	TFs and others	SPI1	Blood	Jiyoye	50449	-106.308	-104.286	3.16928	H3K27ac	down	15m	1nM_TCIP3	SPI1: Jiyoye (SRX22183928)
SRX13681307	TFs and others	RUNX3	Blood	Lymphoblastoid cell line	16401	-105.896	-103.88	4.03472	H3K27ac	down	15m	1nM_TCIP3	RUNX3: Lymphoblastoid cell line (SRX13681307)
SRX5457332	TFs and others	MEF2B	Blood	GM12878	24636	-105.833	-103.823	3.06513	H3K27ac	down	15m	1nM_TCIP3	MEF2B: GM12878 (SRX5457332)
SRX12118509	TFs and others	POU2F2	Blood	Naive B cells	6066	-105.595	-103.592	5.48593	H3K27ac	down	15m	1nM_TCIP3	POU2F2: Naive B cells (SRX12118509)
SRX084601	TFs and others	NCOR2	Blood	OCI-LY1	5138	-105.412	-103.415	6.54784	H3K27ac	down	15m	1nM_TCIP3	NCOR2: OCI-LY1 (SRX084601)
SRX100431	TFs and others	EBF1	Blood	GM12878	49791	-105.116	-103.125	2.58921	H3K27ac	down	15m	1nM_TCIP3	EBF1: GM12878 (SRX100431)
SRX4705115	TFs and others	CEBPA	Blood	U-937	127104	-104.497	-102.512	2.60195	H3K27ac	down	15m	1nM_TCIP3	CEBPA: U-937 (SRX4705115)
SRX190236	TFs and others	ATF2	Blood	GM12878	38135	-103.875	-101.895	2.769	H3K27ac	down	15m	1nM_TCIP3	ATF2: GM12878 (SRX190236)
SRX14648670	TFs and others	IRF4	Blood	EBV-B	43161	-103.445	-101.471	3.22573	H3K27ac	down	15m	1nM_TCIP3	IRF4: EBV-B (SRX14648670)
SRX347428	TFs and others	STAT3	Blood	SU-DHL-6	29557	-103.426	-101.458	2.8414	H3K27ac	down	15m	1nM_TCIP3	STAT3: SU-DHL-6 (SRX347428)
SRX9317668	TFs and others	FOXC1	Blood	Acute myeloid leukemia	45217	-103.19	-101.227	3.15641	H3K27ac	down	15m	1nM_TCIP3	FOXC1: Acute myeloid leukemia (SRX9317668)
SRX100442	TFs and others	POU2F2	Blood	GM12891	28920	-102.922	-100.965	2.91704	H3K27ac	down	15m	1nM_TCIP3	POU2F2: GM12891 (SRX100442)
SRX398291	TFs and others	BRD4	Blood	OCI-LY1	19153	-102.505	-100.553	3.00725	H3K27ac	down	15m	1nM_TCIP3	BRD4: OCI-LY1 (SRX398291)
SRX391683	TFs and others	TRIM28	Blood	CD34 Hematopoietic stem cells	180689	-102.291	-100.345	2.17335	H3K27ac	down	15m	1nM_TCIP3	TRIM28: CD34 Hematopoietic stem cells (SRX391683)
SRX24006142	TFs and others	SPI1	Blood	RIVA	34320	-101.001	-99.0602	3.03746	H3K27ac	down	15m	1nM_TCIP3	SPI1: RIVA (SRX24006142)
SRX10269610	TFs and others	MEIS1	Blood	MOLM-13	128264	-100.88	-98.9445	2.20796	H3K27ac	down	15m	1nM_TCIP3	MEIS1: MOLM-13 (SRX10269610)
SRX22183927	TFs and others	SPI1	Blood	Jiyoye	48913	-100.562	-98.6317	3.27431	H3K27ac	down	15m	1nM_TCIP3	SPI1: Jiyoye (SRX22183927)
SRX2423727	TFs and others	MTA2	Blood	GM12878	39690	-100.441	-98.5158	2.66829	H3K27ac	down	15m	1nM_TCIP3	MTA2: GM12878 (SRX2423727)
SRX971780	TFs and others	KMT2D	Blood	OCI-LY-7	29272	-100.308	-98.3879	2.49602	H3K27ac	down	15m	1nM_TCIP3	KMT2D: OCI-LY-7 (SRX971780)
SRX10269615	TFs and others	MEIS1	Blood	MV-4-11	100026	-99.9192	-98.0041	2.29679	H3K27ac	down	15m	1nM_TCIP3	MEIS1: MV-4-11 (SRX10269615)
SRX100407	TFs and others	PAX5	Blood	GM12878	31040	-99.7936	-97.8835	2.85244	H3K27ac	down	15m	1nM_TCIP3	PAX5: GM12878 (SRX100407)
SRX398294	TFs and others	MED1	Blood	OCI-LY1	18212	-99.765	-97.8598	2.99348	H3K27ac	down	15m	1nM_TCIP3	MED1: OCI-LY1 (SRX398294)
SRX11343127	TFs and others	FOXC1	Blood	Acute myeloid leukemia	30291	-99.6443	-97.7439	3.48767	H3K27ac	down	15m	1nM_TCIP3	FOXC1: Acute myeloid leukemia (SRX11343127)
SRX1491252	TFs and others	TCF4	Blood	GEN2.2	71030	-99.5849	-97.6893	2.31665	H3K27ac	down	15m	1nM_TCIP3	TCF4: GEN2.2 (SRX1491252)
SRX100583	TFs and others	BATF	Blood	GM12878	43802	-99.4972	-97.6064	3.23683	H3K27ac	down	15m	1nM_TCIP3	BATF: GM12878 (SRX100583)
SRX190337	TFs and others	NFIC	Blood	GM12878	38038	-99.1893	-97.3032	2.77859	H3K27ac	down	15m	1nM_TCIP3	NFIC: GM12878 (SRX190337)
SRX689470	TFs and others	BCL6	Blood	OCI-LY1	39818	-99.0864	-97.2049	2.4979	H3K27ac	down	15m	1nM_TCIP3	BCL6: OCI-LY1 (SRX689470)
SRX130604	TFs and others	NCOR1	Blood	OCI-LY1	4960	-98.9931	-97.1162	6.9557	H3K27ac	down	15m	1nM_TCIP3	NCOR1: OCI-LY1 (SRX130604)
SRX190216	TFs and others	CREB1	Blood	GM12878	42742	-98.8136	-96.9413	2.46747	H3K27ac	down	15m	1nM_TCIP3	CREB1: GM12878 (SRX190216)
SRX150605	TFs and others	RELA	Blood	GM12891	44950	-98.5285	-96.6607	2.51027	H3K27ac	down	15m	1nM_TCIP3	RELA: GM12891 (SRX150605)
SRX5574449	TFs and others	SPI1	Blood	CTV-1	160547	-98.2948	-96.4314	2.28375	H3K27ac	down	15m	1nM_TCIP3	SPI1: CTV-1 (SRX5574449)
SRX3322769	TFs and others	IKZF2	Blood	GM12878	36643	-98.0686	-96.2096	2.64989	H3K27ac	down	15m	1nM_TCIP3	IKZF2: GM12878 (SRX3322769)
SRX1048491	TFs and others	MEF2B	Blood	SU-DHL-4	5773	-97.1394	-95.2848	6.48332	H3K27ac	down	15m	1nM_TCIP3	MEF2B: SU-DHL-4 (SRX1048491)
SRX5574359	TFs and others	SPI1	Blood	Dendritic Cells	104700	-97.0539	-95.2036	2.60814	H3K27ac	down	15m	1nM_TCIP3	SPI1: Dendritic Cells (SRX5574359)
SRX398293	TFs and others	BRD4	Blood	OCI-LY1	25456	-97.02	-95.174	2.66716	H3K27ac	down	15m	1nM_TCIP3	BRD4: OCI-LY1 (SRX398293)
SRX475794	TFs and others	SPI1	Blood	GM12878	36039	-96.7621	-94.9203	3.19352	H3K27ac	down	15m	1nM_TCIP3	SPI1: GM12878 (SRX475794)
SRX2281260	TFs and others	KMT2A	Blood	Bone marrow mononuclear cells	49026	-96.6425	-94.8049	2.38039	H3K27ac	down	15m	1nM_TCIP3	KMT2A: Bone marrow mononuclear cells (SRX2281260)
SRX017912	TFs and others	RELA	Blood	GM12891	29154	-96.5614	-94.728	2.97589	H3K27ac	down	15m	1nM_TCIP3	RELA: GM12891 (SRX017912)
SRX2424362	TFs and others	TBX21	Blood	GM12878	28713	-96.4419	-94.6126	3.10489	H3K27ac	down	15m	1nM_TCIP3	TBX21: GM12878 (SRX2424362)
SRX1048483	TFs and others	SPI1	Blood	OCI-LY-7	24575	-96.343	-94.5178	3.51216	H3K27ac	down	15m	1nM_TCIP3	SPI1: OCI-LY-7 (SRX1048483)
SRX5574364	TFs and others	SPI1	Blood	Dendritic Cells	101943	-96.1622	-94.341	2.55288	H3K27ac	down	15m	1nM_TCIP3	SPI1: Dendritic Cells (SRX5574364)
SRX5574450	TFs and others	SPI1	Blood	CTV-1	146901	-95.8679	-94.0507	2.31314	H3K27ac	down	15m	1nM_TCIP3	SPI1: CTV-1 (SRX5574450)
SRX22183925	TFs and others	SPI1	Blood	AG876	55479	-95.7301	-93.9187	3.13969	H3K27ac	down	15m	1nM_TCIP3	SPI1: AG876 (SRX22183925)
SRX243762	TFs and others	PAX5	Blood	NAMALWA	9417	-95.728	-93.9187	4.70972	H3K27ac	down	15m	1nM_TCIP3	PAX5: NAMALWA (SRX243762)
SRX6909701	TFs and others	RUNX1	Blood	697	65572	-95.3678	-93.5624	2.37386	H3K27ac	down	15m	1nM_TCIP3	RUNX1: 697 (SRX6909701)
SRX12684447	TFs and others	SPI1	Blood	MOLM-13	108855	-95.3538	-93.5523	2.7042	H3K27ac	down	15m	1nM_TCIP3	SPI1: MOLM-13 (SRX12684447)
SRX100556	TFs and others	MEF2A	Blood	GM12878	25362	-95.2711	-93.4734	3.14582	H3K27ac	down	15m	1nM_TCIP3	MEF2A: GM12878 (SRX100556)
SRX656347	TFs and others	TCF3	Blood	ICN12	32716	-95.2247	-93.4308	3.10056	H3K27ac	down	15m	1nM_TCIP3	TCF3: ICN12 (SRX656347)
SRX2424551	TFs and others	IKZF1	Blood	GM12878	58831	-95.2062	-93.416	2.2994	H3K27ac	down	15m	1nM_TCIP3	IKZF1: GM12878 (SRX2424551)
SRX2424550	TFs and others	IKZF1	Blood	GM12878	25115	-95.1456	-93.3592	2.94364	H3K27ac	down	15m	1nM_TCIP3	IKZF1: GM12878 (SRX2424550)
SRX3927288	TFs and others	SMARCC1	Blood	EOL-1	90090	-95.1059	-93.3232	2.17192	H3K27ac	down	15m	1nM_TCIP3	SMARCC1: EOL-1 (SRX3927288)
SRX24006143	TFs and others	SPI1	Blood	RIVA	34293	-95.0947	-93.3156	2.83935	H3K27ac	down	15m	1nM_TCIP3	SPI1: RIVA (SRX24006143)
SRX275403	TFs and others	BRD4	Blood	OCI-LY1	14032	-95.0141	-93.2387	3.34105	H3K27ac	down	15m	1nM_TCIP3	BRD4: OCI-LY1 (SRX275403)
SRX3322139	TFs and others	ATF7	Blood	GM12878	21442	-95.0061	-93.2343	3.36166	H3K27ac	down	15m	1nM_TCIP3	ATF7: GM12878 (SRX3322139)
SRX475793	TFs and others	SPI1	Blood	GM12878	35113	-94.8861	-93.1179	3.01668	H3K27ac	down	15m	1nM_TCIP3	SPI1: GM12878 (SRX475793)
SRX475748	TFs and others	EP300	Blood	GM12878	9704	-94.7482	-92.9835	5.28615	H3K27ac	down	15m	1nM_TCIP3	EP300: GM12878 (SRX475748)
SRX150732	TFs and others	TBL1XR1	Blood	GM12878	16239	-94.5824	-92.8212	3.50325	H3K27ac	down	15m	1nM_TCIP3	TBL1XR1: GM12878 (SRX150732)
SRX11485375	TFs and others	RAD21	Blood	SU-DHL-5	36354	-94.3348	-92.5771	3.44996	H3K27ac	down	15m	1nM_TCIP3	RAD21: SU-DHL-5 (SRX11485375)
SRX2458136	TFs and others	SMC1A	Blood	GM12878	44075	-94.1362	-92.382	3.00692	H3K27ac	down	15m	1nM_TCIP3	SMC1A: GM12878 (SRX2458136)
SRX2636461	TFs and others	JUNB	Blood	GM12878	21734	-93.5591	-91.8083	4.42747	H3K27ac	down	15m	1nM_TCIP3	JUNB: GM12878 (SRX2636461)
SRX150509	TFs and others	BHLHE40	Blood	GM12878	36361	-93.5134	-91.766	2.58575	H3K27ac	down	15m	1nM_TCIP3	BHLHE40: GM12878 (SRX150509)
SRX347424	TFs and others	STAT3	Blood	OCI-LY-7	16142	-93.4696	-91.7256	3.34816	H3K27ac	down	15m	1nM_TCIP3	STAT3: OCI-LY-7 (SRX347424)
SRX10119135	TFs and others	RUNX1	Blood	MV-4-11	59689	-93.1072	-91.3665	2.89021	H3K27ac	down	15m	1nM_TCIP3	RUNX1: MV-4-11 (SRX10119135)
SRX190187	TFs and others	FOXM1	Blood	GM12878	36219	-93.007	-91.2697	2.68409	H3K27ac	down	15m	1nM_TCIP3	FOXM1: GM12878 (SRX190187)
SRX5574361	TFs and others	SPI1	Blood	Dendritic Cells	112142	-92.9448	-91.2108	2.30233	H3K27ac	down	15m	1nM_TCIP3	SPI1: Dendritic Cells (SRX5574361)
SRX1023792	TFs and others	SPI1	Blood	Macrophages	169311	-92.7646	-91.0338	2.06525	H3K27ac	down	15m	1nM_TCIP3	SPI1: Macrophages (SRX1023792)
SRX4484982	TFs and others	RUNX2	Blood	SEM	97265	-92.6541	-90.9266	2.12264	H3K27ac	down	15m	1nM_TCIP3	RUNX2: SEM (SRX4484982)
SRX5574392	TFs and others	SPI1	Blood	THP-1	120541	-92.5924	-90.8681	2.45643	H3K27ac	down	15m	1nM_TCIP3	SPI1: THP-1 (SRX5574392)
SRX100576	TFs and others	SPI1	Blood	GM12878	58504	-92.1864	-90.4653	2.66209	H3K27ac	down	15m	1nM_TCIP3	SPI1: GM12878 (SRX100576)
SRX22183926	TFs and others	SPI1	Blood	AG876	49319	-92.0002	-90.2823	3.20662	H3K27ac	down	15m	1nM_TCIP3	SPI1: AG876 (SRX22183926)
SRX3322516	TFs and others	IKZF2	Blood	GM12878	32864	-91.9451	-90.2304	2.79361	H3K27ac	down	15m	1nM_TCIP3	IKZF2: GM12878 (SRX3322516)
SRX6813402	TFs and others	CEBPB	Blood	THP-1	56613	-91.9069	-90.1953	2.87079	H3K27ac	down	15m	1nM_TCIP3	CEBPB: THP-1 (SRX6813402)
SRX3322770	TFs and others	IKZF2	Blood	GM12878	43970	-91.7558	-90.0473	2.43279	H3K27ac	down	15m	1nM_TCIP3	IKZF2: GM12878 (SRX3322770)
SRX5574340	TFs and others	SPI1	Blood	B cells	17532	-91.0059	-89.3005	3.69431	H3K27ac	down	15m	1nM_TCIP3	SPI1: B cells (SRX5574340)
SRX1491250	TFs and others	TCF4	Blood	CAL-1	47871	-90.9993	-89.297	2.52454	H3K27ac	down	15m	1nM_TCIP3	TCF4: CAL-1 (SRX1491250)
SRX2770855	TFs and others	SPI1	Blood	Macrophages	123420	-90.9882	-89.2889	2.11937	H3K27ac	down	15m	1nM_TCIP3	SPI1: Macrophages (SRX2770855)
SRX20420580	TFs and others	BATF	Blood	T cells	35730	-90.9121	-89.2159	2.86318	H3K27ac	down	15m	1nM_TCIP3	BATF: T cells (SRX20420580)
SRX656349	TFs and others	PBX1	Blood	ICN12	44527	-90.8032	-89.11	2.70386	H3K27ac	down	15m	1nM_TCIP3	PBX1: ICN12 (SRX656349)
SRX18173777	TFs and others	GFP	Blood	B cells	78637	-90.4908	-88.8005	2.95189	H3K27ac	down	15m	1nM_TCIP3	GFP: B cells (SRX18173777)
SRX100436	TFs and others	PAX5	Blood	GM12878	30233	-89.9385	-88.2512	2.79904	H3K27ac	down	15m	1nM_TCIP3	PAX5: GM12878 (SRX100436)
SRX1023790	TFs and others	SPI1	Blood	Macrophages	102031	-89.7886	-88.1043	2.27782	H3K27ac	down	15m	1nM_TCIP3	SPI1: Macrophages (SRX1023790)
SRX3460917	TFs and others	IKZF1	Blood	Pre-B cells	50146	-89.5846	-87.9032	2.44369	H3K27ac	down	15m	1nM_TCIP3	IKZF1: Pre-B cells (SRX3460917)
SRX475750	TFs and others	EP300	Blood	GM12878	20922	-89.5197	-87.8412	3.25343	H3K27ac	down	15m	1nM_TCIP3	EP300: GM12878 (SRX475750)
SRX130603	TFs and others	EP300	Blood	OCI-LY1	10331	-89.4354	-87.7598	4.15847	H3K27ac	down	15m	1nM_TCIP3	EP300: OCI-LY1 (SRX130603)
SRX4001820	TFs and others	SPI1	Blood	Macrophages	130620	-89.3398	-87.667	2.3342	H3K27ac	down	15m	1nM_TCIP3	SPI1: Macrophages (SRX4001820)
SRX10212064	TFs and others	CEBPB	Blood	THP-1	53463	-89.2087	-87.5388	3.22476	H3K27ac	down	15m	1nM_TCIP3	CEBPB: THP-1 (SRX10212064)
SRX3322138	TFs and others	ATF7	Blood	GM12878	19734	-89.1066	-87.4395	3.27149	H3K27ac	down	15m	1nM_TCIP3	ATF7: GM12878 (SRX3322138)
SRX356805	TFs and others	STAG1	Blood	MS1	48167	-89.0592	-87.3949	2.41955	H3K27ac	down	15m	1nM_TCIP3	STAG1: MS1 (SRX356805)
SRX3927284	TFs and others	SMARCA4	Blood	EOL-1	88703	-89.032	-87.3705	2.15894	H3K27ac	down	15m	1nM_TCIP3	SMARCA4: EOL-1 (SRX3927284)
SRX475795	TFs and others	SPI1	Blood	GM12878	32817	-88.9117	-87.253	3.05211	H3K27ac	down	15m	1nM_TCIP3	SPI1: GM12878 (SRX475795)
SRX10852991	TFs and others	MED12	Blood	T cells	49004	-88.8312	-87.1752	2.26323	H3K27ac	down	15m	1nM_TCIP3	MED12: T cells (SRX10852991)
SRX475749	TFs and others	EP300	Blood	GM12878	9391	-88.4004	-86.7472	5.36154	H3K27ac	down	15m	1nM_TCIP3	EP300: GM12878 (SRX475749)
SRX1089833	TFs and others	SPI1	Blood	Hematopoietic Stem Cells	116589	-88.1107	-86.4602	2.35295	H3K27ac	down	15m	1nM_TCIP3	SPI1: Hematopoietic Stem Cells (SRX1089833)
SRX10852993	TFs and others	MED12	Blood	T cells	53235	-88.0794	-86.4316	2.27378	H3K27ac	down	15m	1nM_TCIP3	MED12: T cells (SRX10852993)
SRX100434	TFs and others	TCF12	Blood	GM12878	29971	-87.9032	-86.2581	2.68347	H3K27ac	down	15m	1nM_TCIP3	TCF12: GM12878 (SRX100434)
SRX017913	TFs and others	RELA	Blood	GM12891	17094	-87.8942	-86.2518	3.63523	H3K27ac	down	15m	1nM_TCIP3	RELA: GM12891 (SRX017913)
SRX100461	TFs and others	RAD21	Blood	GM12878	46025	-87.8405	-86.2007	2.9431	H3K27ac	down	15m	1nM_TCIP3	RAD21: GM12878 (SRX100461)
SRX10119134	TFs and others	RUNX1	Blood	MV-4-11	51808	-87.2899	-85.6528	3.03571	H3K27ac	down	15m	1nM_TCIP3	RUNX1: MV-4-11 (SRX10119134)
SRX150510	TFs and others	MXI1	Blood	GM12878	21400	-87.0689	-85.4344	2.78489	H3K27ac	down	15m	1nM_TCIP3	MXI1: GM12878 (SRX150510)
SRX356521	TFs and others	STAG1	Blood	GM12891	51377	-86.9883	-85.3564	2.41995	H3K27ac	down	15m	1nM_TCIP3	STAG1: GM12891 (SRX356521)
SRX150353	TFs and others	RELA	Blood	GM19099	23630	-86.9345	-85.3052	2.99308	H3K27ac	down	15m	1nM_TCIP3	RELA: GM19099 (SRX150353)
SRX5574355	TFs and others	SPI1	Blood	Monocytes	69867	-86.5653	-84.9386	2.72669	H3K27ac	down	15m	1nM_TCIP3	SPI1: Monocytes (SRX5574355)
SRX9892483	TFs and others	PBX1	Blood	MM.1S	33542	-86.2781	-84.6539	2.64443	H3K27ac	down	15m	1nM_TCIP3	PBX1: MM.1S (SRX9892483)
SRX2268287	TFs and others	SPI1	Blood	THP-1	117212	-86.1051	-84.4835	2.41402	H3K27ac	down	15m	1nM_TCIP3	SPI1: THP-1 (SRX2268287)
SRX475751	TFs and others	EP300	Blood	GM12878	19839	-86.0529	-84.4338	3.21182	H3K27ac	down	15m	1nM_TCIP3	EP300: GM12878 (SRX475751)
SRX2636462	TFs and others	JUNB	Blood	GM12878	23436	-86.0434	-84.4268	3.89369	H3K27ac	down	15m	1nM_TCIP3	JUNB: GM12878 (SRX2636462)
SRX4001819	TFs and others	SPI1	Blood	Macrophages	135510	-86.0134	-84.3993	2.28545	H3K27ac	down	15m	1nM_TCIP3	SPI1: Macrophages (SRX4001819)
SRX10119136	TFs and others	RUNX1	Blood	MV-4-11	53520	-85.9971	-84.3855	2.96935	H3K27ac	down	15m	1nM_TCIP3	RUNX1: MV-4-11 (SRX10119136)
SRX18173775	TFs and others	GFP	Blood	B cells	61658	-85.9004	-84.2913	3.13125	H3K27ac	down	15m	1nM_TCIP3	GFP: B cells (SRX18173775)
SRX356543	TFs and others	STAG1	Blood	GM12892	46510	-85.816	-84.2094	2.48371	H3K27ac	down	15m	1nM_TCIP3	STAG1: GM12892 (SRX356543)
SRX100435	TFs and others	IRF4	Blood	GM12878	28482	-85.6693	-84.0651	2.9938	H3K27ac	down	15m	1nM_TCIP3	IRF4: GM12878 (SRX100435)
SRX2423726	TFs and others	MTA2	Blood	GM12878	15593	-85.6245	-84.0227	4.04001	H3K27ac	down	15m	1nM_TCIP3	MTA2: GM12878 (SRX2423726)
SRX5574508	TFs and others	SPI1	Blood	TALL-1	121156	-85.5372	-83.9379	2.45158	H3K27ac	down	15m	1nM_TCIP3	SPI1: TALL-1 (SRX5574508)
SRX150359	TFs and others	RELA	Blood	GM19193	18298	-85.1953	-83.5984	3.30837	H3K27ac	down	15m	1nM_TCIP3	RELA: GM19193 (SRX150359)
SRX290877	TFs and others	EBNA2	Blood	Mutu	9016	-85.1674	-83.5729	4.74781	H3K27ac	down	15m	1nM_TCIP3	EBNA2: Mutu (SRX290877)
SRX3797277	TFs and others	ZNF768	Blood	RAJI	17051	-84.8006	-83.2084	4.18183	H3K27ac	down	15m	1nM_TCIP3	ZNF768: RAJI (SRX3797277)
SRX4001818	TFs and others	SPI1	Blood	Macrophages	101259	-84.7909	-83.2011	2.46271	H3K27ac	down	15m	1nM_TCIP3	SPI1: Macrophages (SRX4001818)
SRX1456193	TFs and others	EBF1	Blood	B cells	9791	-84.606	-83.0186	4.43463	H3K27ac	down	15m	1nM_TCIP3	EBF1: B cells (SRX1456193)
SRX3322985	TFs and others	BHLHE40	Blood	GM12878	39320	-84.4646	-82.8795	2.37475	H3K27ac	down	15m	1nM_TCIP3	BHLHE40: GM12878 (SRX3322985)
SRX1287844	TFs and others	CDK8	Blood	MOLM-14	71152	-84.3863	-82.8035	2.26015	H3K27ac	down	15m	1nM_TCIP3	CDK8: MOLM-14 (SRX1287844)
SRX084599	TFs and others	BCL6	Blood	OCI-LY1	11589	-84.2916	-82.7111	4.01465	H3K27ac	down	15m	1nM_TCIP3	BCL6: OCI-LY1 (SRX084599)
SRX5574365	TFs and others	SPI1	Blood	Dendritic Cells	69068	-84.2272	-82.6491	2.68367	H3K27ac	down	15m	1nM_TCIP3	SPI1: Dendritic Cells (SRX5574365)
SRX202967	TFs and others	RUNX1	Blood	SEM	60680	-84.2169	-82.641	2.3504	H3K27ac	down	15m	1nM_TCIP3	RUNX1: SEM (SRX202967)
SRX1023793	TFs and others	SPI1	Blood	Macrophages	94088	-84.1299	-82.5563	2.33507	H3K27ac	down	15m	1nM_TCIP3	SPI1: Macrophages (SRX1023793)
SRX5574375	TFs and others	SPI1	Blood	Macrophages	66383	-84.0228	-82.4515	2.78628	H3K27ac	down	15m	1nM_TCIP3	SPI1: Macrophages (SRX5574375)
SRX4001821	TFs and others	SPI1	Blood	Macrophages	105303	-84.0147	-82.4456	2.4503	H3K27ac	down	15m	1nM_TCIP3	SPI1: Macrophages (SRX4001821)
SRX244190	TFs and others	BACH2	Blood	OCI-LY-7	7053	-83.6816	-82.1148	4.81331	H3K27ac	down	15m	1nM_TCIP3	BACH2: OCI-LY-7 (SRX244190)
SRX2630324	TFs and others	EED	Blood	GM12878	22811	-83.168	-81.6034	3.02071	H3K27ac	down	15m	1nM_TCIP3	EED: GM12878 (SRX2630324)
SRX3322448	TFs and others	RELB	Blood	GM12878	24829	-82.971	-81.4086	2.77625	H3K27ac	down	15m	1nM_TCIP3	RELB: GM12878 (SRX3322448)
SRX5574363	TFs and others	SPI1	Blood	Dendritic Cells	74969	-82.8764	-81.3163	2.74657	H3K27ac	down	15m	1nM_TCIP3	SPI1: Dendritic Cells (SRX5574363)
SRX5457367	TFs and others	SKIL	Blood	GM12878	11626	-82.5014	-80.9435	4.20338	H3K27ac	down	15m	1nM_TCIP3	SKIL: GM12878 (SRX5457367)
SRX100554	TFs and others	BCLAF1	Blood	GM12878	39124	-82.443	-80.8872	2.41327	H3K27ac	down	15m	1nM_TCIP3	BCLAF1: GM12878 (SRX100554)
SRX190185	TFs and others	MTA3	Blood	GM12878	34155	-82.4323	-80.8787	2.55649	H3K27ac	down	15m	1nM_TCIP3	MTA3: GM12878 (SRX190185)
SRX017871	TFs and others	RELA	Blood	GM19099	13820	-82.394	-80.8426	3.72932	H3K27ac	down	15m	1nM_TCIP3	RELA: GM19099 (SRX017871)
SRX3322515	TFs and others	IKZF2	Blood	GM12878	23324	-82.3913	-80.842	2.88693	H3K27ac	down	15m	1nM_TCIP3	IKZF2: GM12878 (SRX3322515)
SRX062339	TFs and others	RUNX1	Blood	CD34+	40625	-82.1867	-80.6396	2.72444	H3K27ac	down	15m	1nM_TCIP3	RUNX1: CD34+ (SRX062339)
SRX356688	TFs and others	STAG1	Blood	GM19239	48356	-82.1464	-80.6014	2.38783	H3K27ac	down	15m	1nM_TCIP3	STAG1: GM19239 (SRX356688)
SRX722348	TFs and others	NIPBL	Blood	RAMOS	14988	-81.8607	-80.3178	3.34226	H3K27ac	down	15m	1nM_TCIP3	NIPBL: RAMOS (SRX722348)
SRX356479	TFs and others	STAG1	Blood	GM12878	48354	-81.7731	-80.2324	2.37754	H3K27ac	down	15m	1nM_TCIP3	STAG1: GM12878 (SRX356479)
SRX3927290	TFs and others	DPF2	Blood	EOL-1	46668	-81.7202	-80.1816	2.55401	H3K27ac	down	15m	1nM_TCIP3	DPF2: EOL-1 (SRX3927290)
SRX10852992	TFs and others	MED12	Blood	T cells	48076	-81.6669	-80.1304	2.2698	H3K27ac	down	15m	1nM_TCIP3	MED12: T cells (SRX10852992)
SRX5574370	TFs and others	SPI1	Blood	Dendritic Cells	105586	-81.594	-80.0595	2.33467	H3K27ac	down	15m	1nM_TCIP3	SPI1: Dendritic Cells (SRX5574370)
SRX838202	TFs and others	RUNX1	Blood	Acute myeloid leukemia	40629	-81.4871	-79.9547	2.71554	H3K27ac	down	15m	1nM_TCIP3	RUNX1: Acute myeloid leukemia (SRX838202)
SRX7807559	TFs and others	GATA3	Blood	GM12878	14312	-81.4149	-79.8846	3.70446	H3K27ac	down	15m	1nM_TCIP3	GATA3: GM12878 (SRX7807559)
SRX18173778	TFs and others	GFP	Blood	B cells	60373	-81.3599	-79.8316	3.18021	H3K27ac	down	15m	1nM_TCIP3	GFP: B cells (SRX18173778)
SRX656350	TFs and others	EP300	Blood	ICN12	18335	-81.3136	-79.7874	3.86674	H3K27ac	down	15m	1nM_TCIP3	EP300: ICN12 (SRX656350)
SRX082164	TFs and others	MAX	Blood	GM12878	10652	-81.184	-79.6598	3.75348	H3K27ac	down	15m	1nM_TCIP3	MAX: GM12878 (SRX082164)
SRX2636097	TFs and others	ETV6	Blood	GM12878	17791	-81.1481	-79.6259	3.43297	H3K27ac	down	15m	1nM_TCIP3	ETV6: GM12878 (SRX2636097)
SRX2770854	TFs and others	SPI1	Blood	Macrophages	71980	-81.0311	-79.5109	2.49922	H3K27ac	down	15m	1nM_TCIP3	SPI1: Macrophages (SRX2770854)
SRX3322408	TFs and others	IKZF1	Blood	GM12878	43502	-80.9549	-79.4368	2.23824	H3K27ac	down	15m	1nM_TCIP3	IKZF1: GM12878 (SRX3322408)
SRX2636374	TFs and others	CREM	Blood	GM12878	30916	-80.9486	-79.4324	2.57922	H3K27ac	down	15m	1nM_TCIP3	CREM: GM12878 (SRX2636374)
SRX20420576	TFs and others	BATF	Blood	T cells	33807	-80.9149	-79.4007	2.78477	H3K27ac	down	15m	1nM_TCIP3	BATF: T cells (SRX20420576)
SRX10852990	TFs and others	MED12	Blood	T cells	44180	-80.5966	-79.0844	2.25761	H3K27ac	down	15m	1nM_TCIP3	MED12: T cells (SRX10852990)
SRX5574509	TFs and others	SPI1	Blood	TALL-1	102101	-80.4783	-78.9681	2.47508	H3K27ac	down	15m	1nM_TCIP3	SPI1: TALL-1 (SRX5574509)
SRX18154283	TFs and others	RUNX1	Blood	THP-1	68409	-80.4342	-78.9259	2.26573	H3K27ac	down	15m	1nM_TCIP3	RUNX1: THP-1 (SRX18154283)
SRX190235	TFs and others	NFATC1	Blood	GM12878	23557	-80.4137	-78.9074	3.15167	H3K27ac	down	15m	1nM_TCIP3	NFATC1: GM12878 (SRX190235)
SRX5090129	TFs and others	CTCF	Blood	OCI-LY1	58542	-80.3298	-78.8274	2.62655	H3K27ac	down	15m	1nM_TCIP3	CTCF: OCI-LY1 (SRX5090129)
SRX2268286	TFs and others	SPI1	Blood	THP-1	106330	-80.3298	-78.8274	2.41611	H3K27ac	down	15m	1nM_TCIP3	SPI1: THP-1 (SRX2268286)
SRX386202	TFs and others	GATA1	Blood	CD34+	133049	-80.1977	-78.6972	2.28103	H3K27ac	down	15m	1nM_TCIP3	GATA1: CD34+ (SRX386202)
SRX5574357	TFs and others	SPI1	Blood	Dendritic Cells	75989	-80.1261	-78.6275	2.55688	H3K27ac	down	15m	1nM_TCIP3	SPI1: Dendritic Cells (SRX5574357)
SRX14869352	TFs and others	SPI1	Blood	MOLM-13	75038	-80.1182	-78.6215	2.75217	H3K27ac	down	15m	1nM_TCIP3	SPI1: MOLM-13 (SRX14869352)
SRX10976042	TFs and others	NR3C1	Blood	697	56515	-79.9653	-78.4705	2.22109	H3K27ac	down	15m	1nM_TCIP3	NR3C1: 697 (SRX10976042)
SRX4001959	TFs and others	SPI1	Blood	THP-1	74733	-79.8836	-78.3907	2.63563	H3K27ac	down	15m	1nM_TCIP3	SPI1: THP-1 (SRX4001959)
SRX14869351	TFs and others	SPI1	Blood	MOLM-13	69879	-79.845	-78.354	2.80222	H3K27ac	down	15m	1nM_TCIP3	SPI1: MOLM-13 (SRX14869351)
SRX2630323	TFs and others	EED	Blood	GM12878	26613	-79.5758	-78.0867	2.80296	H3K27ac	down	15m	1nM_TCIP3	EED: GM12878 (SRX2630323)
SRX10852989	TFs and others	MED12	Blood	T cells	44473	-79.5237	-78.0364	2.2437	H3K27ac	down	15m	1nM_TCIP3	MED12: T cells (SRX10852989)
SRX1287846	TFs and others	CDK8	Blood	MOLM-14	70465	-79.4423	-77.9569	2.22801	H3K27ac	down	15m	1nM_TCIP3	CDK8: MOLM-14 (SRX1287846)
SRX10976032	TFs and others	NR3C1	Blood	697	50752	-79.4297	-77.9462	2.28788	H3K27ac	down	15m	1nM_TCIP3	NR3C1: 697 (SRX10976032)
SRX2529782	TFs and others	Epitope tags	Blood	RAJI	22797	-79.322	-77.8403	2.7202	H3K27ac	down	15m	1nM_TCIP3	Epitope tags: RAJI (SRX2529782)
SRX160844	TFs and others	GATA1	Blood	CD34+	133042	-79.2854	-77.8055	2.27193	H3K27ac	down	15m	1nM_TCIP3	GATA1: CD34+ (SRX160844)
SRX5574345	TFs and others	SPI1	Blood	Monocytes	58945	-79.2494	-77.7714	2.69197	H3K27ac	down	15m	1nM_TCIP3	SPI1: Monocytes (SRX5574345)
SRX356783	TFs and others	STAG1	Blood	Lymphoblastoid cell line	49379	-79.2006	-77.7244	2.35691	H3K27ac	down	15m	1nM_TCIP3	STAG1: Lymphoblastoid cell line (SRX356783)
SRX150521	TFs and others	IKZF1	Blood	GM12878	13691	-79.1438	-77.6694	4.02132	H3K27ac	down	15m	1nM_TCIP3	IKZF1: GM12878 (SRX150521)
SRX10060725	TFs and others	EBF1	Blood	697	80129	-79.1365	-77.6639	2.26737	H3K27ac	down	15m	1nM_TCIP3	EBF1: 697 (SRX10060725)
SRX5574354	TFs and others	SPI1	Blood	Monocytes	55017	-79.0128	-77.542	3.01896	H3K27ac	down	15m	1nM_TCIP3	SPI1: Monocytes (SRX5574354)
SRX159138	TFs and others	NOTCH1	Blood	HPB-ALL	53650	-78.969	-77.5	2.25815	H3K27ac	down	15m	1nM_TCIP3	NOTCH1: HPB-ALL (SRX159138)
SRX356481	TFs and others	STAG1	Blood	GM12878	46420	-78.8787	-77.4115	2.40065	H3K27ac	down	15m	1nM_TCIP3	STAG1: GM12878 (SRX356481)
SRX1023791	TFs and others	SPI1	Blood	Macrophages	81813	-78.7784	-77.313	2.36487	H3K27ac	down	15m	1nM_TCIP3	SPI1: Macrophages (SRX1023791)
SRX150610	TFs and others	RELA	Blood	GM18951	22759	-78.7525	-77.2888	2.91152	H3K27ac	down	15m	1nM_TCIP3	RELA: GM18951 (SRX150610)
SRX10976040	TFs and others	NR3C1	Blood	697	55041	-78.6662	-77.2043	2.2229	H3K27ac	down	15m	1nM_TCIP3	NR3C1: 697 (SRX10976040)
SRX2059875	TFs and others	SUPT5H	Blood	BJAB	22921	-78.5816	-77.1214	2.49327	H3K27ac	down	15m	1nM_TCIP3	SUPT5H: BJAB (SRX2059875)
SRX5574356	TFs and others	SPI1	Blood	Monocytes	53089	-78.5297	-77.0713	2.87424	H3K27ac	down	15m	1nM_TCIP3	SPI1: Monocytes (SRX5574356)
SRX5574362	TFs and others	SPI1	Blood	Dendritic Cells	67653	-78.451	-76.9943	2.79012	H3K27ac	down	15m	1nM_TCIP3	SPI1: Dendritic Cells (SRX5574362)
SRX2268284	TFs and others	SPI1	Blood	THP-1	96487	-78.3709	-76.916	2.4947	H3K27ac	down	15m	1nM_TCIP3	SPI1: THP-1 (SRX2268284)
SRX18154280	TFs and others	SPI1	Blood	THP-1	94067	-78.3253	-76.8721	2.45599	H3K27ac	down	15m	1nM_TCIP3	SPI1: THP-1 (SRX18154280)
SRX722349	TFs and others	NIPBL	Blood	RAMOS	11807	-78.2965	-76.845	3.73753	H3K27ac	down	15m	1nM_TCIP3	NIPBL: RAMOS (SRX722349)
SRX5574492	TFs and others	SPI1	Blood	CTV-1	89832	-78.2667	-76.8169	2.2999	H3K27ac	down	15m	1nM_TCIP3	SPI1: CTV-1 (SRX5574492)
SRX627428	TFs and others	SPI1	Blood	Dendritic Cells	84072	-78.2232	-76.7751	2.5647	H3K27ac	down	15m	1nM_TCIP3	SPI1: Dendritic Cells (SRX627428)
SRX150557	TFs and others	RELA	Blood	GM12878	19874	-78.1365	-76.6901	3.23125	H3K27ac	down	15m	1nM_TCIP3	RELA: GM12878 (SRX150557)
SRX20420584	TFs and others	BATF	Blood	T cells	33190	-78.1017	-76.657	2.76039	H3K27ac	down	15m	1nM_TCIP3	BATF: T cells (SRX20420584)
SRX1497394	TFs and others	MYC	Blood	RAJI	19341	-78.0483	-76.6053	2.72461	H3K27ac	down	15m	1nM_TCIP3	MYC: RAJI (SRX1497394)
SRX13681298	TFs and others	ATRX	Blood	Lymphoblastoid cell line	10450	-78.0397	-76.5984	5.48729	H3K27ac	down	15m	1nM_TCIP3	ATRX: Lymphoblastoid cell line (SRX13681298)
SRX6909699	TFs and others	EP300	Blood	697	16121	-77.7922	-76.3526	4.22036	H3K27ac	down	15m	1nM_TCIP3	EP300: 697 (SRX6909699)
SRX3824041	TFs and others	SPI1	Blood	THP-1	86292	-77.5318	-76.0945	2.52765	H3K27ac	down	15m	1nM_TCIP3	SPI1: THP-1 (SRX3824041)
SRX1799591	TFs and others	TBX21	Blood	Th1 Cells	54426	-77.5308	-76.0945	2.26726	H3K27ac	down	15m	1nM_TCIP3	TBX21: Th1 Cells (SRX1799591)
SRX356765	TFs and others	STAG1	Blood	Lymphoblastoid cell line	44064	-77.4042	-75.9695	2.51387	H3K27ac	down	15m	1nM_TCIP3	STAG1: Lymphoblastoid cell line (SRX356765)
SRX5574461	TFs and others	SPI1	Blood	CTV-1	76118	-77.3385	-75.9055	2.49636	H3K27ac	down	15m	1nM_TCIP3	SPI1: CTV-1 (SRX5574461)
SRX10976037	TFs and others	NR3C1	Blood	697	46872	-77.2301	-75.7987	2.34198	H3K27ac	down	15m	1nM_TCIP3	NR3C1: 697 (SRX10976037)
SRX7807558	TFs and others	GATA3	Blood	GM12878	11439	-77.2254	-75.7957	4.27279	H3K27ac	down	15m	1nM_TCIP3	GATA3: GM12878 (SRX7807558)
SRX218419	TFs and others	KLF1	Blood	Erythroid Cells	84938	-77.0577	-75.6296	2.20268	H3K27ac	down	15m	1nM_TCIP3	KLF1: Erythroid Cells (SRX218419)
SRX3586365	TFs and others	RUNX1	Blood	Pre-B lymphoblast cells	17883	-77.0402	-75.6137	3.29139	H3K27ac	down	15m	1nM_TCIP3	RUNX1: Pre-B lymphoblast cells (SRX3586365)
SRX356559	TFs and others	STAG1	Blood	Lymphoblastoid cell line	45620	-77.0319	-75.607	2.3768	H3K27ac	down	15m	1nM_TCIP3	STAG1: Lymphoblastoid cell line (SRX356559)
SRX356782	TFs and others	STAG1	Blood	Lymphoblastoid cell line	43885	-76.9928	-75.5696	2.54521	H3K27ac	down	15m	1nM_TCIP3	STAG1: Lymphoblastoid cell line (SRX356782)
SRX10976036	TFs and others	NR3C1	Blood	697	33230	-76.9797	-75.5581	2.66696	H3K27ac	down	15m	1nM_TCIP3	NR3C1: 697 (SRX10976036)
SRX4484984	TFs and others	SPI1	Blood	SEM	59976	-76.9347	-75.5147	2.67243	H3K27ac	down	15m	1nM_TCIP3	SPI1: SEM (SRX4484984)
SRX100577	TFs and others	PBX3	Blood	GM12878	17589	-76.9226	-75.5042	3.55404	H3K27ac	down	15m	1nM_TCIP3	PBX3: GM12878 (SRX100577)
SRX10976041	TFs and others	NR3C1	Blood	697	49955	-76.8624	-75.4455	2.2724	H3K27ac	down	15m	1nM_TCIP3	NR3C1: 697 (SRX10976041)
SRX627430	TFs and others	SPI1	Blood	Dendritic Cells	77622	-76.7871	-75.3721	2.60003	H3K27ac	down	15m	1nM_TCIP3	SPI1: Dendritic Cells (SRX627430)
SRX8468848	TFs and others	IRF4	Blood	B cells	9252	-76.7858	-75.3721	5.57598	H3K27ac	down	15m	1nM_TCIP3	IRF4: B cells (SRX8468848)
SRX20420582	TFs and others	BATF	Blood	T cells	32653	-76.7487	-75.3366	2.79901	H3K27ac	down	15m	1nM_TCIP3	BATF: T cells (SRX20420582)
SRX2458135	TFs and others	SMC1A	Blood	GM12878	39208	-76.7345	-75.3239	3.01558	H3K27ac	down	15m	1nM_TCIP3	SMC1A: GM12878 (SRX2458135)
SRX3927297	TFs and others	DPF2	Blood	MOLM-13	51248	-76.687	-75.278	2.56211	H3K27ac	down	15m	1nM_TCIP3	DPF2: MOLM-13 (SRX3927297)
SRX4001958	TFs and others	SPI1	Blood	THP-1	61992	-76.4427	-75.0352	2.80603	H3K27ac	down	15m	1nM_TCIP3	SPI1: THP-1 (SRX4001958)
SRX1799593	TFs and others	TBX21	Blood	Th1 Cells	53905	-76.3643	-74.9584	2.25998	H3K27ac	down	15m	1nM_TCIP3	TBX21: Th1 Cells (SRX1799593)
SRX3322798	TFs and others	TCF12	Blood	GM12878	6722	-76.3537	-74.9506	5.17461	H3K27ac	down	15m	1nM_TCIP3	TCF12: GM12878 (SRX3322798)
SRX10976039	TFs and others	NR3C1	Blood	697	30930	-76.3534	-74.9506	2.76049	H3K27ac	down	15m	1nM_TCIP3	NR3C1: 697 (SRX10976039)
SRX24006139	TFs and others	SMARCA4	Blood	RIVA	7273	-76.1529	-74.7516	4.11494	H3K27ac	down	15m	1nM_TCIP3	SMARCA4: RIVA (SRX24006139)
SRX5457366	TFs and others	SKIL	Blood	GM12878	11607	-76.1454	-74.7456	3.73624	H3K27ac	down	15m	1nM_TCIP3	SKIL: GM12878 (SRX5457366)
SRX5574460	TFs and others	SPI1	Blood	CTV-1	77040	-76.0801	-74.6819	2.47194	H3K27ac	down	15m	1nM_TCIP3	SPI1: CTV-1 (SRX5574460)
SRX18173776	TFs and others	GFP	Blood	B cells	45479	-76.0327	-74.636	3.41799	H3K27ac	down	15m	1nM_TCIP3	GFP: B cells (SRX18173776)
SRX5099498	TFs and others	STAT3	Blood	Naive B cells	7425	-75.9795	-74.5854	4.24695	H3K27ac	down	15m	1nM_TCIP3	STAT3: Naive B cells (SRX5099498)
SRX3322372	TFs and others	DPF2	Blood	GM12878	22614	-75.9791	-74.5854	2.67017	H3K27ac	down	15m	1nM_TCIP3	DPF2: GM12878 (SRX3322372)
SRX2770857	TFs and others	SPI1	Blood	Macrophages	86477	-75.9466	-74.5544	2.27519	H3K27ac	down	15m	1nM_TCIP3	SPI1: Macrophages (SRX2770857)
SRX356746	TFs and others	STAG1	Blood	Lymphoblastoid cell line	42249	-75.9267	-74.536	2.64962	H3K27ac	down	15m	1nM_TCIP3	STAG1: Lymphoblastoid cell line (SRX356746)
SRX327760	TFs and others	IRF4	Blood	MM.1S	46084	-75.8475	-74.4583	2.35186	H3K27ac	down	15m	1nM_TCIP3	IRF4: MM.1S (SRX327760)
SRX5574462	TFs and others	SPI1	Blood	CTV-1	64799	-75.7325	-74.3448	2.5834	H3K27ac	down	15m	1nM_TCIP3	SPI1: CTV-1 (SRX5574462)
SRX794057	TFs and others	SPI1	Blood	TSU-1621MT	77400	-75.7144	-74.3281	2.39729	H3K27ac	down	15m	1nM_TCIP3	SPI1: TSU-1621MT (SRX794057)
SRX356747	TFs and others	STAG1	Blood	Lymphoblastoid cell line	45986	-75.7059	-74.3211	2.4086	H3K27ac	down	15m	1nM_TCIP3	STAG1: Lymphoblastoid cell line (SRX356747)
SRX24006141	TFs and others	SPI1	Blood	RIVA	19981	-75.2939	-73.9106	3.30924	H3K27ac	down	15m	1nM_TCIP3	SPI1: RIVA (SRX24006141)
SRX356544	TFs and others	STAG1	Blood	GM12892	46879	-75.1075	-73.7256	2.38131	H3K27ac	down	15m	1nM_TCIP3	STAG1: GM12892 (SRX356544)
SRX3927294	TFs and others	SMARCA4	Blood	MOLM-13	75805	-75.0837	-73.7033	2.13911	H3K27ac	down	15m	1nM_TCIP3	SMARCA4: MOLM-13 (SRX3927294)
SRX190299	TFs and others	SPI1	Blood	HL-60	88800	-75.0572	-73.6783	2.39237	H3K27ac	down	15m	1nM_TCIP3	SPI1: HL-60 (SRX190299)
SRX15203360	TFs and others	KMT2A	Blood	Acute lymphoid leukemia	39678	-75.0485	-73.671	2.25198	H3K27ac	down	15m	1nM_TCIP3	KMT2A: Acute lymphoid leukemia (SRX15203360)
SRX212650	TFs and others	STAT1	Blood	Monocytes-CD14+	80359	-75.0236	-73.6476	2.09606	H3K27ac	down	15m	1nM_TCIP3	STAT1: Monocytes-CD14+ (SRX212650)
SRX129084	TFs and others	MAX	Blood	P493-6	32870	-74.9273	-73.5527	2.30824	H3K27ac	down	15m	1nM_TCIP3	MAX: P493-6 (SRX129084)
SRX20230009	TFs and others	SPI1	Blood	SET-2	107071	-74.841	-73.4678	2.3336	H3K27ac	down	15m	1nM_TCIP3	SPI1: SET-2 (SRX20230009)
SRX20420578	TFs and others	BATF	Blood	T cells	23334	-74.742	-73.3703	3.0842	H3K27ac	down	15m	1nM_TCIP3	BATF: T cells (SRX20420578)
SRX3322407	TFs and others	IKZF1	Blood	GM12878	33504	-74.7208	-73.3505	2.32304	H3K27ac	down	15m	1nM_TCIP3	IKZF1: GM12878 (SRX3322407)
SRX100387	TFs and others	BCL3	Blood	GM12878	24415	-74.6799	-73.311	3.26565	H3K27ac	down	15m	1nM_TCIP3	BCL3: GM12878 (SRX100387)
SRX100451	TFs and others	YY1	Blood	GM12878	46539	-74.6495	-73.282	2.30248	H3K27ac	down	15m	1nM_TCIP3	YY1: GM12878 (SRX100451)
SRX10212063	TFs and others	CEBPB	Blood	THP-1	52114	-74.492	-73.1259	3.10512	H3K27ac	down	15m	1nM_TCIP3	CEBPB: THP-1 (SRX10212063)
SRX2268285	TFs and others	SPI1	Blood	THP-1	99357	-74.3719	-73.0072	2.42859	H3K27ac	down	15m	1nM_TCIP3	SPI1: THP-1 (SRX2268285)
SRX356522	TFs and others	STAG1	Blood	GM12891	45617	-74.3274	-72.9642	2.42195	H3K27ac	down	15m	1nM_TCIP3	STAG1: GM12891 (SRX356522)
SRX097095	TFs and others	CEBPA	Blood	U-937	57734	-74.2694	-72.9076	3.02361	H3K27ac	down	15m	1nM_TCIP3	CEBPA: U-937 (SRX097095)
SRX17215537	TFs and others	BATF3	Blood	Anaplastic large cell lymphoma	49940	-74.1616	-72.8011	3.29204	H3K27ac	down	15m	1nM_TCIP3	BATF3: Anaplastic large cell lymphoma (SRX17215537)
SRX10954235	TFs and others	BATF	Blood	CD4+ T cells	24885	-74.0906	-72.7315	3.64793	H3K27ac	down	15m	1nM_TCIP3	BATF: CD4+ T cells (SRX10954235)
SRX2424494	TFs and others	TRIM22	Blood	GM12878	17061	-74.0545	-72.6968	3.54772	H3K27ac	down	15m	1nM_TCIP3	TRIM22: GM12878 (SRX2424494)
SRX18154287	TFs and others	SMARCA4	Blood	THP-1	28403	-74.0307	-72.6744	3.45465	H3K27ac	down	15m	1nM_TCIP3	SMARCA4: THP-1 (SRX18154287)
SRX20420583	TFs and others	BATF	Blood	T cells	30343	-73.9592	-72.6043	2.72307	H3K27ac	down	15m	1nM_TCIP3	BATF: T cells (SRX20420583)
SRX5574342	TFs and others	SPI1	Blood	Monocytes	54748	-73.9092	-72.5556	2.79326	H3K27ac	down	15m	1nM_TCIP3	SPI1: Monocytes (SRX5574342)
SRX10976038	TFs and others	NR3C1	Blood	697	39343	-73.6829	-72.3307	2.43105	H3K27ac	down	15m	1nM_TCIP3	NR3C1: 697 (SRX10976038)
SRX356764	TFs and others	STAG1	Blood	Lymphoblastoid cell line	45403	-73.6524	-72.3016	2.48477	H3K27ac	down	15m	1nM_TCIP3	STAG1: Lymphoblastoid cell line (SRX356764)
SRX2837384	TFs and others	RELB	Blood	GM12878	26528	-73.6207	-72.2712	2.95195	H3K27ac	down	15m	1nM_TCIP3	RELB: GM12878 (SRX2837384)
SRX356687	TFs and others	STAG1	Blood	GM19239	40285	-73.5114	-72.1633	2.56527	H3K27ac	down	15m	1nM_TCIP3	STAG1: GM19239 (SRX356687)
SRX2458133	TFs and others	NIPBL	Blood	GM12878	7868	-73.4132	-72.0664	4.77456	H3K27ac	down	15m	1nM_TCIP3	NIPBL: GM12878 (SRX2458133)
SRX5574494	TFs and others	SPI1	Blood	CTV-1	49397	-73.3969	-72.0515	2.53352	H3K27ac	down	15m	1nM_TCIP3	SPI1: CTV-1 (SRX5574494)
SRX150458	TFs and others	CHD2	Blood	GM12878	20257	-73.2602	-71.9161	2.68576	H3K27ac	down	15m	1nM_TCIP3	CHD2: GM12878 (SRX150458)
SRX5457566	TFs and others	NFATC3	Blood	GM12878	20766	-73.2587	-71.916	2.7693	H3K27ac	down	15m	1nM_TCIP3	NFATC3: GM12878 (SRX5457566)
SRX10976035	TFs and others	NR3C1	Blood	697	31109	-73.2422	-71.9008	2.72628	H3K27ac	down	15m	1nM_TCIP3	NR3C1: 697 (SRX10976035)
SRX5574451	TFs and others	SPI1	Blood	CTV-1	82781	-73.2096	-71.8695	2.41195	H3K27ac	down	15m	1nM_TCIP3	SPI1: CTV-1 (SRX5574451)
SRX14648669	TFs and others	IRF4	Blood	EBV-B	11519	-73.1754	-71.8367	4.54316	H3K27ac	down	15m	1nM_TCIP3	IRF4: EBV-B (SRX14648669)
SRX20420577	TFs and others	BATF	Blood	T cells	29671	-73.0129	-71.6755	2.73458	H3K27ac	down	15m	1nM_TCIP3	BATF: T cells (SRX20420577)
SRX20420585	TFs and others	BATF	Blood	T cells	33576	-73.0009	-71.6648	2.62755	H3K27ac	down	15m	1nM_TCIP3	BATF: T cells (SRX20420585)
SRX10976034	TFs and others	NR3C1	Blood	697	37008	-72.8794	-71.5446	2.45772	H3K27ac	down	15m	1nM_TCIP3	NR3C1: 697 (SRX10976034)
SRX20420581	TFs and others	BATF	Blood	T cells	29294	-72.7994	-71.4659	2.71536	H3K27ac	down	15m	1nM_TCIP3	BATF: T cells (SRX20420581)
SRX5574373	TFs and others	SPI1	Blood	Monocytes	28319	-72.6848	-71.3526	3.09635	H3K27ac	down	15m	1nM_TCIP3	SPI1: Monocytes (SRX5574373)
SRX5574379	TFs and others	SPI1	Blood	EM-3	34651	-72.6644	-71.3335	3.18629	H3K27ac	down	15m	1nM_TCIP3	SPI1: EM-3 (SRX5574379)
SRX20420587	TFs and others	BATF	Blood	T cells	30531	-72.6413	-71.3117	2.79004	H3K27ac	down	15m	1nM_TCIP3	BATF: T cells (SRX20420587)
SRX3824042	TFs and others	SPI1	Blood	THP-1	73598	-72.2467	-70.9184	2.41388	H3K27ac	down	15m	1nM_TCIP3	SPI1: THP-1 (SRX3824042)
SRX2458138	TFs and others	MED1	Blood	GM12878	25712	-72.2154	-70.8884	2.49732	H3K27ac	down	15m	1nM_TCIP3	MED1: GM12878 (SRX2458138)
SRX5574491	TFs and others	SPI1	Blood	CTV-1	62771	-72.1652	-70.8395	2.53609	H3K27ac	down	15m	1nM_TCIP3	SPI1: CTV-1 (SRX5574491)
SRX5574343	TFs and others	SPI1	Blood	Monocytes	65476	-72.1123	-70.7879	2.50658	H3K27ac	down	15m	1nM_TCIP3	SPI1: Monocytes (SRX5574343)
SRX14869358	TFs and others	SPI1	Blood	MOLM-13	62999	-72.0099	-70.6868	2.89765	H3K27ac	down	15m	1nM_TCIP3	SPI1: MOLM-13 (SRX14869358)
SRX5574506	TFs and others	SPI1	Blood	CTV-1	43181	-71.9812	-70.6593	2.55556	H3K27ac	down	15m	1nM_TCIP3	SPI1: CTV-1 (SRX5574506)
SRX14869359	TFs and others	SPI1	Blood	MOLM-13	63886	-71.9074	-70.5868	2.85454	H3K27ac	down	15m	1nM_TCIP3	SPI1: MOLM-13 (SRX14869359)
SRX6813401	TFs and others	ATF4	Blood	THP-1	50331	-71.8162	-70.4969	2.90038	H3K27ac	down	15m	1nM_TCIP3	ATF4: THP-1 (SRX6813401)
SRX4001960	TFs and others	SPI1	Blood	THP-1	53767	-71.7123	-70.3942	2.83356	H3K27ac	down	15m	1nM_TCIP3	SPI1: THP-1 (SRX4001960)
SRX959100	TFs and others	NR3C1	Blood	NALM-6	18153	-71.708	-70.3912	3.80536	H3K27ac	down	15m	1nM_TCIP3	NR3C1: NALM-6 (SRX959100)
SRX12684451	TFs and others	SPI1	Blood	MOLM-13	53837	-71.6093	-70.2938	3.02478	H3K27ac	down	15m	1nM_TCIP3	SPI1: MOLM-13 (SRX12684451)
SRX392808	TFs and others	EP300	Blood	GM12878	4718	-71.4914	-70.1771	6.44748	H3K27ac	down	15m	1nM_TCIP3	EP300: GM12878 (SRX392808)
SRX10954243	TFs and others	FOSL2	Blood	CD4+ T cells	27269	-71.4617	-70.1487	3.41835	H3K27ac	down	15m	1nM_TCIP3	FOSL2: CD4+ T cells (SRX10954243)
SRX4472654	TFs and others	EP300	Blood	Kasumi-1	22263	-71.4287	-70.1169	2.89759	H3K27ac	down	15m	1nM_TCIP3	EP300: Kasumi-1 (SRX4472654)
SRX11343125	TFs and others	RUNX1	Blood	Acute myeloid leukemia	31771	-71.3084	-69.9979	2.61373	H3K27ac	down	15m	1nM_TCIP3	RUNX1: Acute myeloid leukemia (SRX11343125)
SRX093189	TFs and others	SPI1	Blood	Macrophages	56245	-71.2644	-69.9551	2.91781	H3K27ac	down	15m	1nM_TCIP3	SPI1: Macrophages (SRX093189)
SRX725589	TFs and others	TAL1	Blood	T-ALL	33029	-71.1821	-69.874	3.04866	H3K27ac	down	15m	1nM_TCIP3	TAL1: T-ALL (SRX725589)
SRX097097	TFs and others	SMAD1	Blood	U-937	36248	-71.1534	-69.8466	3.14582	H3K27ac	down	15m	1nM_TCIP3	SMAD1: U-937 (SRX097097)
SRX3591825	TFs and others	MEF2C	Blood	MOLM-13	58245	-70.9577	-69.6521	2.4286	H3K27ac	down	15m	1nM_TCIP3	MEF2C: MOLM-13 (SRX3591825)
SRX3636819	TFs and others	NR3C1	Blood	ALL xenograft	9381	-70.7873	-69.4829	5.37011	H3K27ac	down	15m	1nM_TCIP3	NR3C1: ALL xenograft (SRX3636819)
SRX5141098	TFs and others	SPI1	Blood	THP-1	93765	-70.7186	-69.4154	2.46225	H3K27ac	down	15m	1nM_TCIP3	SPI1: THP-1 (SRX5141098)
SRX8602207	TFs and others	IRF4	Blood	OCI-LY-10	13477	-70.7102	-69.4083	4.25034	H3K27ac	down	15m	1nM_TCIP3	IRF4: OCI-LY-10 (SRX8602207)
SRX5574369	TFs and others	SPI1	Blood	Dendritic Cells	44698	-70.6918	-69.3911	3.03321	H3K27ac	down	15m	1nM_TCIP3	SPI1: Dendritic Cells (SRX5574369)
SRX5574447	TFs and others	SPI1	Blood	CTV-1	45867	-70.4331	-69.1336	2.97961	H3K27ac	down	15m	1nM_TCIP3	SPI1: CTV-1 (SRX5574447)
SRX15939519	TFs and others	CTCF	Blood	K-562	100484	-70.38	-69.0817	2.23607	H3K27ac	down	15m	1nM_TCIP3	CTCF: K-562 (SRX15939519)
SRX017895	TFs and others	RELA	Blood	GM18951	12233	-70.33	-69.0329	3.55936	H3K27ac	down	15m	1nM_TCIP3	RELA: GM18951 (SRX017895)
SRX1036364	TFs and others	RUNX1	Blood	Acute myeloid leukemia	23761	-70.27	-68.9741	2.88091	H3K27ac	down	15m	1nM_TCIP3	RUNX1: Acute myeloid leukemia (SRX1036364)
SRX186607	TFs and others	ZNF384	Blood	GM12878	15475	-70.1993	-68.9046	3.75042	H3K27ac	down	15m	1nM_TCIP3	ZNF384: GM12878 (SRX186607)
SRX150578	TFs and others	CEBPB	Blood	K-562	70089	-70.1942	-68.9007	3.02685	H3K27ac	down	15m	1nM_TCIP3	CEBPB: K-562 (SRX150578)
SRX5574500	TFs and others	SPI1	Blood	CTV-1	87188	-70.1927	-68.9004	2.33306	H3K27ac	down	15m	1nM_TCIP3	SPI1: CTV-1 (SRX5574500)
SRX5333220	TFs and others	CTCF	Blood	697	64228	-70.1544	-68.8633	2.63118	H3K27ac	down	15m	1nM_TCIP3	CTCF: 697 (SRX5333220)
SRX3031982	TFs and others	BRD4	Blood	MV-4-11	72198	-70.1209	-68.831	2.06817	H3K27ac	down	15m	1nM_TCIP3	BRD4: MV-4-11 (SRX3031982)
SRX10976033	TFs and others	NR3C1	Blood	697	32418	-70.0311	-68.7423	2.47935	H3K27ac	down	15m	1nM_TCIP3	NR3C1: 697 (SRX10976033)
SRX20230007	TFs and others	SPI1	Blood	SET-2	90139	-69.9659	-68.6783	2.45634	H3K27ac	down	15m	1nM_TCIP3	SPI1: SET-2 (SRX20230007)
SRX4525861	TFs and others	SMARCA4	Blood	MOLM-13	62262	-69.8206	-68.5342	2.3423	H3K27ac	down	15m	1nM_TCIP3	SMARCA4: MOLM-13 (SRX4525861)
SRX10976019	TFs and others	NR3C1	Blood	NALM-6	56446	-69.7906	-68.5054	2.07324	H3K27ac	down	15m	1nM_TCIP3	NR3C1: NALM-6 (SRX10976019)
SRX20230008	TFs and others	SPI1	Blood	SET-2	89875	-69.6955	-68.4114	2.45606	H3K27ac	down	15m	1nM_TCIP3	SPI1: SET-2 (SRX20230008)
SRX1048459	TFs and others	MEF2B	Blood	DOHH-2	3740	-69.6732	-68.3903	6.46986	H3K27ac	down	15m	1nM_TCIP3	MEF2B: DOHH-2 (SRX1048459)
SRX18154279	TFs and others	SPI1	Blood	THP-1	63430	-69.6034	-68.3217	2.70465	H3K27ac	down	15m	1nM_TCIP3	SPI1: THP-1 (SRX18154279)
SRX18154288	TFs and others	SMARCA4	Blood	THP-1	21883	-69.5691	-68.2885	3.54093	H3K27ac	down	15m	1nM_TCIP3	SMARCA4: THP-1 (SRX18154288)
SRX4001961	TFs and others	SPI1	Blood	THP-1	48599	-69.5026	-68.2232	2.88343	H3K27ac	down	15m	1nM_TCIP3	SPI1: THP-1 (SRX4001961)
SRX1041802	TFs and others	GATA3	Blood	Jurkat	22515	-69.4377	-68.1606	3.975	H3K27ac	down	15m	1nM_TCIP3	GATA3: Jurkat (SRX1041802)
SRX1492213	TFs and others	GATA3	Blood	Jurkat	22546	-69.4377	-68.1606	3.975	H3K27ac	down	15m	1nM_TCIP3	GATA3: Jurkat (SRX1492213)
SRX150412	TFs and others	RAD21	Blood	GM12878	32439	-69.4002	-68.1242	3.22296	H3K27ac	down	15m	1nM_TCIP3	RAD21: GM12878 (SRX150412)
SRX5090167	TFs and others	CTCF	Blood	OCI-LY-3	54189	-69.381	-68.1062	2.6385	H3K27ac	down	15m	1nM_TCIP3	CTCF: OCI-LY-3 (SRX5090167)
SRX5574505	TFs and others	SPI1	Blood	CTV-1	75424	-69.3029	-68.0292	2.28145	H3K27ac	down	15m	1nM_TCIP3	SPI1: CTV-1 (SRX5574505)
SRX190306	TFs and others	CEBPB	Blood	GM12878	9794	-69.2039	-67.9314	4.20595	H3K27ac	down	15m	1nM_TCIP3	CEBPB: GM12878 (SRX190306)
SRX3322799	TFs and others	TCF12	Blood	GM12878	5576	-69.1914	-67.92	5.30767	H3K27ac	down	15m	1nM_TCIP3	TCF12: GM12878 (SRX3322799)
SRX150606	TFs and others	RELA	Blood	GM10847	18251	-69.0876	-67.8173	2.90458	H3K27ac	down	15m	1nM_TCIP3	RELA: GM10847 (SRX150606)
SRX5574493	TFs and others	SPI1	Blood	CTV-1	41253	-68.9602	-67.6911	2.60273	H3K27ac	down	15m	1nM_TCIP3	SPI1: CTV-1 (SRX5574493)
SRX3586366	TFs and others	RUNX1	Blood	Pre-B lymphoblast cells	23295	-68.9175	-67.6495	2.70803	H3K27ac	down	15m	1nM_TCIP3	RUNX1: Pre-B lymphoblast cells (SRX3586366)
SRX10212062	TFs and others	CEBPB	Blood	THP-1	48845	-68.8536	-67.5867	3.17106	H3K27ac	down	15m	1nM_TCIP3	CEBPB: THP-1 (SRX10212062)
SRX10976031	TFs and others	NR3C1	Blood	697	27420	-68.7491	-67.4833	2.61676	H3K27ac	down	15m	1nM_TCIP3	NR3C1: 697 (SRX10976031)
SRX022397	TFs and others	VDR	Blood	Lymphoblastoid cell line	9216	-68.5855	-67.3208	4.23562	H3K27ac	down	15m	1nM_TCIP3	VDR: Lymphoblastoid cell line (SRX022397)
SRX10212060	TFs and others	ATF4	Blood	THP-1	51880	-68.4869	-67.2234	3.20111	H3K27ac	down	15m	1nM_TCIP3	ATF4: THP-1 (SRX10212060)
SRX24542849	TFs and others	SPI1	Blood	MOLM-13	84923	-68.4786	-67.2162	2.20552	H3K27ac	down	15m	1nM_TCIP3	SPI1: MOLM-13 (SRX24542849)
SRX20230010	TFs and others	SPI1	Blood	SET-2	86011	-68.3516	-67.0908	2.44721	H3K27ac	down	15m	1nM_TCIP3	SPI1: SET-2 (SRX20230010)
SRX5574376	TFs and others	SPI1	Blood	Macrophages	40072	-68.351	-67.0908	2.95131	H3K27ac	down	15m	1nM_TCIP3	SPI1: Macrophages (SRX5574376)
SRX658611	TFs and others	MYB	Blood	Jurkat	52678	-68.0477	-66.7886	2.24136	H3K27ac	down	15m	1nM_TCIP3	MYB: Jurkat (SRX658611)
SRX150690	TFs and others	CTCF	Blood	GM12878	60610	-68.0439	-66.7859	2.41704	H3K27ac	down	15m	1nM_TCIP3	CTCF: GM12878 (SRX150690)
SRX4394541	TFs and others	CEBPB	Blood	JB6	75801	-67.9951	-66.7382	3.01273	H3K27ac	down	15m	1nM_TCIP3	CEBPB: JB6 (SRX4394541)
SRX150362	TFs and others	RELA	Blood	GM18526	17447	-67.9244	-66.6686	3.04838	H3K27ac	down	15m	1nM_TCIP3	RELA: GM18526 (SRX150362)
SRX11149791	TFs and others	Epitope tags	Blood	Jurkat	59411	-67.9135	-66.6588	2.14253	H3K27ac	down	15m	1nM_TCIP3	Epitope tags: Jurkat (SRX11149791)
SRX356502	TFs and others	CTCF	Blood	GM12891	62001	-67.9022	-66.6486	2.26988	H3K27ac	down	15m	1nM_TCIP3	CTCF: GM12891 (SRX356502)
SRX3927286	TFs and others	BRD9	Blood	EOL-1	30119	-67.8613	-66.6087	2.64056	H3K27ac	down	15m	1nM_TCIP3	BRD9: EOL-1 (SRX3927286)
SRX3703145	TFs and others	MEF2B	Blood	DLBCL	5387	-67.8403	-66.5888	5.64053	H3K27ac	down	15m	1nM_TCIP3	MEF2B: DLBCL (SRX3703145)
SRX2630345	TFs and others	ZBED1	Blood	GM12878	13043	-67.8301	-66.5797	3.5083	H3K27ac	down	15m	1nM_TCIP3	ZBED1: GM12878 (SRX2630345)
SRX356749	TFs and others	CTCF	Blood	Lymphoblastoid cell line	58520	-67.821	-66.5717	2.38325	H3K27ac	down	15m	1nM_TCIP3	CTCF: Lymphoblastoid cell line (SRX356749)
SRX356666	TFs and others	STAG1	Blood	GM19238	41055	-67.6633	-66.4151	2.48409	H3K27ac	down	15m	1nM_TCIP3	STAG1: GM19238 (SRX356666)
SRX17010393	TFs and others	MAF	Blood	MM.1S	15884	-67.501	-66.2538	3.83784	H3K27ac	down	15m	1nM_TCIP3	MAF: MM.1S (SRX17010393)
SRX3586367	TFs and others	RUNX1	Blood	Pre-B lymphoblast cells	29752	-67.4863	-66.2402	2.38951	H3K27ac	down	15m	1nM_TCIP3	RUNX1: Pre-B lymphoblast cells (SRX3586367)
SRX20420579	TFs and others	BATF	Blood	T cells	23160	-67.4476	-66.2026	2.91497	H3K27ac	down	15m	1nM_TCIP3	BATF: T cells (SRX20420579)
SRX8418557	TFs and others	KMT2A	Blood	Bone Marrow Cells	15512	-67.3476	-66.1037	3.00119	H3K27ac	down	15m	1nM_TCIP3	KMT2A: Bone Marrow Cells (SRX8418557)
SRX7061820	TFs and others	MED12	Blood	SEM	40846	-67.3047	-66.0618	2.16697	H3K27ac	down	15m	1nM_TCIP3	MED12: SEM (SRX7061820)
SRX20804904	TFs and others	CTBP2	Blood	MOLM-1	43947	-67.2636	-66.0218	2.55655	H3K27ac	down	15m	1nM_TCIP3	CTBP2: MOLM-1 (SRX20804904)
SRX5574446	TFs and others	SPI1	Blood	CTV-1	73448	-67.2048	-65.964	2.49839	H3K27ac	down	15m	1nM_TCIP3	SPI1: CTV-1 (SRX5574446)
SRX15117368	TFs and others	PAX5	Blood	697	43525	-67.17	-65.9303	2.16222	H3K27ac	down	15m	1nM_TCIP3	PAX5: 697 (SRX15117368)
SRX17134565	TFs and others	IRF4	Blood	Hodgkins lymphoma cell line	50557	-67.0585	-65.8198	2.86134	H3K27ac	down	15m	1nM_TCIP3	IRF4: Hodgkins lymphoma cell line (SRX17134565)
SRX5457205	TFs and others	ARNT	Blood	GM12878	12842	-67.0436	-65.806	3.40776	H3K27ac	down	15m	1nM_TCIP3	ARNT: GM12878 (SRX5457205)
SRX10212069	TFs and others	CEBPB	Blood	CD4+ T cells	24143	-66.9834	-65.7468	3.29326	H3K27ac	down	15m	1nM_TCIP3	CEBPB: CD4+ T cells (SRX10212069)
SRX2423776	TFs and others	NBN	Blood	GM12878	17352	-66.9661	-65.7306	2.79506	H3K27ac	down	15m	1nM_TCIP3	NBN: GM12878 (SRX2423776)
SRX15986419	TFs and others	CEBPA	Blood	THP-1	49946	-66.9148	-65.6803	3.0439	H3K27ac	down	15m	1nM_TCIP3	CEBPA: THP-1 (SRX15986419)
SRX20420586	TFs and others	BATF	Blood	T cells	21580	-66.9117	-65.6783	3.06331	H3K27ac	down	15m	1nM_TCIP3	BATF: T cells (SRX20420586)
SRX129083	TFs and others	MAX	Blood	P493-6	26120	-66.8583	-65.6259	2.36303	H3K27ac	down	15m	1nM_TCIP3	MAX: P493-6 (SRX129083)
SRX20052893	TFs and others	TWIST1	Blood	RS4-11	44668	-66.8505	-65.6191	2.2683	H3K27ac	down	15m	1nM_TCIP3	TWIST1: RS4-11 (SRX20052893)
SRX356665	TFs and others	STAG1	Blood	GM19238	44932	-66.8432	-65.6129	2.39743	H3K27ac	down	15m	1nM_TCIP3	STAG1: GM19238 (SRX356665)
SRX150456	TFs and others	SMC3	Blood	GM12878	33201	-66.8181	-65.5888	3.01206	H3K27ac	down	15m	1nM_TCIP3	SMC3: GM12878 (SRX150456)
SRX017906	TFs and others	RELA	Blood	GM12878	10292	-66.7921	-65.5638	4.23976	H3K27ac	down	15m	1nM_TCIP3	RELA: GM12878 (SRX017906)
SRX2268283	TFs and others	SPI1	Blood	THP-1	67649	-66.791	-65.5638	2.58859	H3K27ac	down	15m	1nM_TCIP3	SPI1: THP-1 (SRX2268283)
SRX17989499	TFs and others	HDAC1	Blood	PBMC	22409	-66.7318	-65.5056	2.43668	H3K27ac	down	15m	1nM_TCIP3	HDAC1: PBMC (SRX17989499)
SRX24006140	TFs and others	SPI1	Blood	RIVA	17987	-66.5263	-65.3011	3.08	H3K27ac	down	15m	1nM_TCIP3	SPI1: RIVA (SRX24006140)
SRX5574448	TFs and others	SPI1	Blood	CTV-1	68832	-66.5198	-65.2956	2.4651	H3K27ac	down	15m	1nM_TCIP3	SPI1: CTV-1 (SRX5574448)
SRX2140207	TFs and others	HDAC1	Blood	MM.1S	37165	-66.4224	-65.1992	2.29669	H3K27ac	down	15m	1nM_TCIP3	HDAC1: MM.1S (SRX2140207)
SRX092453	TFs and others	RBPJ	Blood	IB4	14066	-66.4147	-65.1925	4.04469	H3K27ac	down	15m	1nM_TCIP3	RBPJ: IB4 (SRX092453)
SRX4401063	TFs and others	RELA	Blood	BJAB	5088	-66.3485	-65.1274	5.81809	H3K27ac	down	15m	1nM_TCIP3	RELA: BJAB (SRX4401063)
SRX5186323	TFs and others	SMAD2	Blood	Hematopoietic Stem Cells	60849	-66.3327	-65.1126	2.15241	H3K27ac	down	15m	1nM_TCIP3	SMAD2: Hematopoietic Stem Cells (SRX5186323)
SRX2423777	TFs and others	NBN	Blood	GM12878	15848	-66.2947	-65.0756	2.83085	H3K27ac	down	15m	1nM_TCIP3	NBN: GM12878 (SRX2423777)
SRX21805435	TFs and others	CEBPA	Blood	THP-1	37145	-66.1806	-64.9625	3.20513	H3K27ac	down	15m	1nM_TCIP3	CEBPA: THP-1 (SRX21805435)
SRX3927285	TFs and others	BRD7	Blood	EOL-1	34437	-66.1487	-64.9316	2.51295	H3K27ac	down	15m	1nM_TCIP3	BRD7: EOL-1 (SRX3927285)
SRX356524	TFs and others	CTCF	Blood	GM12892	57778	-66.0596	-64.8436	2.32124	H3K27ac	down	15m	1nM_TCIP3	CTCF: GM12892 (SRX356524)
SRX10954241	TFs and others	FOSL2	Blood	CD4+ T cells	24917	-66.0587	-64.8436	3.52983	H3K27ac	down	15m	1nM_TCIP3	FOSL2: CD4+ T cells (SRX10954241)
SRX356710	TFs and others	STAG1	Blood	GM19240	39962	-65.9655	-64.7514	2.4496	H3K27ac	down	15m	1nM_TCIP3	STAG1: GM19240 (SRX356710)
SRX4394540	TFs and others	CEBPB	Blood	JB6	87591	-65.9476	-64.7345	2.87795	H3K27ac	down	15m	1nM_TCIP3	CEBPB: JB6 (SRX4394540)
SRX15152338	TFs and others	MECOM	Blood	Acute myeloid leukemia	74191	-65.8865	-64.6744	2.15353	H3K27ac	down	15m	1nM_TCIP3	MECOM: Acute myeloid leukemia (SRX15152338)
SRX2867629	TFs and others	BRD4	Blood	Lymphoblastoid cell line	28020	-65.8624	-64.6512	2.36258	H3K27ac	down	15m	1nM_TCIP3	BRD4: Lymphoblastoid cell line (SRX2867629)
SRX24542848	TFs and others	SPI1	Blood	MOLM-13	70827	-65.8259	-64.6157	2.28064	H3K27ac	down	15m	1nM_TCIP3	SPI1: MOLM-13 (SRX24542848)
SRX17134564	TFs and others	IRF4	Blood	Hodgkins lymphoma cell line	50514	-65.7593	-64.5501	2.84746	H3K27ac	down	15m	1nM_TCIP3	IRF4: Hodgkins lymphoma cell line (SRX17134564)
SRX3322399	TFs and others	NR2F1	Blood	GM12878	18093	-65.7489	-64.5407	2.84714	H3K27ac	down	15m	1nM_TCIP3	NR2F1: GM12878 (SRX3322399)
SRX356729	TFs and others	STAG1	Blood	Lymphoblastoid cell line	41342	-65.74	-64.5328	2.33142	H3K27ac	down	15m	1nM_TCIP3	STAG1: Lymphoblastoid cell line (SRX356729)
SRX3031983	TFs and others	BRD4	Blood	MV-4-11	62054	-65.6647	-64.4585	2.16056	H3K27ac	down	15m	1nM_TCIP3	BRD4: MV-4-11 (SRX3031983)
SRX356668	TFs and others	CTCF	Blood	GM19239	58346	-65.6594	-64.4541	2.25534	H3K27ac	down	15m	1nM_TCIP3	CTCF: GM19239 (SRX356668)
SRX17989497	TFs and others	HDAC1	Blood	PBMC	22622	-65.5827	-64.3784	2.43325	H3K27ac	down	15m	1nM_TCIP3	HDAC1: PBMC (SRX17989497)
SRX18154285	TFs and others	SMARCA4	Blood	THP-1	24384	-65.5755	-64.3722	3.1394	H3K27ac	down	15m	1nM_TCIP3	SMARCA4: THP-1 (SRX18154285)
SRX2458134	TFs and others	NIPBL	Blood	GM12878	5547	-65.4305	-64.2281	5.12954	H3K27ac	down	15m	1nM_TCIP3	NIPBL: GM12878 (SRX2458134)
SRX150723	TFs and others	MAX	Blood	NB-4	66289	-65.3611	-64.1597	2.15201	H3K27ac	down	15m	1nM_TCIP3	MAX: NB-4 (SRX150723)
SRX093183	TFs and others	SPI1	Blood	Monocytes	44364	-65.3066	-64.1062	2.62259	H3K27ac	down	15m	1nM_TCIP3	SPI1: Monocytes (SRX093183)
SRX15117380	TFs and others	PAX5	Blood	697	43761	-65.2564	-64.0569	2.23063	H3K27ac	down	15m	1nM_TCIP3	PAX5: 697 (SRX15117380)
SRX21167093	TFs and others	NFKB1	Blood	HBL-1	18068	-65.2208	-64.0223	3.07509	H3K27ac	down	15m	1nM_TCIP3	NFKB1: HBL-1 (SRX21167093)
SRX3010174	TFs and others	CTCF	Blood	OCI-LY-7	45780	-65.0932	-63.8956	2.671	H3K27ac	down	15m	1nM_TCIP3	CTCF: OCI-LY-7 (SRX3010174)
SRX190201	TFs and others	TCF3	Blood	GM12878	21289	-65.0847	-63.8881	2.69881	H3K27ac	down	15m	1nM_TCIP3	TCF3: GM12878 (SRX190201)
SRX20420572	TFs and others	TFAP4	Blood	T cells	22348	-65.0787	-63.8831	2.53745	H3K27ac	down	15m	1nM_TCIP3	TFAP4: T cells (SRX20420572)
SRX356523	TFs and others	CTCF	Blood	GM12892	52324	-65.0759	-63.8812	2.39641	H3K27ac	down	15m	1nM_TCIP3	CTCF: GM12892 (SRX356523)
SRX185893	TFs and others	BCL6	Blood	B cells	4809	-65.0491	-63.8554	5.36975	H3K27ac	down	15m	1nM_TCIP3	BCL6: B cells (SRX185893)
SRX4671059	TFs and others	BMI1	Blood	Lymphoblastoid cell line	6002	-64.9483	-63.7555	5.31909	H3K27ac	down	15m	1nM_TCIP3	BMI1: Lymphoblastoid cell line (SRX4671059)
SRX2574235	TFs and others	GATA2	Blood	SKH1	28646	-64.9302	-63.7383	2.81488	H3K27ac	down	15m	1nM_TCIP3	GATA2: SKH1 (SRX2574235)
SRX298273	TFs and others	MAFK	Blood	OCI-LY-7	6397	-64.8263	-63.6354	4.74151	H3K27ac	down	15m	1nM_TCIP3	MAFK: OCI-LY-7 (SRX298273)
SRX356545	TFs and others	CTCF	Blood	Lymphoblastoid cell line	52921	-64.8242	-63.6342	2.34666	H3K27ac	down	15m	1nM_TCIP3	CTCF: Lymphoblastoid cell line (SRX356545)
SRX100465	TFs and others	MEF2C	Blood	GM12878	11429	-64.7396	-63.5506	3.73226	H3K27ac	down	15m	1nM_TCIP3	MEF2C: GM12878 (SRX100465)
SRX4116559	TFs and others	FOXP1	Blood	B cells	18189	-64.718	-63.5299	2.89115	H3K27ac	down	15m	1nM_TCIP3	FOXP1: B cells (SRX4116559)
SRX356786	TFs and others	CTCF	Blood	MS1	63317	-64.6884	-63.5012	2.26843	H3K27ac	down	15m	1nM_TCIP3	CTCF: MS1 (SRX356786)
SRX369126	TFs and others	RUNX1	Blood	CUTLL1	25928	-64.6703	-63.4841	2.66673	H3K27ac	down	15m	1nM_TCIP3	RUNX1: CUTLL1 (SRX369126)
SRX2281258	TFs and others	KMT2A	Blood	Cord blood mononuclear	24650	-64.5285	-63.3432	2.40836	H3K27ac	down	15m	1nM_TCIP3	KMT2A: Cord blood mononuclear (SRX2281258)
SRX243760	TFs and others	PAX5	Blood	RAJI	3198	-64.4134	-63.229	6.77339	H3K27ac	down	15m	1nM_TCIP3	PAX5: RAJI (SRX243760)
SRX3010275	TFs and others	CTCF	Blood	DOHH-2	45450	-64.3505	-63.1671	2.57297	H3K27ac	down	15m	1nM_TCIP3	CTCF: DOHH-2 (SRX3010275)
SRX3927292	TFs and others	CTCF	Blood	EOL-1	78593	-64.3336	-63.1511	2.26482	H3K27ac	down	15m	1nM_TCIP3	CTCF: EOL-1 (SRX3927292)
SRX353809	TFs and others	MYC	Blood	P493-6	19993	-64.332	-63.1504	2.56004	H3K27ac	down	15m	1nM_TCIP3	MYC: P493-6 (SRX353809)
SRX5333219	TFs and others	CTCF	Blood	697	66700	-64.1758	-62.9951	2.55622	H3K27ac	down	15m	1nM_TCIP3	CTCF: 697 (SRX5333219)
SRX15117372	TFs and others	PAX5	Blood	697	43557	-64.1699	-62.9902	2.192	H3K27ac	down	15m	1nM_TCIP3	PAX5: 697 (SRX15117372)
SRX1397386	TFs and others	GATA2	Blood	CD34+	28891	-64.16	-62.9812	3.59121	H3K27ac	down	15m	1nM_TCIP3	GATA2: CD34+ (SRX1397386)
SRX1127545	TFs and others	SPI1	Blood	RS4-11	33830	-64.1334	-62.9555	3.26506	H3K27ac	down	15m	1nM_TCIP3	SPI1: RS4-11 (SRX1127545)
SRX5574389	TFs and others	SPI1	Blood	THP-1	50670	-64.076	-62.899	2.82975	H3K27ac	down	15m	1nM_TCIP3	SPI1: THP-1 (SRX5574389)
SRX5574453	TFs and others	SPI1	Blood	CTV-1	74175	-64.0305	-62.8544	2.30308	H3K27ac	down	15m	1nM_TCIP3	SPI1: CTV-1 (SRX5574453)
SRX10212070	TFs and others	CEBPB	Blood	CD4+ T cells	20432	-63.8611	-62.6859	3.1739	H3K27ac	down	15m	1nM_TCIP3	CEBPB: CD4+ T cells (SRX10212070)
SRX236115	TFs and others	TCF3	Blood	Kasumi-1	51416	-63.8391	-62.6648	2.24999	H3K27ac	down	15m	1nM_TCIP3	TCF3: Kasumi-1 (SRX236115)
SRX190177	TFs and others	STAT5A	Blood	GM12878	21507	-63.7743	-62.6009	2.79671	H3K27ac	down	15m	1nM_TCIP3	STAT5A: GM12878 (SRX190177)
SRX3010175	TFs and others	CTCF	Blood	OCI-LY-7	46398	-63.6139	-62.4414	2.56728	H3K27ac	down	15m	1nM_TCIP3	CTCF: OCI-LY-7 (SRX3010175)
SRX11149780	TFs and others	Epitope tags	Blood	Jurkat	55698	-63.608	-62.4364	2.11044	H3K27ac	down	15m	1nM_TCIP3	Epitope tags: Jurkat (SRX11149780)
SRX356730	TFs and others	CTCF	Blood	Lymphoblastoid cell line	52356	-63.5215	-62.3508	2.42771	H3K27ac	down	15m	1nM_TCIP3	CTCF: Lymphoblastoid cell line (SRX356730)
SRX356501	TFs and others	CTCF	Blood	GM12891	55054	-63.3431	-62.1733	2.36009	H3K27ac	down	15m	1nM_TCIP3	CTCF: GM12891 (SRX356501)
SRX2867630	TFs and others	BRD4	Blood	Lymphoblastoid cell line	29434	-63.309	-62.1406	2.24813	H3K27ac	down	15m	1nM_TCIP3	BRD4: Lymphoblastoid cell line (SRX2867630)
SRX9867024	TFs and others	BCL11B	Blood	TALL-1	42454	-63.3086	-62.1406	2.14069	H3K27ac	down	15m	1nM_TCIP3	BCL11B: TALL-1 (SRX9867024)
SRX2424363	TFs and others	TBX21	Blood	GM12878	10616	-63.3048	-62.1377	4.11497	H3K27ac	down	15m	1nM_TCIP3	TBX21: GM12878 (SRX2424363)
SRX10774931	TFs and others	SMC1A	Blood	DND-41	54283	-63.1709	-62.0047	2.18502	H3K27ac	down	15m	1nM_TCIP3	SMC1A: DND-41 (SRX10774931)
SRX10852994	TFs and others	MED12	Blood	T cells	33451	-63.0893	-61.924	2.25618	H3K27ac	down	15m	1nM_TCIP3	MED12: T cells (SRX10852994)
SRX5574457	TFs and others	SPI1	Blood	CTV-1	71380	-63.0843	-61.9199	2.33903	H3K27ac	down	15m	1nM_TCIP3	SPI1: CTV-1 (SRX5574457)
SRX5574470	TFs and others	SMARCA4	Blood	CTV-1	44561	-63.0299	-61.8664	2.39962	H3K27ac	down	15m	1nM_TCIP3	SMARCA4: CTV-1 (SRX5574470)
SRX5574452	TFs and others	SPI1	Blood	CTV-1	49066	-62.9617	-61.7991	2.62176	H3K27ac	down	15m	1nM_TCIP3	SPI1: CTV-1 (SRX5574452)
SRX190227	TFs and others	PML	Blood	GM12878	28090	-62.9569	-61.7951	2.3478	H3K27ac	down	15m	1nM_TCIP3	PML: GM12878 (SRX190227)
SRX204413	TFs and others	MAX	Blood	P493-6	23046	-62.8618	-61.7009	2.38694	H3K27ac	down	15m	1nM_TCIP3	MAX: P493-6 (SRX204413)
SRX9029208	TFs and others	SPI1	Blood	Neutrophils	54574	-62.7158	-61.5563	2.55742	H3K27ac	down	15m	1nM_TCIP3	SPI1: Neutrophils (SRX9029208)
SRX3434293	TFs and others	SKI	Blood	HL-60	57006	-62.7154	-61.5563	2.1704	H3K27ac	down	15m	1nM_TCIP3	SKI: HL-60 (SRX3434293)
SRX658610	TFs and others	MYB	Blood	Jurkat	39651	-62.6861	-61.5278	2.38903	H3K27ac	down	15m	1nM_TCIP3	MYB: Jurkat (SRX658610)
SRX5090168	TFs and others	CTCF	Blood	OCI-LY-3	46421	-62.6602	-61.5028	2.75628	H3K27ac	down	15m	1nM_TCIP3	CTCF: OCI-LY-3 (SRX5090168)
SRX10976021	TFs and others	NR3C1	Blood	NALM-6	52587	-62.6552	-61.4987	2.04206	H3K27ac	down	15m	1nM_TCIP3	NR3C1: NALM-6 (SRX10976021)
SRX356455	TFs and others	CTCF	Blood	GM12878	52815	-62.5802	-61.4246	2.34432	H3K27ac	down	15m	1nM_TCIP3	CTCF: GM12878 (SRX356455)
SRX381503	TFs and others	Epitope tags	Blood	B cells	12134	-62.5342	-61.3794	4.34983	H3K27ac	down	15m	1nM_TCIP3	Epitope tags: B cells (SRX381503)
SRX10212061	TFs and others	ATF4	Blood	THP-1	46878	-62.5117	-61.3578	2.95359	H3K27ac	down	15m	1nM_TCIP3	ATF4: THP-1 (SRX10212061)
SRX959099	TFs and others	NR3C1	Blood	NALM-6	13552	-62.46	-61.307	4.17477	H3K27ac	down	15m	1nM_TCIP3	NR3C1: NALM-6 (SRX959099)
SRX2770858	TFs and others	SMC1A	Blood	Macrophages	57121	-62.432	-61.2798	2.61453	H3K27ac	down	15m	1nM_TCIP3	SMC1A: Macrophages (SRX2770858)
SRX347421	TFs and others	STAT3	Blood	OCI-LY-10	13381	-62.4056	-61.2543	2.96866	H3K27ac	down	15m	1nM_TCIP3	STAT3: OCI-LY-10 (SRX347421)
SRX356499	TFs and others	STAG1	Blood	Lymphoblastoid cell line	34305	-62.3525	-61.202	2.63254	H3K27ac	down	15m	1nM_TCIP3	STAG1: Lymphoblastoid cell line (SRX356499)
SRX2043231	TFs and others	EP300	Blood	RCH-ACV	21946	-62.3257	-61.1761	2.98487	H3K27ac	down	15m	1nM_TCIP3	EP300: RCH-ACV (SRX2043231)
SRX8066532	TFs and others	CTCF	Blood	GM04648	56134	-62.2563	-61.1076	2.41267	H3K27ac	down	15m	1nM_TCIP3	CTCF: GM04648 (SRX8066532)
SRX5574498	TFs and others	SPI1	Blood	CTV-1	38425	-62.2509	-61.103	2.61641	H3K27ac	down	15m	1nM_TCIP3	SPI1: CTV-1 (SRX5574498)
SRX186670	TFs and others	CTCF	Blood	CD20+	38694	-62.2294	-61.0824	2.57035	H3K27ac	down	15m	1nM_TCIP3	CTCF: CD20+ (SRX186670)
SRX2900608	TFs and others	HIC1	Blood	iTreg	12484	-62.208	-61.0618	3.63819	H3K27ac	down	15m	1nM_TCIP3	HIC1: iTreg (SRX2900608)
SRX356667	TFs and others	CTCF	Blood	GM19239	50752	-62.194	-61.0487	2.40983	H3K27ac	down	15m	1nM_TCIP3	CTCF: GM19239 (SRX356667)
SRX17159336	TFs and others	ZNF384	Blood	JIH-5	18960	-62.1583	-61.0138	3.77166	H3K27ac	down	15m	1nM_TCIP3	ZNF384: JIH-5 (SRX17159336)
SRX5574367	TFs and others	SPI1	Blood	Dendritic Cells	31505	-62.144	-61.0004	2.95981	H3K27ac	down	15m	1nM_TCIP3	SPI1: Dendritic Cells (SRX5574367)
SRX9702210	TFs and others	IRF3	Blood	MM.1S	42818	-62.0348	-60.892	2.17086	H3K27ac	down	15m	1nM_TCIP3	IRF3: MM.1S (SRX9702210)
SRX356766	TFs and others	CTCF	Blood	Lymphoblastoid cell line	56296	-62.0335	-60.8915	2.35712	H3K27ac	down	15m	1nM_TCIP3	CTCF: Lymphoblastoid cell line (SRX356766)
SRX5574468	TFs and others	FLI1	Blood	CTV-1	51642	-61.9608	-60.8197	2.28426	H3K27ac	down	15m	1nM_TCIP3	FLI1: CTV-1 (SRX5574468)
SRX150648	TFs and others	JUND	Blood	K-562	62737	-61.9124	-60.7721	2.24815	H3K27ac	down	15m	1nM_TCIP3	JUND: K-562 (SRX150648)
SRX4001955	TFs and others	CEBPB	Blood	THP-1	32561	-61.8548	-60.7154	3.68639	H3K27ac	down	15m	1nM_TCIP3	CEBPB: THP-1 (SRX4001955)
SRX18154278	TFs and others	SPI1	Blood	THP-1	73888	-61.8491	-60.7105	2.27361	H3K27ac	down	15m	1nM_TCIP3	SPI1: THP-1 (SRX18154278)
SRX356748	TFs and others	CTCF	Blood	Lymphoblastoid cell line	53925	-61.8385	-60.7007	2.37072	H3K27ac	down	15m	1nM_TCIP3	CTCF: Lymphoblastoid cell line (SRX356748)
SRX212648	TFs and others	STAT1	Blood	Monocytes-CD14+	63959	-61.8139	-60.677	2.07814	H3K27ac	down	15m	1nM_TCIP3	STAT1: Monocytes-CD14+ (SRX212648)
SRX356456	TFs and others	CTCF	Blood	GM12878	54492	-61.7539	-60.6178	2.25756	H3K27ac	down	15m	1nM_TCIP3	CTCF: GM12878 (SRX356456)
SRX9004381	TFs and others	USF2	Blood	SEM	21174	-61.711	-60.5757	2.95448	H3K27ac	down	15m	1nM_TCIP3	USF2: SEM (SRX9004381)
SRX5409709	TFs and others	NETO2	Blood	CD34 Hematopoietic stem cells	64394	-61.7101	-60.5756	5.17625	H3K27ac	down	15m	1nM_TCIP3	NETO2: CD34 Hematopoietic stem cells (SRX5409709)
SRX3322398	TFs and others	NR2F1	Blood	GM12878	21783	-61.6988	-60.5652	2.60189	H3K27ac	down	15m	1nM_TCIP3	NR2F1: GM12878 (SRX3322398)
SRX356784	TFs and others	CTCF	Blood	MS1	51112	-61.5902	-60.4574	2.31448	H3K27ac	down	15m	1nM_TCIP3	CTCF: MS1 (SRX356784)
SRX150692	TFs and others	ZNF143	Blood	GM12878	45812	-61.4995	-60.3675	2.29822	H3K27ac	down	15m	1nM_TCIP3	ZNF143: GM12878 (SRX150692)
SRX5574459	TFs and others	SPI1	Blood	CTV-1	26470	-61.4302	-60.299	3.17027	H3K27ac	down	15m	1nM_TCIP3	SPI1: CTV-1 (SRX5574459)
SRX4401064	TFs and others	RELA	Blood	BJAB	10499	-61.4032	-60.2729	4.19994	H3K27ac	down	15m	1nM_TCIP3	RELA: BJAB (SRX4401064)
SRX13367419	TFs and others	ESR2	Blood	GRANTA-519	13070	-61.3775	-60.248	3.67861	H3K27ac	down	15m	1nM_TCIP3	ESR2: GRANTA-519 (SRX13367419)
SRX2268282	TFs and others	SPI1	Blood	THP-1	51503	-61.3493	-60.2206	2.69618	H3K27ac	down	15m	1nM_TCIP3	SPI1: THP-1 (SRX2268282)
SRX150638	TFs and others	EP300	Blood	GM12878	12705	-61.3277	-60.1998	3.31018	H3K27ac	down	15m	1nM_TCIP3	EP300: GM12878 (SRX150638)
SRX100432	TFs and others	EP300	Blood	GM12878	3700	-61.2855	-60.1584	6.28154	H3K27ac	down	15m	1nM_TCIP3	EP300: GM12878 (SRX100432)
SRX10212067	TFs and others	ATF4	Blood	CD4+ T cells	28785	-61.1591	-60.0328	2.73527	H3K27ac	down	15m	1nM_TCIP3	ATF4: CD4+ T cells (SRX10212067)
SRX475796	TFs and others	SPI1	Blood	GM12878	11564	-61.128	-60.0026	4.11273	H3K27ac	down	15m	1nM_TCIP3	SPI1: GM12878 (SRX475796)
SRX103010	TFs and others	CTCF	Blood	K-562	67276	-61.1258	-60.0012	2.48727	H3K27ac	down	15m	1nM_TCIP3	CTCF: K-562 (SRX103010)
SRX2424110	TFs and others	MLLT1	Blood	GM12878	17482	-61.115	-59.9912	2.82099	H3K27ac	down	15m	1nM_TCIP3	MLLT1: GM12878 (SRX2424110)
SRX031247	TFs and others	CTCF	Blood	K-562	67274	-61.1	-59.977	2.48578	H3K27ac	down	15m	1nM_TCIP3	CTCF: K-562 (SRX031247)
SRX8066534	TFs and others	CTCF	Blood	GM04604	53113	-61.0268	-59.9046	2.41866	H3K27ac	down	15m	1nM_TCIP3	CTCF: GM04604 (SRX8066534)
SRX3460921	TFs and others	POU2F2	Blood	Pre-B cells	4168	-60.9813	-59.8599	7.02935	H3K27ac	down	15m	1nM_TCIP3	POU2F2: Pre-B cells (SRX3460921)
SRX3322371	TFs and others	DPF2	Blood	GM12878	20587	-60.973	-59.8524	2.5764	H3K27ac	down	15m	1nM_TCIP3	DPF2: GM12878 (SRX3322371)
SRX3322586	TFs and others	RAD51	Blood	GM12878	13648	-60.9567	-59.8369	3.31995	H3K27ac	down	15m	1nM_TCIP3	RAD51: GM12878 (SRX3322586)
SRX9867025	TFs and others	BCL11B	Blood	TALL-1	45276	-60.9191	-59.8001	2.10487	H3K27ac	down	15m	1nM_TCIP3	BCL11B: TALL-1 (SRX9867025)
SRX3460916	TFs and others	IKZF3	Blood	Pre-B cells	23200	-60.9126	-59.7944	2.72805	H3K27ac	down	15m	1nM_TCIP3	IKZF3: Pre-B cells (SRX3460916)
SRX5457565	TFs and others	NFATC3	Blood	GM12878	7875	-60.8963	-59.7789	4.44628	H3K27ac	down	15m	1nM_TCIP3	NFATC3: GM12878 (SRX5457565)
SRX20870815	TFs and others	RUNX1	Blood	SEM	25947	-60.8261	-59.7095	2.57258	H3K27ac	down	15m	1nM_TCIP3	RUNX1: SEM (SRX20870815)
SRX2424337	TFs and others	PKNOX1	Blood	GM12878	13228	-60.7797	-59.6639	3.24983	H3K27ac	down	15m	1nM_TCIP3	PKNOX1: GM12878 (SRX2424337)
SRX356483	TFs and others	CTCF	Blood	Lymphoblastoid cell line	52160	-60.7497	-59.6347	2.33834	H3K27ac	down	15m	1nM_TCIP3	CTCF: Lymphoblastoid cell line (SRX356483)
SRX5141099	TFs and others	SPI1	Blood	THP-1	81341	-60.743	-59.6288	2.20015	H3K27ac	down	15m	1nM_TCIP3	SPI1: THP-1 (SRX5141099)
SRX356482	TFs and others	CTCF	Blood	Lymphoblastoid cell line	50092	-60.6977	-59.5842	2.37964	H3K27ac	down	15m	1nM_TCIP3	CTCF: Lymphoblastoid cell line (SRX356482)
SRX356767	TFs and others	CTCF	Blood	Lymphoblastoid cell line	57740	-60.6898	-59.5771	2.32272	H3K27ac	down	15m	1nM_TCIP3	CTCF: Lymphoblastoid cell line (SRX356767)
SRX18154277	TFs and others	SPI1	Blood	THP-1	67837	-60.6691	-59.5572	2.30056	H3K27ac	down	15m	1nM_TCIP3	SPI1: THP-1 (SRX18154277)
SRX7135368	TFs and others	BRD4	Blood	K-562	7811	-60.5932	-59.4821	4.10126	H3K27ac	down	15m	1nM_TCIP3	BRD4: K-562 (SRX7135368)
SRX1048482	TFs and others	PAX5	Blood	OCI-LY-7	5762	-60.5455	-59.4352	6.00694	H3K27ac	down	15m	1nM_TCIP3	PAX5: OCI-LY-7 (SRX1048482)
SRX1127535	TFs and others	SPI1	Blood	RS4-11	19168	-60.4889	-59.3794	3.78951	H3K27ac	down	15m	1nM_TCIP3	SPI1: RS4-11 (SRX1127535)
SRX356689	TFs and others	CTCF	Blood	GM19240	52641	-60.4144	-59.3056	2.32074	H3K27ac	down	15m	1nM_TCIP3	CTCF: GM19240 (SRX356689)
SRX150518	TFs and others	RCOR1	Blood	K-562	66109	-60.4098	-59.3018	2.23149	H3K27ac	down	15m	1nM_TCIP3	RCOR1: K-562 (SRX150518)
SRX4001826	TFs and others	RAD21	Blood	THP-1	42624	-60.3604	-59.2532	2.56687	H3K27ac	down	15m	1nM_TCIP3	RAD21: THP-1 (SRX4001826)
SRX10976020	TFs and others	NR3C1	Blood	NALM-6	45219	-60.345	-59.2386	2.09476	H3K27ac	down	15m	1nM_TCIP3	NR3C1: NALM-6 (SRX10976020)
SRX4484988	TFs and others	ERG	Blood	SEM	65933	-60.2315	-59.1259	1.92955	H3K27ac	down	15m	1nM_TCIP3	ERG: SEM (SRX4484988)
SRX2529781	TFs and others	Epitope tags	Blood	RAJI	18634	-60.2289	-59.124	2.60925	H3K27ac	down	15m	1nM_TCIP3	Epitope tags: RAJI (SRX2529781)
SRX3927299	TFs and others	CTCF	Blood	MOLM-13	83216	-60.2225	-59.1184	2.17189	H3K27ac	down	15m	1nM_TCIP3	CTCF: MOLM-13 (SRX3927299)
SRX10976462	TFs and others	CTCF	Blood	SU-DHL-6	40513	-60.1144	-59.0111	2.74253	H3K27ac	down	15m	1nM_TCIP3	CTCF: SU-DHL-6 (SRX10976462)
SRX129082	TFs and others	MAX	Blood	P493-6	26410	-60.0977	-58.9951	2.29019	H3K27ac	down	15m	1nM_TCIP3	MAX: P493-6 (SRX129082)
SRX356560	TFs and others	STAG1	Blood	Lymphoblastoid cell line	36919	-59.9799	-58.8781	2.45748	H3K27ac	down	15m	1nM_TCIP3	STAG1: Lymphoblastoid cell line (SRX356560)
SRX5574465	TFs and others	ETS1	Blood	CTV-1	52439	-59.9575	-58.8565	2.23811	H3K27ac	down	15m	1nM_TCIP3	ETS1: CTV-1 (SRX5574465)
SRX3460918	TFs and others	MTA2	Blood	Pre-B cells	20862	-59.8578	-58.7575	2.73484	H3K27ac	down	15m	1nM_TCIP3	MTA2: Pre-B cells (SRX3460918)
SRX103011	TFs and others	CTCF	Blood	GM12878	51157	-59.8268	-58.7273	2.53446	H3K27ac	down	15m	1nM_TCIP3	CTCF: GM12878 (SRX103011)
SRX11149781	TFs and others	Epitope tags	Blood	Jurkat	51612	-59.7886	-58.6899	2.10509	H3K27ac	down	15m	1nM_TCIP3	Epitope tags: Jurkat (SRX11149781)
SRX347426	TFs and others	STAT3	Blood	SU-DHL-2	11171	-59.7088	-58.6108	3.20573	H3K27ac	down	15m	1nM_TCIP3	STAT3: SU-DHL-2 (SRX347426)
SRX2837383	TFs and others	RELB	Blood	GM12878	19930	-59.6299	-58.5327	3.81597	H3K27ac	down	15m	1nM_TCIP3	RELB: GM12878 (SRX2837383)
SRX2837382	TFs and others	RELA	Blood	GM12878	17635	-59.5927	-58.4962	3.06698	H3K27ac	down	15m	1nM_TCIP3	RELA: GM12878 (SRX2837382)
SRX3010276	TFs and others	CTCF	Blood	DOHH-2	38428	-59.5385	-58.4428	2.76409	H3K27ac	down	15m	1nM_TCIP3	CTCF: DOHH-2 (SRX3010276)
SRX2424459	TFs and others	BMI1	Blood	K-562	1662	-59.4895	-58.3946	10.9958	H3K27ac	down	15m	1nM_TCIP3	BMI1: K-562 (SRX2424459)
SRX9317681	TFs and others	RUNX1	Blood	Fujioka	42950	-59.4632	-58.369	2.32761	H3K27ac	down	15m	1nM_TCIP3	RUNX1: Fujioka (SRX9317681)
SRX356785	TFs and others	CTCF	Blood	MS1	56763	-59.4209	-58.3275	2.25639	H3K27ac	down	15m	1nM_TCIP3	CTCF: MS1 (SRX356785)
SRX10976004	TFs and others	CTCF	Blood	NALM-6	83705	-59.3819	-58.2892	1.88128	H3K27ac	down	15m	1nM_TCIP3	CTCF: NALM-6 (SRX10976004)
SRX5574344	TFs and others	SPI1	Blood	Monocytes	31120	-59.3128	-58.2209	3.14342	H3K27ac	down	15m	1nM_TCIP3	SPI1: Monocytes (SRX5574344)
SRX150608	TFs and others	RELA	Blood	GM15510	18183	-59.2599	-58.1687	2.67992	H3K27ac	down	15m	1nM_TCIP3	RELA: GM15510 (SRX150608)
SRX5574381	TFs and others	SPI1	Blood	ML-2	40671	-59.2149	-58.1245	2.87944	H3K27ac	down	15m	1nM_TCIP3	SPI1: ML-2 (SRX5574381)
SRX5574387	TFs and others	SPI1	Blood	U-937	30073	-59.1649	-58.0752	3.5497	H3K27ac	down	15m	1nM_TCIP3	SPI1: U-937 (SRX5574387)
SRX682384	TFs and others	RUNX1	Blood	TSU-1621MT	52211	-59.0218	-57.9329	2.31996	H3K27ac	down	15m	1nM_TCIP3	RUNX1: TSU-1621MT (SRX682384)
SRX356728	TFs and others	STAG1	Blood	Lymphoblastoid cell line	35937	-58.9618	-57.8736	2.49414	H3K27ac	down	15m	1nM_TCIP3	STAG1: Lymphoblastoid cell line (SRX356728)
SRX9029209	TFs and others	SPI1	Blood	Neutrophils	54741	-58.9481	-57.8606	2.44173	H3K27ac	down	15m	1nM_TCIP3	SPI1: Neutrophils (SRX9029209)
SRX19471796	TFs and others	BHLHE40	Blood	Jurkat	28800	-58.8191	-57.7324	2.41419	H3K27ac	down	15m	1nM_TCIP3	BHLHE40: Jurkat (SRX19471796)
SRX19471791	TFs and others	GATA3	Blood	Jurkat	19150	-58.7879	-57.7019	3.78695	H3K27ac	down	15m	1nM_TCIP3	GATA3: Jurkat (SRX19471791)
SRX15939518	TFs and others	CTCF	Blood	K-562	61871	-58.6921	-57.6069	2.46171	H3K27ac	down	15m	1nM_TCIP3	CTCF: K-562 (SRX15939518)
SRX3083284	TFs and others	BACH2	Blood	B cells	7424	-58.6747	-57.5902	4.69182	H3K27ac	down	15m	1nM_TCIP3	BACH2: B cells (SRX3083284)
SRX356731	TFs and others	CTCF	Blood	Lymphoblastoid cell line	56714	-58.4917	-57.4079	2.28329	H3K27ac	down	15m	1nM_TCIP3	CTCF: Lymphoblastoid cell line (SRX356731)
SRX18259603	TFs and others	BCL6	Blood	B-ALL	13926	-58.4897	-57.4067	3.48545	H3K27ac	down	15m	1nM_TCIP3	BCL6: B-ALL (SRX18259603)
SRX356647	TFs and others	CTCF	Blood	GM19238	60475	-58.4034	-57.3211	2.17729	H3K27ac	down	15m	1nM_TCIP3	CTCF: GM19238 (SRX356647)
SRX3031985	TFs and others	BRD4	Blood	MV-4-11	46271	-58.3607	-57.2791	2.22348	H3K27ac	down	15m	1nM_TCIP3	BRD4: MV-4-11 (SRX3031985)
SRX3927313	TFs and others	CTCF	Blood	Jurkat	60962	-58.172	-57.0912	2.38017	H3K27ac	down	15m	1nM_TCIP3	CTCF: Jurkat (SRX3927313)
SRX199861	TFs and others	CTCF	Blood	GM12872	39588	-58.1469	-57.0668	2.77673	H3K27ac	down	15m	1nM_TCIP3	CTCF: GM12872 (SRX199861)
SRX885898	TFs and others	CEBPB	Blood	Macrophages	24552	-58.1269	-57.0475	3.42366	H3K27ac	down	15m	1nM_TCIP3	CEBPB: Macrophages (SRX885898)
SRX290878	TFs and others	EBNA3	Blood	Mutu	3652	-58.1144	-57.0358	6.58974	H3K27ac	down	15m	1nM_TCIP3	EBNA3: Mutu (SRX290878)
SRX1902741	TFs and others	EP300	Blood	THP-1	37936	-58.0707	-56.9928	2.64559	H3K27ac	down	15m	1nM_TCIP3	EP300: THP-1 (SRX1902741)
SRX356646	TFs and others	CTCF	Blood	GM19238	51226	-58.0648	-56.9876	2.34092	H3K27ac	down	15m	1nM_TCIP3	CTCF: GM19238 (SRX356646)
SRX190351	TFs and others	TEAD4	Blood	K-562	60404	-57.9986	-56.9221	2.33076	H3K27ac	down	15m	1nM_TCIP3	TEAD4: K-562 (SRX190351)
SRX10119162	TFs and others	CREBBP	Blood	MV-4-11	13351	-57.9956	-56.9199	3.12469	H3K27ac	down	15m	1nM_TCIP3	CREBBP: MV-4-11 (SRX10119162)
SRX5574469	TFs and others	SMARCA4	Blood	CTV-1	34273	-57.9661	-56.8911	2.56789	H3K27ac	down	15m	1nM_TCIP3	SMARCA4: CTV-1 (SRX5574469)
SRX199857	TFs and others	CTCF	Blood	GM12873	43710	-57.7868	-56.7125	2.65163	H3K27ac	down	15m	1nM_TCIP3	CTCF: GM12873 (SRX199857)
SRX5574501	TFs and others	SMARCA4	Blood	CTV-1	31264	-57.6958	-56.6222	2.51896	H3K27ac	down	15m	1nM_TCIP3	SMARCA4: CTV-1 (SRX5574501)
SRX1287848	TFs and others	CDK8	Blood	MOLM-14	44148	-57.6261	-56.5532	2.20798	H3K27ac	down	15m	1nM_TCIP3	CDK8: MOLM-14 (SRX1287848)
SRX10760642	TFs and others	EP300	Blood	MM.1S	12643	-57.6015	-56.53	3.34301	H3K27ac	down	15m	1nM_TCIP3	EP300: MM.1S (SRX10760642)
SRX029088	TFs and others	FOS	Blood	K-562	44654	-57.6014	-56.53	2.84295	H3K27ac	down	15m	1nM_TCIP3	FOS: K-562 (SRX029088)
SRX2424109	TFs and others	MLLT1	Blood	GM12878	17841	-57.4738	-56.4031	2.73179	H3K27ac	down	15m	1nM_TCIP3	MLLT1: GM12878 (SRX2424109)
SRX8066530	TFs and others	CTCF	Blood	GM06077	46926	-57.4413	-56.3713	2.45781	H3K27ac	down	15m	1nM_TCIP3	CTCF: GM06077 (SRX8066530)
SRX13589444	TFs and others	KDM1A	Blood	THP-1	22061	-57.4275	-56.3582	3.90318	H3K27ac	down	15m	1nM_TCIP3	KDM1A: THP-1 (SRX13589444)
SRX7428073	TFs and others	CTCF	Blood	Memory B cells	44176	-57.3379	-56.2693	2.36103	H3K27ac	down	15m	1nM_TCIP3	CTCF: Memory B cells (SRX7428073)
SRX150487	TFs and others	CTCF	Blood	K-562	59163	-57.3125	-56.2446	2.44019	H3K27ac	down	15m	1nM_TCIP3	CTCF: K-562 (SRX150487)
SRX4001942	TFs and others	RAD21	Blood	THP-1	36182	-57.2706	-56.2035	2.86702	H3K27ac	down	15m	1nM_TCIP3	RAD21: THP-1 (SRX4001942)
SRX10212068	TFs and others	CEBPB	Blood	CD4+ T cells	15044	-57.2636	-56.1972	3.61404	H3K27ac	down	15m	1nM_TCIP3	CEBPB: CD4+ T cells (SRX10212068)
SRX9741170	TFs and others	ATF4	Blood	MV-4-11	45779	-57.2562	-56.1905	3.19932	H3K27ac	down	15m	1nM_TCIP3	ATF4: MV-4-11 (SRX9741170)
SRX4484980	TFs and others	FLI1	Blood	SEM	23306	-57.2373	-56.1723	2.69395	H3K27ac	down	15m	1nM_TCIP3	FLI1: SEM (SRX4484980)
SRX5141101	TFs and others	CEBPA	Blood	THP-1	40785	-57.2215	-56.1572	3.07185	H3K27ac	down	15m	1nM_TCIP3	CEBPA: THP-1 (SRX5141101)
SRX2795364	TFs and others	BRD4	Blood	Mutu	10384	-57.2205	-56.1569	3.06103	H3K27ac	down	15m	1nM_TCIP3	BRD4: Mutu (SRX2795364)
SRX2059877	TFs and others	MGEA5	Blood	BJAB	15501	-57.2051	-56.1422	2.67809	H3K27ac	down	15m	1nM_TCIP3	MGEA5: BJAB (SRX2059877)
SRX2043232	TFs and others	PBX1	Blood	RCH-ACV	35393	-57.1734	-56.1112	2.20083	H3K27ac	down	15m	1nM_TCIP3	PBX1: RCH-ACV (SRX2043232)
SRX2770856	TFs and others	SPI1	Blood	Macrophages	31028	-57.096	-56.0345	3.18051	H3K27ac	down	15m	1nM_TCIP3	SPI1: Macrophages (SRX2770856)
SRX186609	TFs and others	CUX1	Blood	GM12878	6230	-57.0745	-56.0137	5.26121	H3K27ac	down	15m	1nM_TCIP3	CUX1: GM12878 (SRX186609)
SRX3244991	TFs and others	SPI1	Blood	Macrophages	29016	-57.0725	-56.0124	3.17952	H3K27ac	down	15m	1nM_TCIP3	SPI1: Macrophages (SRX3244991)
SRX12118518	TFs and others	POU2F2	Blood	OCI-LY-7	5333	-57.0342	-55.9748	4.93156	H3K27ac	down	15m	1nM_TCIP3	POU2F2: OCI-LY-7 (SRX12118518)
SRX3927287	TFs and others	GLTSCR1	Blood	EOL-1	24526	-56.9664	-55.9077	2.69325	H3K27ac	down	15m	1nM_TCIP3	GLTSCR1: EOL-1 (SRX3927287)
SRX10119161	TFs and others	CREBBP	Blood	MV-4-11	11447	-56.9326	-55.8746	3.33943	H3K27ac	down	15m	1nM_TCIP3	CREBBP: MV-4-11 (SRX10119161)
SRX2481499	TFs and others	GATA1	Blood	Erythroid Precursor Cells	64269	-56.9045	-55.8472	2.39846	H3K27ac	down	15m	1nM_TCIP3	GATA1: Erythroid Precursor Cells (SRX2481499)
SRX10144613	TFs and others	FLI1	Blood	Kasumi-1	77784	-56.9021	-55.8455	1.99175	H3K27ac	down	15m	1nM_TCIP3	FLI1: Kasumi-1 (SRX10144613)
SRX10774928	TFs and others	SMC1A	Blood	DND-41	57501	-56.8382	-55.7822	2.1036	H3K27ac	down	15m	1nM_TCIP3	SMC1A: DND-41 (SRX10774928)
SRX356713	TFs and others	CTCF	Blood	Lymphoblastoid cell line	55341	-56.8278	-55.7725	2.23911	H3K27ac	down	15m	1nM_TCIP3	CTCF: Lymphoblastoid cell line (SRX356713)
SRX3322872	TFs and others	ELF1	Blood	GM12878	24367	-56.8001	-55.7455	2.30744	H3K27ac	down	15m	1nM_TCIP3	ELF1: GM12878 (SRX3322872)
SRX2636375	TFs and others	CREM	Blood	GM12878	14467	-56.7728	-55.7189	2.84119	H3K27ac	down	15m	1nM_TCIP3	CREM: GM12878 (SRX2636375)
SRX2548300	TFs and others	BATF3	Blood	KK1	28707	-56.6984	-55.6452	4.09913	H3K27ac	down	15m	1nM_TCIP3	BATF3: KK1 (SRX2548300)
SRX10976012	TFs and others	CTCF	Blood	697	69435	-56.6092	-55.5567	1.96313	H3K27ac	down	15m	1nM_TCIP3	CTCF: 697 (SRX10976012)
SRX1048472	TFs and others	MEF2B	Blood	KARPAS-422	2288	-56.593	-55.5412	8.10921	H3K27ac	down	15m	1nM_TCIP3	MEF2B: KARPAS-422 (SRX1048472)
SRX10976006	TFs and others	CTCF	Blood	NALM-6	69265	-56.5885	-55.5373	1.90776	H3K27ac	down	15m	1nM_TCIP3	CTCF: NALM-6 (SRX10976006)
SRX080368	TFs and others	CTCF	Blood	GM06990	38135	-56.5456	-55.4951	2.7743	H3K27ac	down	15m	1nM_TCIP3	CTCF: GM06990 (SRX080368)
SRX4284008	TFs and others	CTCF	Blood	B cells	49829	-56.5284	-55.4786	2.46776	H3K27ac	down	15m	1nM_TCIP3	CTCF: B cells (SRX4284008)
SRX18154284	TFs and others	RUNX1	Blood	THP-1	37389	-56.4982	-55.4491	2.39964	H3K27ac	down	15m	1nM_TCIP3	RUNX1: THP-1 (SRX18154284)
SRX4484986	TFs and others	ELF1	Blood	SEM	39225	-56.2883	-55.2399	2.17346	H3K27ac	down	15m	1nM_TCIP3	ELF1: SEM (SRX4484986)
SRX10774927	TFs and others	SMC1A	Blood	DND-41	56128	-56.2577	-55.2099	2.10555	H3K27ac	down	15m	1nM_TCIP3	SMC1A: DND-41 (SRX10774927)
SRX188947	TFs and others	CTCF	Blood	GM10266	41095	-56.2563	-55.2092	2.62837	H3K27ac	down	15m	1nM_TCIP3	CTCF: GM10266 (SRX188947)
SRX9029207	TFs and others	CEBPB	Blood	Neutrophils	36136	-56.1673	-55.1209	2.92037	H3K27ac	down	15m	1nM_TCIP3	CEBPB: Neutrophils (SRX9029207)
SRX102978	TFs and others	CTCF	Blood	GM19239	46827	-56.1525	-55.1068	2.39403	H3K27ac	down	15m	1nM_TCIP3	CTCF: GM19239 (SRX102978)
SRX5457185	TFs and others	SRF	Blood	GM12878	14814	-56.1204	-55.0754	3.10517	H3K27ac	down	15m	1nM_TCIP3	SRF: GM12878 (SRX5457185)
SRX4284004	TFs and others	CTCF	Blood	B cells	43342	-56.1132	-55.0688	2.61022	H3K27ac	down	15m	1nM_TCIP3	CTCF: B cells (SRX4284004)
SRX6828393	TFs and others	CTCF	Blood	K-562	72791	-56.1111	-55.0674	2.21619	H3K27ac	down	15m	1nM_TCIP3	CTCF: K-562 (SRX6828393)
SRX5574383	TFs and others	SPI1	Blood	KG-1	15189	-56.102	-55.059	4.28309	H3K27ac	down	15m	1nM_TCIP3	SPI1: KG-1 (SRX5574383)
SRX1637469	TFs and others	CDK9	Blood	MOLT-4	36055	-55.9708	-54.9284	2.32368	H3K27ac	down	15m	1nM_TCIP3	CDK9: MOLT-4 (SRX1637469)
SRX10760641	TFs and others	EP300	Blood	MM.1S	10608	-55.8204	-54.7787	3.62106	H3K27ac	down	15m	1nM_TCIP3	EP300: MM.1S (SRX10760641)
SRX5574463	TFs and others	SPI1	Blood	CTV-1	42638	-55.7922	-54.7512	2.65045	H3K27ac	down	15m	1nM_TCIP3	SPI1: CTV-1 (SRX5574463)
SRX017860	TFs and others	RELA	Blood	GM19193	4730	-55.7866	-54.7462	5.49532	H3K27ac	down	15m	1nM_TCIP3	RELA: GM19193 (SRX017860)
SRX5624369	TFs and others	SREBF2	Blood	Macrophages	43555	-55.7781	-54.7384	2.15117	H3K27ac	down	15m	1nM_TCIP3	SREBF2: Macrophages (SRX5624369)
SRX20121529	TFs and others	KMT2A	Blood	SEM	39995	-55.7669	-54.7279	2.21841	H3K27ac	down	15m	1nM_TCIP3	KMT2A: SEM (SRX20121529)
SRX5574466	TFs and others	ETS1	Blood	CTV-1	54681	-55.742	-54.7036	2.15033	H3K27ac	down	15m	1nM_TCIP3	ETS1: CTV-1 (SRX5574466)
SRX1030324	TFs and others	CTCF	Blood	Jurkat	52594	-55.7104	-54.6727	2.49191	H3K27ac	down	15m	1nM_TCIP3	CTCF: Jurkat (SRX1030324)
SRX4099645	TFs and others	Epitope tags	Blood	Kasumi-1	55797	-55.6033	-54.5663	2.83632	H3K27ac	down	15m	1nM_TCIP3	Epitope tags: Kasumi-1 (SRX4099645)
SRX15889200	TFs and others	AFF1	Blood	MV-4-11	35672	-55.5605	-54.5241	2.54134	H3K27ac	down	15m	1nM_TCIP3	AFF1: MV-4-11 (SRX15889200)
SRX092301	TFs and others	JUND	Blood	K-562	62470	-55.5521	-54.5164	2.21182	H3K27ac	down	15m	1nM_TCIP3	JUND: K-562 (SRX092301)
SRX017859	TFs and others	RELA	Blood	GM19193	8817	-55.5217	-54.4866	3.63933	H3K27ac	down	15m	1nM_TCIP3	RELA: GM19193 (SRX017859)
SRX4284003	TFs and others	CTCF	Blood	B cells	45886	-55.4834	-54.449	2.56113	H3K27ac	down	15m	1nM_TCIP3	CTCF: B cells (SRX4284003)
SRX9317689	TFs and others	TLE3	Blood	Fujioka	29804	-55.481	-54.4472	2.8321	H3K27ac	down	15m	1nM_TCIP3	TLE3: Fujioka (SRX9317689)
SRX5574496	TFs and others	SPI1	Blood	CTV-1	36292	-55.4554	-54.4223	3.00294	H3K27ac	down	15m	1nM_TCIP3	SPI1: CTV-1 (SRX5574496)
SRX17989496	TFs and others	HDAC1	Blood	PBMC	18709	-55.4204	-54.388	2.44593	H3K27ac	down	15m	1nM_TCIP3	HDAC1: PBMC (SRX17989496)
SRX218420	TFs and others	NFE2	Blood	Erythroid Cells	69314	-55.4167	-54.3849	2.09909	H3K27ac	down	15m	1nM_TCIP3	NFE2: Erythroid Cells (SRX218420)
SRX10119160	TFs and others	CREBBP	Blood	MV-4-11	9535	-55.3968	-54.3657	3.54763	H3K27ac	down	15m	1nM_TCIP3	CREBBP: MV-4-11 (SRX10119160)
ERX1035598	TFs and others	FOXP1	Blood	SU-DHL-6	6290	-55.3903	-54.3598	5.71012	H3K27ac	down	15m	1nM_TCIP3	FOXP1: SU-DHL-6 (ERX1035598)
SRX20870818	TFs and others	RUNX1	Blood	SEM	20882	-55.382	-54.3522	2.6454	H3K27ac	down	15m	1nM_TCIP3	RUNX1: SEM (SRX20870818)
SRX8841629	TFs and others	RAD21	Blood	Lymphoblasts	31625	-55.3485	-54.3193	2.38934	H3K27ac	down	15m	1nM_TCIP3	RAD21: Lymphoblasts (SRX8841629)
SRX20420568	TFs and others	TFAP4	Blood	T cells	18514	-55.3246	-54.2961	2.55534	H3K27ac	down	15m	1nM_TCIP3	TFAP4: T cells (SRX20420568)
SRX5090146	TFs and others	CTCF	Blood	Loucy	57246	-55.3218	-54.2939	2.47912	H3K27ac	down	15m	1nM_TCIP3	CTCF: Loucy (SRX5090146)
SRX2375366	TFs and others	CDK9	Blood	MV-4-11	48433	-55.2781	-54.2509	2.09535	H3K27ac	down	15m	1nM_TCIP3	CDK9: MV-4-11 (SRX2375366)
SRX11485373	TFs and others	MYC	Blood	SU-DHL-5	12837	-55.154	-54.1274	2.74534	H3K27ac	down	15m	1nM_TCIP3	MYC: SU-DHL-5 (SRX11485373)
SRX381502	TFs and others	Epitope tags	Blood	B cells	10370	-55.0798	-54.0539	4.39968	H3K27ac	down	15m	1nM_TCIP3	Epitope tags: B cells (SRX381502)
SRX356712	TFs and others	CTCF	Blood	Lymphoblastoid cell line	48729	-55.0708	-54.0455	2.32273	H3K27ac	down	15m	1nM_TCIP3	CTCF: Lymphoblastoid cell line (SRX356712)
SRX10976027	TFs and others	NR3C1	Blood	NALM-6	36145	-55.0698	-54.0451	2.16228	H3K27ac	down	15m	1nM_TCIP3	NR3C1: NALM-6 (SRX10976027)
SRX10976014	TFs and others	CTCF	Blood	697	57017	-55.0132	-53.9892	2.05405	H3K27ac	down	15m	1nM_TCIP3	CTCF: 697 (SRX10976014)
SRX102977	TFs and others	CTCF	Blood	GM19240	50158	-54.9958	-53.9724	2.31963	H3K27ac	down	15m	1nM_TCIP3	CTCF: GM19240 (SRX102977)
SRX356690	TFs and others	CTCF	Blood	GM19240	55616	-54.9368	-53.9141	2.20581	H3K27ac	down	15m	1nM_TCIP3	CTCF: GM19240 (SRX356690)
SRX4001945	TFs and others	RAD21	Blood	THP-1	40698	-54.9097	-53.8876	2.66035	H3K27ac	down	15m	1nM_TCIP3	RAD21: THP-1 (SRX4001945)
SRX1637467	TFs and others	CDK9	Blood	MOLT-4	35022	-54.8753	-53.8538	2.3158	H3K27ac	down	15m	1nM_TCIP3	CDK9: MOLT-4 (SRX1637467)
SRX10976003	TFs and others	CTCF	Blood	NALM-6	60311	-54.8695	-53.8487	2.00993	H3K27ac	down	15m	1nM_TCIP3	CTCF: NALM-6 (SRX10976003)
SRX13681295	TFs and others	ATRX	Blood	Lymphoblastoid cell line	10727	-54.8571	-53.8369	3.93139	H3K27ac	down	15m	1nM_TCIP3	ATRX: Lymphoblastoid cell line (SRX13681295)
SRX8468846	TFs and others	IRF4	Blood	B cells	6762	-54.7782	-53.7586	5.42928	H3K27ac	down	15m	1nM_TCIP3	IRF4: B cells (SRX8468846)
SRX10976461	TFs and others	CTCF	Blood	SU-DHL-6	33369	-54.7579	-53.739	2.8424	H3K27ac	down	15m	1nM_TCIP3	CTCF: SU-DHL-6 (SRX10976461)
SRX10976029	TFs and others	NR3C1	Blood	NALM-6	38567	-54.7425	-53.7242	2.15191	H3K27ac	down	15m	1nM_TCIP3	NR3C1: NALM-6 (SRX10976029)
SRX381545	TFs and others	CTCF	Blood	Erythroblasts	78343	-54.6912	-53.6735	2.17097	H3K27ac	down	15m	1nM_TCIP3	CTCF: Erythroblasts (SRX381545)
SRX5574502	TFs and others	SMARCA4	Blood	CTV-1	26790	-54.6559	-53.6389	2.52581	H3K27ac	down	15m	1nM_TCIP3	SMARCA4: CTV-1 (SRX5574502)
SRX111775	TFs and others	CTCF	Blood	GM12870	34275	-54.5181	-53.5017	2.78202	H3K27ac	down	15m	1nM_TCIP3	CTCF: GM12870 (SRX111775)
SRX327755	TFs and others	MED1	Blood	MM.1S	29103	-54.5106	-53.4948	2.24742	H3K27ac	down	15m	1nM_TCIP3	MED1: MM.1S (SRX327755)
SRX150363	TFs and others	MAZ	Blood	GM12878	23765	-54.462	-53.4469	2.31058	H3K27ac	down	15m	1nM_TCIP3	MAZ: GM12878 (SRX150363)
SRX10774932	TFs and others	SMC1A	Blood	DND-41	46078	-54.394	-53.3798	2.17461	H3K27ac	down	15m	1nM_TCIP3	SMC1A: DND-41 (SRX10774932)
SRX10760648	TFs and others	NCOR1	Blood	MM.1S	34442	-54.3937	-53.3798	2.57426	H3K27ac	down	15m	1nM_TCIP3	NCOR1: MM.1S (SRX10760648)
SRX4398451	TFs and others	MYB	Blood	THP-1	8744	-54.3836	-53.3703	5.38426	H3K27ac	down	15m	1nM_TCIP3	MYB: THP-1 (SRX4398451)
SRX080427	TFs and others	CTCF	Blood	GM12875	37996	-54.3371	-53.3245	2.70314	H3K27ac	down	15m	1nM_TCIP3	CTCF: GM12875 (SRX080427)
SRX102979	TFs and others	CTCF	Blood	GM19238	53881	-54.3264	-53.3144	2.24166	H3K27ac	down	15m	1nM_TCIP3	CTCF: GM19238 (SRX102979)
SRX5574507	TFs and others	SPI1	Blood	CTV-1	31660	-54.3159	-53.3045	2.53194	H3K27ac	down	15m	1nM_TCIP3	SPI1: CTV-1 (SRX5574507)
SRX5391685	TFs and others	RAD21	Blood	Neutrophils	46439	-54.292	-53.2812	2.15119	H3K27ac	down	15m	1nM_TCIP3	RAD21: Neutrophils (SRX5391685)
SRX10976026	TFs and others	NR3C1	Blood	NALM-6	42589	-54.2852	-53.2751	2.07058	H3K27ac	down	15m	1nM_TCIP3	NR3C1: NALM-6 (SRX10976026)
SRX1012537	TFs and others	FOXO1	Blood	B cells	1940	-54.2622	-53.2527	9.95968	H3K27ac	down	15m	1nM_TCIP3	FOXO1: B cells (SRX1012537)
SRX188946	TFs and others	CTCF	Blood	GM13977	43358	-54.1815	-53.1726	2.58171	H3K27ac	down	15m	1nM_TCIP3	CTCF: GM13977 (SRX188946)
SRX5574350	TFs and others	SPI1	Blood	Mast Cells	18762	-54.0667	-53.0584	3.64579	H3K27ac	down	15m	1nM_TCIP3	SPI1: Mast Cells (SRX5574350)
SRX21480185	TFs and others	RUNX1	Blood	MOLM-14	13555	-54.0604	-53.0527	4.21073	H3K27ac	down	15m	1nM_TCIP3	RUNX1: MOLM-14 (SRX21480185)
SRX4284011	TFs and others	CTCF	Blood	B cells	45198	-54.055	-53.048	2.52016	H3K27ac	down	15m	1nM_TCIP3	CTCF: B cells (SRX4284011)
SRX373733	TFs and others	ETS1	Blood	CUTLL1	42612	-54.0197	-53.0133	2.13625	H3K27ac	down	15m	1nM_TCIP3	ETS1: CUTLL1 (SRX373733)
SRX111777	TFs and others	CTCF	Blood	GM12871	42931	-53.9963	-52.9905	2.51821	H3K27ac	down	15m	1nM_TCIP3	CTCF: GM12871 (SRX111777)
SRX199892	TFs and others	CTCF	Blood	GM12864	35063	-53.9914	-52.9862	2.83325	H3K27ac	down	15m	1nM_TCIP3	CTCF: GM12864 (SRX199892)
SRX022392	TFs and others	VDR	Blood	Lymphoblastoid cell line	8022	-53.907	-52.9024	3.97961	H3K27ac	down	15m	1nM_TCIP3	VDR: Lymphoblastoid cell line (SRX022392)
SRX6800705	TFs and others	IRF4	Blood	CAR-T cells	19039	-53.8903	-52.8863	3.25195	H3K27ac	down	15m	1nM_TCIP3	IRF4: CAR-T cells (SRX6800705)
SRX10976028	TFs and others	NR3C1	Blood	NALM-6	36900	-53.8078	-52.8044	2.1573	H3K27ac	down	15m	1nM_TCIP3	NR3C1: NALM-6 (SRX10976028)
SRX10212066	TFs and others	ATF4	Blood	CD4+ T cells	23383	-53.7491	-52.7464	3.29912	H3K27ac	down	15m	1nM_TCIP3	ATF4: CD4+ T cells (SRX10212066)
SRX682376	TFs and others	ERG	Blood	TSU-1621MT	46957	-53.7475	-52.7454	2.35961	H3K27ac	down	15m	1nM_TCIP3	ERG: TSU-1621MT (SRX682376)
SRX3461645	TFs and others	BCL6	Blood	OCI-LY1	7206	-53.6792	-52.6777	4.26229	H3K27ac	down	15m	1nM_TCIP3	BCL6: OCI-LY1 (SRX3461645)
SRX15117376	TFs and others	PAX5	Blood	697	33530	-53.673	-52.6721	2.20624	H3K27ac	down	15m	1nM_TCIP3	PAX5: 697 (SRX15117376)
SRX4284007	TFs and others	CTCF	Blood	B cells	44534	-53.6136	-52.6133	2.49928	H3K27ac	down	15m	1nM_TCIP3	CTCF: B cells (SRX4284007)
SRX356612	TFs and others	CTCF	Blood	GM19099	40674	-53.4671	-52.4674	2.52341	H3K27ac	down	15m	1nM_TCIP3	CTCF: GM19099 (SRX356612)
SRX356806	TFs and others	STAG1	Blood	MS1	33135	-53.3735	-52.3744	2.41222	H3K27ac	down	15m	1nM_TCIP3	STAG1: MS1 (SRX356806)
SRX9234587	TFs and others	BATF3	Blood	KARPAS-299	26681	-53.3305	-52.332	3.91859	H3K27ac	down	15m	1nM_TCIP3	BATF3: KARPAS-299 (SRX9234587)
SRX20420564	TFs and others	TFAP4	Blood	T cells	19753	-53.3028	-52.3049	2.4632	H3K27ac	down	15m	1nM_TCIP3	TFAP4: T cells (SRX20420564)
SRX725582	TFs and others	MYB	Blood	Jurkat	40756	-53.2967	-52.2994	2.18068	H3K27ac	down	15m	1nM_TCIP3	MYB: Jurkat (SRX725582)
SRX1304579	TFs and others	JMJD1C	Blood	NB-4	34668	-53.246	-52.2493	2.4021	H3K27ac	down	15m	1nM_TCIP3	JMJD1C: NB-4 (SRX1304579)
SRX1089832	TFs and others	SPI1	Blood	Hematopoietic Stem Cells	29105	-53.233	-52.2369	3.0205	H3K27ac	down	15m	1nM_TCIP3	SPI1: Hematopoietic Stem Cells (SRX1089832)
SRX2867628	TFs and others	BRD4	Blood	Lymphoblastoid cell line	23418	-53.2228	-52.2273	2.26201	H3K27ac	down	15m	1nM_TCIP3	BRD4: Lymphoblastoid cell line (SRX2867628)
SRX080357	TFs and others	CTCF	Blood	GM12872	35305	-53.1715	-52.1766	2.73672	H3K27ac	down	15m	1nM_TCIP3	CTCF: GM12872 (SRX080357)
SRX186660	TFs and others	CTCF	Blood	DND-41	53547	-53.1526	-52.1583	2.41219	H3K27ac	down	15m	1nM_TCIP3	CTCF: DND-41 (SRX186660)
SRX2423584	TFs and others	ZBTB40	Blood	GM12878	16583	-53.1283	-52.1346	2.62037	H3K27ac	down	15m	1nM_TCIP3	ZBTB40: GM12878 (SRX2423584)
SRX265233	TFs and others	EP300	Blood	ME-1	48678	-53.0876	-52.0945	2.10007	H3K27ac	down	15m	1nM_TCIP3	EP300: ME-1 (SRX265233)
SRX5574484	TFs and others	ETS1	Blood	CTV-1	44540	-53.0724	-52.0799	2.15962	H3K27ac	down	15m	1nM_TCIP3	ETS1: CTV-1 (SRX5574484)
SRX5299873	TFs and others	CTCF	Blood	Erythroid Cells	56097	-53.0298	-52.0379	2.28345	H3K27ac	down	15m	1nM_TCIP3	CTCF: Erythroid Cells (SRX5299873)
SRX111776	TFs and others	CTCF	Blood	GM12869	37089	-52.914	-51.9227	2.6654	H3K27ac	down	15m	1nM_TCIP3	CTCF: GM12869 (SRX111776)
SRX111774	TFs and others	CTCF	Blood	GM12867	33856	-52.8711	-51.8804	2.72668	H3K27ac	down	15m	1nM_TCIP3	CTCF: GM12867 (SRX111774)
SRX725578	TFs and others	MYB	Blood	Jurkat	35921	-52.8295	-51.8394	2.24986	H3K27ac	down	15m	1nM_TCIP3	MYB: Jurkat (SRX725578)
SRX15203419	TFs and others	KMT2A	Blood	Acute lymphoid leukemia	4295	-52.8004	-51.8109	5.20678	H3K27ac	down	15m	1nM_TCIP3	KMT2A: Acute lymphoid leukemia (SRX15203419)
SRX2636399	TFs and others	CBFB	Blood	GM12878	13207	-52.7878	-51.7989	2.86275	H3K27ac	down	15m	1nM_TCIP3	CBFB: GM12878 (SRX2636399)
SRX392817	TFs and others	EP300	Blood	GM12878	2545	-52.7693	-51.781	7.76625	H3K27ac	down	15m	1nM_TCIP3	EP300: GM12878 (SRX392817)
SRX356578	TFs and others	CTCF	Blood	GM18526	42490	-52.7483	-51.7606	2.44631	H3K27ac	down	15m	1nM_TCIP3	CTCF: GM18526 (SRX356578)
SRX5574458	TFs and others	SPI1	Blood	CTV-1	37518	-52.7467	-51.7596	2.65255	H3K27ac	down	15m	1nM_TCIP3	SPI1: CTV-1 (SRX5574458)
SRX326887	TFs and others	GABPA	Blood	Jurkat	34115	-52.7189	-51.7323	2.25233	H3K27ac	down	15m	1nM_TCIP3	GABPA: Jurkat (SRX326887)
SRX080371	TFs and others	CTCF	Blood	GM06990	35678	-52.7067	-51.7207	2.73746	H3K27ac	down	15m	1nM_TCIP3	CTCF: GM06990 (SRX080371)
SRX1304576	TFs and others	JMJD1C	Blood	HL-60	42391	-52.6571	-51.6717	2.45658	H3K27ac	down	15m	1nM_TCIP3	JMJD1C: HL-60 (SRX1304576)
SRX2245499	TFs and others	CEBPA	Blood	MV-4-11	35711	-52.626	-51.6412	2.70254	H3K27ac	down	15m	1nM_TCIP3	CEBPA: MV-4-11 (SRX2245499)
SRX218418	TFs and others	GATA1	Blood	Erythroid Cells	50243	-52.6205	-51.6363	2.22055	H3K27ac	down	15m	1nM_TCIP3	GATA1: Erythroid Cells (SRX218418)
SRX2548286	TFs and others	BATF3	Blood	ST1	63118	-52.6183	-51.6347	3.37165	H3K27ac	down	15m	1nM_TCIP3	BATF3: ST1 (SRX2548286)
SRX2770860	TFs and others	SMC1A	Blood	Macrophages	32644	-52.5727	-51.5897	2.85482	H3K27ac	down	15m	1nM_TCIP3	SMC1A: Macrophages (SRX2770860)
SRX067503	TFs and others	CTCF	Blood	GM12878	38175	-52.5486	-51.5661	2.65377	H3K27ac	down	15m	1nM_TCIP3	CTCF: GM12878 (SRX067503)
SRX080339	TFs and others	CTCF	Blood	GM12864	37385	-52.5449	-51.563	2.69201	H3K27ac	down	15m	1nM_TCIP3	CTCF: GM12864 (SRX080339)
SRX17738783	TFs and others	CTCF	Blood	MUTZ-3	76303	-52.5427	-51.5614	2.16965	H3K27ac	down	15m	1nM_TCIP3	CTCF: MUTZ-3 (SRX17738783)
SRX111773	TFs and others	CTCF	Blood	GM12868	36751	-52.4739	-51.4932	2.6514	H3K27ac	down	15m	1nM_TCIP3	CTCF: GM12868 (SRX111773)
SRX203396	TFs and others	MED1	Blood	MM.1S	30847	-52.4644	-51.4843	2.25118	H3K27ac	down	15m	1nM_TCIP3	MED1: MM.1S (SRX203396)
SRX017891	TFs and others	RELA	Blood	GM10847	6705	-52.3997	-51.4202	4.16491	H3K27ac	down	15m	1nM_TCIP3	RELA: GM10847 (SRX017891)
SRX10338559	TFs and others	MYC	Blood	NALM-6	43090	-52.3713	-51.3923	2.06966	H3K27ac	down	15m	1nM_TCIP3	MYC: NALM-6 (SRX10338559)
SRX10852985	TFs and others	MED1	Blood	T cells	28794	-52.3681	-51.3897	2.24773	H3K27ac	down	15m	1nM_TCIP3	MED1: T cells (SRX10852985)
SRX3461646	TFs and others	KDM1A	Blood	OCI-LY1	8486	-52.3591	-51.3813	3.83323	H3K27ac	down	15m	1nM_TCIP3	KDM1A: OCI-LY1 (SRX3461646)
SRX3322986	TFs and others	BHLHE40	Blood	GM12878	17406	-52.3577	-51.3805	2.56382	H3K27ac	down	15m	1nM_TCIP3	BHLHE40: GM12878 (SRX3322986)
SRX3322449	TFs and others	RELB	Blood	GM12878	13753	-52.3361	-51.3594	2.87414	H3K27ac	down	15m	1nM_TCIP3	RELB: GM12878 (SRX3322449)
SRX392809	TFs and others	EP300	Blood	GM12878	2643	-52.3205	-51.3444	7.1435	H3K27ac	down	15m	1nM_TCIP3	EP300: GM12878 (SRX392809)
SRX102998	TFs and others	CTCF	Blood	GM12892	56955	-52.3173	-51.3418	2.15619	H3K27ac	down	15m	1nM_TCIP3	CTCF: GM12892 (SRX102998)
SRX20731968	TFs and others	SMARCA4	Blood	K-562	29935	-52.3159	-51.341	2.58852	H3K27ac	down	15m	1nM_TCIP3	SMARCA4: K-562 (SRX20731968)
SRX4001827	TFs and others	RAD21	Blood	THP-1	39868	-52.2989	-51.3245	2.57075	H3K27ac	down	15m	1nM_TCIP3	RAD21: THP-1 (SRX4001827)
SRX356711	TFs and others	STAG1	Blood	GM19240	35215	-52.2975	-51.3237	2.43583	H3K27ac	down	15m	1nM_TCIP3	STAG1: GM19240 (SRX356711)
SRX327756	TFs and others	MED1	Blood	MM.1S	27472	-52.2507	-51.2775	2.27134	H3K27ac	down	15m	1nM_TCIP3	MED1: MM.1S (SRX327756)
SRX18154282	TFs and others	RUNX1	Blood	THP-1	42283	-52.2324	-51.2597	2.15938	H3K27ac	down	15m	1nM_TCIP3	RUNX1: THP-1 (SRX18154282)
SRX5574487	TFs and others	FLI1	Blood	CTV-1	34677	-52.2162	-51.2441	2.31372	H3K27ac	down	15m	1nM_TCIP3	FLI1: CTV-1 (SRX5574487)
SRX20420566	TFs and others	TFAP4	Blood	T cells	17437	-52.1947	-51.2232	2.48683	H3K27ac	down	15m	1nM_TCIP3	TFAP4: T cells (SRX20420566)
SRX689472	TFs and others	BCOR	Blood	OCI-LY1	32161	-52.1724	-51.2015	2.24062	H3K27ac	down	15m	1nM_TCIP3	BCOR: OCI-LY1 (SRX689472)
SRX248931	TFs and others	FLI1	Blood	CD34+	8678	-52.1328	-51.1624	4.06875	H3K27ac	down	15m	1nM_TCIP3	FLI1: CD34+ (SRX248931)
SRX21805433	TFs and others	CEBPA	Blood	THP-1	30866	-52.1219	-51.1521	3.28943	H3K27ac	down	15m	1nM_TCIP3	CEBPA: THP-1 (SRX21805433)
SRX080393	TFs and others	CTCF	Blood	GM12873	38346	-52.0977	-51.1285	2.65445	H3K27ac	down	15m	1nM_TCIP3	CTCF: GM12873 (SRX080393)
SRX4001910	TFs and others	RAD21	Blood	THP-1	37122	-52.0906	-51.1219	2.81	H3K27ac	down	15m	1nM_TCIP3	RAD21: THP-1 (SRX4001910)
SRX10976030	TFs and others	NR3C1	Blood	NALM-6	33036	-52.0363	-51.0682	2.20149	H3K27ac	down	15m	1nM_TCIP3	NR3C1: NALM-6 (SRX10976030)
SRX17738785	TFs and others	CTCF	Blood	MUTZ-3	75667	-52.0344	-51.0668	2.14658	H3K27ac	down	15m	1nM_TCIP3	CTCF: MUTZ-3 (SRX17738785)
SRX129116	TFs and others	MYC	Blood	Multiple Myeloma	29473	-51.9479	-50.9809	2.19128	H3K27ac	down	15m	1nM_TCIP3	MYC: Multiple Myeloma (SRX129116)
SRX150722	TFs and others	MYC	Blood	NB-4	48258	-51.9136	-50.9472	2.12863	H3K27ac	down	15m	1nM_TCIP3	MYC: NB-4 (SRX150722)
SRX10976023	TFs and others	NR3C1	Blood	NALM-6	30965	-51.8894	-50.9235	2.22477	H3K27ac	down	15m	1nM_TCIP3	NR3C1: NALM-6 (SRX10976023)
SRX15203357	TFs and others	KMT2A	Blood	Acute lymphoid leukemia	23956	-51.8408	-50.8755	2.24336	H3K27ac	down	15m	1nM_TCIP3	KMT2A: Acute lymphoid leukemia (SRX15203357)
SRX2458137	TFs and others	MED1	Blood	GM12878	9072	-51.8342	-50.8695	3.33188	H3K27ac	down	15m	1nM_TCIP3	MED1: GM12878 (SRX2458137)
SRX100492	TFs and others	RAD21	Blood	K-562	50973	-51.8253	-50.8611	2.45161	H3K27ac	down	15m	1nM_TCIP3	RAD21: K-562 (SRX100492)
SRX4284012	TFs and others	CTCF	Blood	B cells	43048	-51.8189	-50.8553	2.51375	H3K27ac	down	15m	1nM_TCIP3	CTCF: B cells (SRX4284012)
SRX10976022	TFs and others	NR3C1	Blood	NALM-6	33995	-51.8052	-50.8421	2.15257	H3K27ac	down	15m	1nM_TCIP3	NR3C1: NALM-6 (SRX10976022)
SRX17738784	TFs and others	CTCF	Blood	MUTZ-3	84617	-51.7902	-50.8281	2.05784	H3K27ac	down	15m	1nM_TCIP3	CTCF: MUTZ-3 (SRX17738784)
SRX080404	TFs and others	CTCF	Blood	GM12874	36441	-51.7901	-50.8281	2.73098	H3K27ac	down	15m	1nM_TCIP3	CTCF: GM12874 (SRX080404)
SRX17738786	TFs and others	CTCF	Blood	MUTZ-3	75719	-51.7633	-50.8019	2.15081	H3K27ac	down	15m	1nM_TCIP3	CTCF: MUTZ-3 (SRX17738786)
SRX5574485	TFs and others	ETS1	Blood	CTV-1	32741	-51.762	-50.8012	2.34331	H3K27ac	down	15m	1nM_TCIP3	ETS1: CTV-1 (SRX5574485)
SRX204906	TFs and others	MED1	Blood	MM.1S	30062	-51.7536	-50.7933	2.18533	H3K27ac	down	15m	1nM_TCIP3	MED1: MM.1S (SRX204906)
SRX7427135	TFs and others	SMC3	Blood	CUTLL1	21567	-51.7435	-50.7838	3.34182	H3K27ac	down	15m	1nM_TCIP3	SMC3: CUTLL1 (SRX7427135)
SRX1134746	TFs and others	BRD4	Blood	MV-4-11	44178	-51.7428	-50.7836	2.15007	H3K27ac	down	15m	1nM_TCIP3	BRD4: MV-4-11 (SRX1134746)
SRX10852978	TFs and others	MED1	Blood	T cells	26062	-51.7254	-50.7668	2.23288	H3K27ac	down	15m	1nM_TCIP3	MED1: T cells (SRX10852978)
SRX1456194	TFs and others	RBPJ	Blood	Mutu	5217	-51.7229	-50.7648	4.06365	H3K27ac	down	15m	1nM_TCIP3	RBPJ: Mutu (SRX1456194)
SRX14649554	TFs and others	TLX3	Blood	DND-41	21229	-51.7178	-50.7603	2.55741	H3K27ac	down	15m	1nM_TCIP3	TLX3: DND-41 (SRX14649554)
SRX5574486	TFs and others	FLI1	Blood	CTV-1	26299	-51.7152	-50.7582	2.54329	H3K27ac	down	15m	1nM_TCIP3	FLI1: CTV-1 (SRX5574486)
ERX200495	TFs and others	CTCF	Blood	B cells	37858	-51.6956	-50.7392	2.52429	H3K27ac	down	15m	1nM_TCIP3	CTCF: B cells (ERX200495)
SRX2636096	TFs and others	ETV6	Blood	GM12878	7731	-51.6132	-50.6573	4.05564	H3K27ac	down	15m	1nM_TCIP3	ETV6: GM12878 (SRX2636096)
SRX10119127	TFs and others	LYL1	Blood	MV-4-11	32824	-51.5875	-50.6322	2.72406	H3K27ac	down	15m	1nM_TCIP3	LYL1: MV-4-11 (SRX10119127)
SRX4001944	TFs and others	RAD21	Blood	THP-1	37660	-51.576	-50.6212	2.69149	H3K27ac	down	15m	1nM_TCIP3	RAD21: THP-1 (SRX4001944)
SRX18154281	TFs and others	RUNX1	Blood	THP-1	43595	-51.5115	-50.5573	2.14371	H3K27ac	down	15m	1nM_TCIP3	RUNX1: THP-1 (SRX18154281)
SRX100541	TFs and others	ELF1	Blood	GM12878	28839	-51.4921	-50.5384	2.16918	H3K27ac	down	15m	1nM_TCIP3	ELF1: GM12878 (SRX100541)
SRX5090147	TFs and others	CTCF	Blood	Loucy	48685	-51.4827	-50.5295	2.53429	H3K27ac	down	15m	1nM_TCIP3	CTCF: Loucy (SRX5090147)
SRX1041800	TFs and others	RUNX1	Blood	Jurkat	15368	-51.4773	-50.5247	3.55018	H3K27ac	down	15m	1nM_TCIP3	RUNX1: Jurkat (SRX1041800)
SRX10852983	TFs and others	MED1	Blood	T cells	26200	-51.472	-50.5199	2.28826	H3K27ac	down	15m	1nM_TCIP3	MED1: T cells (SRX10852983)
SRX20210925	TFs and others	RBPJ	Blood	U-2932	10418	-51.4626	-50.5111	2.88891	H3K27ac	down	15m	1nM_TCIP3	RBPJ: U-2932 (SRX20210925)
SRX5574499	TFs and others	SPI1	Blood	CTV-1	47412	-51.4042	-50.4532	2.47644	H3K27ac	down	15m	1nM_TCIP3	SPI1: CTV-1 (SRX5574499)
SRX3322909	TFs and others	FOXJ2	Blood	K-562	8214	-51.3293	-50.3789	4.05965	H3K27ac	down	15m	1nM_TCIP3	FOXJ2: K-562 (SRX3322909)
SRX4001925	TFs and others	CTCF	Blood	THP-1	55127	-51.313	-50.3631	2.43969	H3K27ac	down	15m	1nM_TCIP3	CTCF: THP-1 (SRX4001925)
SRX10976025	TFs and others	NR3C1	Blood	NALM-6	40165	-51.2824	-50.333	2.10118	H3K27ac	down	15m	1nM_TCIP3	NR3C1: NALM-6 (SRX10976025)
SRX2770859	TFs and others	SMC1A	Blood	Macrophages	46105	-51.1873	-50.2385	3.67875	H3K27ac	down	15m	1nM_TCIP3	SMC1A: Macrophages (SRX2770859)
SRX698188	TFs and others	SPI1	Blood	Kasumi-1	26438	-51.1824	-50.2341	2.97945	H3K27ac	down	15m	1nM_TCIP3	SPI1: Kasumi-1 (SRX698188)
SRX20121530	TFs and others	KMT2A	Blood	SEM	35209	-51.1197	-50.172	2.23454	H3K27ac	down	15m	1nM_TCIP3	KMT2A: SEM (SRX20121530)
SRX204408	TFs and others	BRD4	Blood	P493-6	10923	-51.1181	-50.1709	2.95576	H3K27ac	down	15m	1nM_TCIP3	BRD4: P493-6 (SRX204408)
SRX1091813	TFs and others	CTCF	Blood	K-562	58110	-51.0775	-50.1308	2.28969	H3K27ac	down	15m	1nM_TCIP3	CTCF: K-562 (SRX1091813)
SRX5391683	TFs and others	RAD21	Blood	Neutrophils	27787	-51.0628	-50.1167	2.43127	H3K27ac	down	15m	1nM_TCIP3	RAD21: Neutrophils (SRX5391683)
SRX1492212	TFs and others	RUNX1	Blood	Jurkat	15372	-50.915	-49.9694	3.53521	H3K27ac	down	15m	1nM_TCIP3	RUNX1: Jurkat (SRX1492212)
SRX10144612	TFs and others	FLI1	Blood	Kasumi-1	73510	-50.9007	-49.9556	1.97019	H3K27ac	down	15m	1nM_TCIP3	FLI1: Kasumi-1 (SRX10144612)
SRX3322873	TFs and others	ELF1	Blood	GM12878	22190	-50.8936	-49.9491	2.26241	H3K27ac	down	15m	1nM_TCIP3	ELF1: GM12878 (SRX3322873)
SRX4890469	TFs and others	LDB1	Blood	Kasumi-1	21228	-50.8789	-49.9349	2.74947	H3K27ac	down	15m	1nM_TCIP3	LDB1: Kasumi-1 (SRX4890469)
SRX8673358	TFs and others	EGR1	Blood	Kasumi-1	37059	-50.8203	-49.8768	2.1469	H3K27ac	down	15m	1nM_TCIP3	EGR1: Kasumi-1 (SRX8673358)
SRX20420569	TFs and others	TFAP4	Blood	T cells	18049	-50.8163	-49.8734	2.44749	H3K27ac	down	15m	1nM_TCIP3	TFAP4: T cells (SRX20420569)
SRX669872	TFs and others	RUNX1	Blood	Acute myeloid leukemia	26994	-50.6779	-49.7355	2.26795	H3K27ac	down	15m	1nM_TCIP3	RUNX1: Acute myeloid leukemia (SRX669872)
SRX017870	TFs and others	RELA	Blood	GM19099	4816	-50.6562	-49.7143	4.97414	H3K27ac	down	15m	1nM_TCIP3	RELA: GM19099 (SRX017870)
SRX1261517	TFs and others	GATA2	Blood	TF-1	34065	-50.6283	-49.687	3.2854	H3K27ac	down	15m	1nM_TCIP3	GATA2: TF-1 (SRX1261517)
SRX3323039	TFs and others	ARID3A	Blood	GM12878	6748	-50.5674	-49.6266	4.13045	H3K27ac	down	15m	1nM_TCIP3	ARID3A: GM12878 (SRX3323039)
SRX8068151	TFs and others	RUNX1	Blood	RS4-11	5932	-50.5388	-49.5985	5.6553	H3K27ac	down	15m	1nM_TCIP3	RUNX1: RS4-11 (SRX8068151)
SRX356437	TFs and others	CTCF	Blood	GM10847	36936	-50.5124	-49.5727	2.51472	H3K27ac	down	15m	1nM_TCIP3	CTCF: GM10847 (SRX356437)
SRX017865	TFs and others	RELA	Blood	GM18526	5836	-50.414	-49.4748	4.86616	H3K27ac	down	15m	1nM_TCIP3	RELA: GM18526 (SRX017865)
SRX9004383	TFs and others	USF2	Blood	SEM	16844	-50.3795	-49.4408	3.09155	H3K27ac	down	15m	1nM_TCIP3	USF2: SEM (SRX9004383)
SRX5574385	TFs and others	SPI1	Blood	NB-4	29587	-50.3571	-49.4189	3.09054	H3K27ac	down	15m	1nM_TCIP3	SPI1: NB-4 (SRX5574385)
ERX626782	TFs and others	SPI1	Blood	HL-60	21962	-50.3447	-49.4071	3.29956	H3K27ac	down	15m	1nM_TCIP3	SPI1: HL-60 (ERX626782)
SRX2423559	TFs and others	REST	Blood	K-562	47696	-50.2842	-49.3471	2.30664	H3K27ac	down	15m	1nM_TCIP3	REST: K-562 (SRX2423559)
SRX20420573	TFs and others	TFAP4	Blood	T cells	17146	-50.2471	-49.3105	2.48126	H3K27ac	down	15m	1nM_TCIP3	TFAP4: T cells (SRX20420573)
SRX9531406	TFs and others	SREBF1	Blood	Dendritic Cells	18087	-50.2381	-49.302	3.46308	H3K27ac	down	15m	1nM_TCIP3	SREBF1: Dendritic Cells (SRX9531406)
SRX080388	TFs and others	CTCF	Blood	GM12865	35739	-50.1391	-49.2036	2.66705	H3K27ac	down	15m	1nM_TCIP3	CTCF: GM12865 (SRX080388)
SRX2043230	TFs and others	TCF3	Blood	RCH-ACV	52627	-50.1381	-49.2031	1.89146	H3K27ac	down	15m	1nM_TCIP3	TCF3: RCH-ACV (SRX2043230)
SRX100568	TFs and others	MAX	Blood	K-562	81056	-50.0492	-49.1147	2.00165	H3K27ac	down	15m	1nM_TCIP3	MAX: K-562 (SRX100568)
SRX10119126	TFs and others	LYL1	Blood	MV-4-11	34160	-50.0363	-49.1023	2.66361	H3K27ac	down	15m	1nM_TCIP3	LYL1: MV-4-11 (SRX10119126)
SRX219372	TFs and others	BRD4	Blood	MM.1S	32609	-49.9828	-49.0494	2.1958	H3K27ac	down	15m	1nM_TCIP3	BRD4: MM.1S (SRX219372)
SRX10954233	TFs and others	BATF	Blood	CD4+ T cells	12718	-49.9653	-49.0324	4.39731	H3K27ac	down	15m	1nM_TCIP3	BATF: CD4+ T cells (SRX10954233)
SRX4001868	TFs and others	RAD21	Blood	THP-1	29023	-49.925	-48.9926	2.96997	H3K27ac	down	15m	1nM_TCIP3	RAD21: THP-1 (SRX4001868)
SRX698189	TFs and others	SPI1	Blood	Kasumi-1	24440	-49.8468	-48.9149	2.87474	H3K27ac	down	15m	1nM_TCIP3	SPI1: Kasumi-1 (SRX698189)
SRX356484	TFs and others	CTCF	Blood	Lymphoblastoid cell line	37745	-49.7884	-48.857	2.4319	H3K27ac	down	15m	1nM_TCIP3	CTCF: Lymphoblastoid cell line (SRX356484)
SRX19471797	TFs and others	BHLHE40	Blood	Jurkat	21344	-49.7786	-48.8478	2.47146	H3K27ac	down	15m	1nM_TCIP3	BHLHE40: Jurkat (SRX19471797)
SRX3636817	TFs and others	CTCF	Blood	ALL xenograft	55553	-49.7083	-48.778	2.13116	H3K27ac	down	15m	1nM_TCIP3	CTCF: ALL xenograft (SRX3636817)
SRX356732	TFs and others	CTCF	Blood	Lymphoblastoid cell line	39601	-49.6918	-48.762	2.42109	H3K27ac	down	15m	1nM_TCIP3	CTCF: Lymphoblastoid cell line (SRX356732)
SRX4001913	TFs and others	RAD21	Blood	THP-1	35542	-49.6609	-48.7316	2.82003	H3K27ac	down	15m	1nM_TCIP3	RAD21: THP-1 (SRX4001913)
SRX10976015	TFs and others	CTCF	Blood	697	60228	-49.6594	-48.7306	1.99509	H3K27ac	down	15m	1nM_TCIP3	CTCF: 697 (SRX10976015)
SRX356768	TFs and others	CTCF	Blood	Lymphoblastoid cell line	43382	-49.6411	-48.7128	2.33405	H3K27ac	down	15m	1nM_TCIP3	CTCF: Lymphoblastoid cell line (SRX356768)
SRX092314	TFs and others	GATA3	Blood	Th1 Cells	14162	-49.6337	-48.7059	3.27759	H3K27ac	down	15m	1nM_TCIP3	GATA3: Th1 Cells (SRX092314)
SRX5457149	TFs and others	ATF3	Blood	K-562	47568	-49.6121	-48.6849	2.42659	H3K27ac	down	15m	1nM_TCIP3	ATF3: K-562 (SRX5457149)
SRX18259601	TFs and others	BCL6	Blood	ICN12	10580	-49.6043	-48.6781	4.08259	H3K27ac	down	15m	1nM_TCIP3	BCL6: ICN12 (SRX18259601)
SRX656346	TFs and others	BCL6	Blood	ICN12	10580	-49.6043	-48.6781	4.08259	H3K27ac	down	15m	1nM_TCIP3	BCL6: ICN12 (SRX656346)
SRX7427136	TFs and others	SMC3	Blood	CUTLL1	20483	-49.599	-48.6733	3.36446	H3K27ac	down	15m	1nM_TCIP3	SMC3: CUTLL1 (SRX7427136)
SRX3031984	TFs and others	BRD4	Blood	MV-4-11	43537	-49.4868	-48.5616	2.06216	H3K27ac	down	15m	1nM_TCIP3	BRD4: MV-4-11 (SRX3031984)
SRX9004382	TFs and others	USF2	Blood	SEM	13990	-49.4835	-48.5588	3.13627	H3K27ac	down	15m	1nM_TCIP3	USF2: SEM (SRX9004382)
SRX17738787	TFs and others	CTCF	Blood	MUTZ-3	69168	-49.4714	-48.5472	2.21212	H3K27ac	down	15m	1nM_TCIP3	CTCF: MUTZ-3 (SRX17738787)
SRX356630	TFs and others	CTCF	Blood	GM19193	40812	-49.4614	-48.5377	2.52361	H3K27ac	down	15m	1nM_TCIP3	CTCF: GM19193 (SRX356630)
SRX20420574	TFs and others	TFAP4	Blood	T cells	15690	-49.4463	-48.5231	2.5159	H3K27ac	down	15m	1nM_TCIP3	TFAP4: T cells (SRX20420574)
SRX10852980	TFs and others	MED1	Blood	T cells	23496	-49.4143	-48.4917	2.25274	H3K27ac	down	15m	1nM_TCIP3	MED1: T cells (SRX10852980)
SRX5719599	TFs and others	CTCF	Blood	CUTLL1	38498	-49.3981	-48.476	2.52929	H3K27ac	down	15m	1nM_TCIP3	CTCF: CUTLL1 (SRX5719599)
SRX10119125	TFs and others	LYL1	Blood	MV-4-11	35565	-49.3844	-48.4628	2.61165	H3K27ac	down	15m	1nM_TCIP3	LYL1: MV-4-11 (SRX10119125)
SRX1456195	TFs and others	RBPJ	Blood	B cells	5757	-49.3635	-48.4424	5.14327	H3K27ac	down	15m	1nM_TCIP3	RBPJ: B cells (SRX1456195)
SRX9029206	TFs and others	CEBPB	Blood	Neutrophils	32437	-49.3194	-48.3988	3.00992	H3K27ac	down	15m	1nM_TCIP3	CEBPB: Neutrophils (SRX9029206)
SRX080369	TFs and others	CTCF	Blood	GM12878	37533	-49.3058	-48.3857	2.624	H3K27ac	down	15m	1nM_TCIP3	CTCF: GM12878 (SRX080369)
SRX1036365	TFs and others	RUNX1	Blood	Peripheral blood stem cells	27008	-49.2949	-48.3753	2.24917	H3K27ac	down	15m	1nM_TCIP3	RUNX1: Peripheral blood stem cells (SRX1036365)
SRX725584	TFs and others	MYB	Blood	Jurkat	30005	-49.281	-48.3619	2.28427	H3K27ac	down	15m	1nM_TCIP3	MYB: Jurkat (SRX725584)
SRX219373	TFs and others	CTCF	Blood	MM.1S	50327	-49.2309	-48.3123	2.06054	H3K27ac	down	15m	1nM_TCIP3	CTCF: MM.1S (SRX219373)
ERX626869	TFs and others	SPI1	Blood	U-937	25282	-49.2145	-48.2964	2.96154	H3K27ac	down	15m	1nM_TCIP3	SPI1: U-937 (ERX626869)
SRX20420570	TFs and others	TFAP4	Blood	T cells	15937	-49.1193	-48.2017	2.52703	H3K27ac	down	15m	1nM_TCIP3	TFAP4: T cells (SRX20420570)
SRX725586	TFs and others	MYB	Blood	T-ALL	32074	-49.1066	-48.1895	2.25663	H3K27ac	down	15m	1nM_TCIP3	MYB: T-ALL (SRX725586)
SRX5574346	TFs and others	SPI1	Blood	Neutrophils	35431	-49.097	-48.1804	3.05757	H3K27ac	down	15m	1nM_TCIP3	SPI1: Neutrophils (SRX5574346)
SRX190276	TFs and others	CTCF	Blood	K-562	48740	-49.0795	-48.1634	2.43673	H3K27ac	down	15m	1nM_TCIP3	CTCF: K-562 (SRX190276)
SRX5574489	TFs and others	SMARCA4	Blood	CTV-1	26617	-49.0731	-48.1575	2.42222	H3K27ac	down	15m	1nM_TCIP3	SMARCA4: CTV-1 (SRX5574489)
SRX19471790	TFs and others	GATA3	Blood	Jurkat	17332	-49.0465	-48.1314	3.68054	H3K27ac	down	15m	1nM_TCIP3	GATA3: Jurkat (SRX19471790)
SRX1873451	TFs and others	MED1	Blood	SEM	28485	-48.9573	-48.0427	2.09813	H3K27ac	down	15m	1nM_TCIP3	MED1: SEM (SRX1873451)
SRX11149784	TFs and others	Epitope tags	Blood	Jurkat	42236	-48.9558	-48.0417	2.03778	H3K27ac	down	15m	1nM_TCIP3	Epitope tags: Jurkat (SRX11149784)
SRX3636816	TFs and others	CTCF	Blood	ALL xenograft	54959	-48.9384	-48.0248	2.14497	H3K27ac	down	15m	1nM_TCIP3	CTCF: ALL xenograft (SRX3636816)
SRX150365	TFs and others	RELA	Blood	GM12892	12785	-48.9073	-47.9942	2.90692	H3K27ac	down	15m	1nM_TCIP3	RELA: GM12892 (SRX150365)
SRX111778	TFs and others	CTCF	Blood	GM12866	35858	-48.8842	-47.9716	2.61759	H3K27ac	down	15m	1nM_TCIP3	CTCF: GM12866 (SRX111778)
SRX244180	TFs and others	CDK9	Blood	MM.1S	25638	-48.8673	-47.9552	2.20684	H3K27ac	down	15m	1nM_TCIP3	CDK9: MM.1S (SRX244180)
SRX6777954	TFs and others	CTCF	Blood	HAP1	61677	-48.8503	-47.9387	2.30713	H3K27ac	down	15m	1nM_TCIP3	CTCF: HAP1 (SRX6777954)
SRX16037371	TFs and others	GATA2	Blood	K-562	38616	-48.8079	-47.8968	3.0563	H3K27ac	down	15m	1nM_TCIP3	GATA2: K-562 (SRX16037371)
ERX200536	TFs and others	CTCF	Blood	B cells	34652	-48.7713	-47.8607	2.6758	H3K27ac	down	15m	1nM_TCIP3	CTCF: B cells (ERX200536)
ERX200503	TFs and others	CTCF	Blood	B cells	36114	-48.7447	-47.8346	2.56287	H3K27ac	down	15m	1nM_TCIP3	CTCF: B cells (ERX200503)
SRX356561	TFs and others	CTCF	Blood	GM18505	38417	-48.7236	-47.814	2.49571	H3K27ac	down	15m	1nM_TCIP3	CTCF: GM18505 (SRX356561)
SRX356613	TFs and others	CTCF	Blood	GM19099	38544	-48.7042	-47.7951	2.56936	H3K27ac	down	15m	1nM_TCIP3	CTCF: GM19099 (SRX356613)
SRX356787	TFs and others	CTCF	Blood	MS1	40565	-48.647	-47.7384	2.3226	H3K27ac	down	15m	1nM_TCIP3	CTCF: MS1 (SRX356787)
SRX11078227	TFs and others	EBNA2	Blood	GM12878	3912	-48.637	-47.7288	7.94633	H3K27ac	down	15m	1nM_TCIP3	EBNA2: GM12878 (SRX11078227)
SRX9702212	TFs and others	IRF3	Blood	MM.1S	32951	-48.5726	-47.6649	2.13257	H3K27ac	down	15m	1nM_TCIP3	IRF3: MM.1S (SRX9702212)
SRX014767	TFs and others	MethylCap	Blood	NB-4	84580	-48.5105	-47.6033	3.19338	H3K27ac	down	15m	1nM_TCIP3	MethylCap: NB-4 (SRX014767)
SRX6828388	TFs and others	CTCF	Blood	K-562	51171	-48.4721	-47.5654	2.38386	H3K27ac	down	15m	1nM_TCIP3	CTCF: K-562 (SRX6828388)
SRX022396	TFs and others	VDR	Blood	Lymphoblastoid cell line	9513	-48.3799	-47.4737	3.37573	H3K27ac	down	15m	1nM_TCIP3	VDR: Lymphoblastoid cell line (SRX022396)
SRX3636814	TFs and others	CTCF	Blood	ALL xenograft	58216	-48.3659	-47.4602	2.09205	H3K27ac	down	15m	1nM_TCIP3	CTCF: ALL xenograft (SRX3636814)
SRX4001917	TFs and others	CTCF	Blood	THP-1	49633	-48.3637	-47.4585	2.49858	H3K27ac	down	15m	1nM_TCIP3	CTCF: THP-1 (SRX4001917)
SRX3031986	TFs and others	BRD4	Blood	MV-4-11	31152	-48.3201	-47.4154	2.25027	H3K27ac	down	15m	1nM_TCIP3	BRD4: MV-4-11 (SRX3031986)
SRX11149775	TFs and others	Epitope tags	Blood	Jurkat	44204	-48.3087	-47.4045	2.00385	H3K27ac	down	15m	1nM_TCIP3	Epitope tags: Jurkat (SRX11149775)
SRX17738782	TFs and others	CTCF	Blood	MUTZ-3	73670	-48.2663	-47.3625	2.11529	H3K27ac	down	15m	1nM_TCIP3	CTCF: MUTZ-3 (SRX17738782)
SRX11149786	TFs and others	Epitope tags	Blood	Jurkat	40989	-48.2107	-47.3074	2.04044	H3K27ac	down	15m	1nM_TCIP3	Epitope tags: Jurkat (SRX11149786)
SRX356480	TFs and others	STAG1	Blood	GM12878	33123	-48.2025	-47.2997	2.69647	H3K27ac	down	15m	1nM_TCIP3	STAG1: GM12878 (SRX356480)
SRX3322984	TFs and others	ZNF217	Blood	GM12878	8805	-48.1873	-47.285	3.87915	H3K27ac	down	15m	1nM_TCIP3	ZNF217: GM12878 (SRX3322984)
SRX4001869	TFs and others	RAD21	Blood	THP-1	26547	-48.0984	-47.1966	3.07159	H3K27ac	down	15m	1nM_TCIP3	RAD21: THP-1 (SRX4001869)
SRX11149773	TFs and others	Epitope tags	Blood	Jurkat	42392	-48.0691	-47.1678	2.01476	H3K27ac	down	15m	1nM_TCIP3	Epitope tags: Jurkat (SRX11149773)
SRX158111	TFs and others	TAL1	Blood	RPMI 8402	18390	-48.0686	-47.1678	3.73856	H3K27ac	down	15m	1nM_TCIP3	TAL1: RPMI 8402 (SRX158111)
SRX080353	TFs and others	CTCF	Blood	K-562	41640	-48.054	-47.1536	2.60502	H3K27ac	down	15m	1nM_TCIP3	CTCF: K-562 (SRX080353)
SRX20230017	TFs and others	RUNX1	Blood	SET-2	46133	-48.0002	-47.1003	2.41221	H3K27ac	down	15m	1nM_TCIP3	RUNX1: SET-2 (SRX20230017)
SRX9090622	TFs and others	IRF8	Blood	MOLM-13	27901	-47.9971	-47.0977	3.19477	H3K27ac	down	15m	1nM_TCIP3	IRF8: MOLM-13 (SRX9090622)
SRX188968	TFs and others	CTCF	Blood	GM10248	36014	-47.961	-47.0621	2.60941	H3K27ac	down	15m	1nM_TCIP3	CTCF: GM10248 (SRX188968)
SRX2424493	TFs and others	TRIM22	Blood	GM12878	14350	-47.9545	-47.0561	3.26246	H3K27ac	down	15m	1nM_TCIP3	TRIM22: GM12878 (SRX2424493)
SRX026638	TFs and others	ERG	Blood	SKNO-1	20940	-47.9533	-47.0553	2.78254	H3K27ac	down	15m	1nM_TCIP3	ERG: SKNO-1 (SRX026638)
SRX10852988	TFs and others	MED1	Blood	T cells	23174	-47.9498	-47.0523	2.30427	H3K27ac	down	15m	1nM_TCIP3	MED1: T cells (SRX10852988)
ERX200537	TFs and others	CTCF	Blood	B cells	27682	-47.9356	-47.0386	2.99418	H3K27ac	down	15m	1nM_TCIP3	CTCF: B cells (ERX200537)
SRX356547	TFs and others	CTCF	Blood	Lymphoblastoid cell line	38117	-47.8131	-46.9166	2.39833	H3K27ac	down	15m	1nM_TCIP3	CTCF: Lymphoblastoid cell line (SRX356547)
SRX093190	TFs and others	CEBPB	Blood	Macrophages	27381	-47.8064	-46.9104	3.47473	H3K27ac	down	15m	1nM_TCIP3	CEBPB: Macrophages (SRX093190)
SRX080425	TFs and others	CTCF	Blood	GM12864	30445	-47.7583	-46.8627	2.73097	H3K27ac	down	15m	1nM_TCIP3	CTCF: GM12864 (SRX080425)
SRX4001914	TFs and others	RAD21	Blood	THP-1	37677	-47.698	-46.8029	2.73739	H3K27ac	down	15m	1nM_TCIP3	RAD21: THP-1 (SRX4001914)
SRX2574236	TFs and others	GATA2	Blood	SKH1	13842	-47.6952	-46.8006	3.48545	H3K27ac	down	15m	1nM_TCIP3	GATA2: SKH1 (SRX2574236)
SRX20420565	TFs and others	TFAP4	Blood	T cells	15677	-47.6666	-46.7725	2.4818	H3K27ac	down	15m	1nM_TCIP3	TFAP4: T cells (SRX20420565)
SRX3010005	TFs and others	CTCF	Blood	MM.1S	38932	-47.6376	-46.7439	2.57992	H3K27ac	down	15m	1nM_TCIP3	CTCF: MM.1S (SRX3010005)
SRX10976005	TFs and others	CTCF	Blood	NALM-6	69218	-47.5976	-46.7044	1.80519	H3K27ac	down	15m	1nM_TCIP3	CTCF: NALM-6 (SRX10976005)
SRX022393	TFs and others	VDR	Blood	Lymphoblastoid cell line	6774	-47.555	-46.6623	4.10733	H3K27ac	down	15m	1nM_TCIP3	VDR: Lymphoblastoid cell line (SRX022393)
SRX10976013	TFs and others	CTCF	Blood	697	54097	-47.5094	-46.6172	1.917	H3K27ac	down	15m	1nM_TCIP3	CTCF: 697 (SRX10976013)
SRX5574348	TFs and others	SPI1	Blood	Neutrophils	39479	-47.4891	-46.5973	2.68746	H3K27ac	down	15m	1nM_TCIP3	SPI1: Neutrophils (SRX5574348)
SRX356500	TFs and others	STAG1	Blood	Lymphoblastoid cell line	30686	-47.3899	-46.4986	2.4614	H3K27ac	down	15m	1nM_TCIP3	STAG1: Lymphoblastoid cell line (SRX356500)
SRX518680	TFs and others	SPI1	Blood	NCI-H929	20383	-47.3771	-46.4863	2.75169	H3K27ac	down	15m	1nM_TCIP3	SPI1: NCI-H929 (SRX518680)
SRX4001877	TFs and others	RAD21	Blood	THP-1	35196	-47.3233	-46.4329	2.66525	H3K27ac	down	15m	1nM_TCIP3	RAD21: THP-1 (SRX4001877)
SRX1397401	TFs and others	SMAD1	Blood	CD34+	29997	-47.2463	-46.3564	2.5821	H3K27ac	down	15m	1nM_TCIP3	SMAD1: CD34+ (SRX1397401)
SRX5624367	TFs and others	SREBF2	Blood	Macrophages	35224	-47.2363	-46.3469	2.15565	H3K27ac	down	15m	1nM_TCIP3	SREBF2: Macrophages (SRX5624367)
SRX275404	TFs and others	BRD4	Blood	OCI-LY1	8013	-47.2099	-46.321	3.14227	H3K27ac	down	15m	1nM_TCIP3	BRD4: OCI-LY1 (SRX275404)
SRX4001923	TFs and others	CTCF	Blood	THP-1	46682	-47.1834	-46.2949	2.48689	H3K27ac	down	15m	1nM_TCIP3	CTCF: THP-1 (SRX4001923)
SRX7135369	TFs and others	BRD4	Blood	K-562	4400	-47.1254	-46.2374	4.93329	H3K27ac	down	15m	1nM_TCIP3	BRD4: K-562 (SRX7135369)
SRX5242458	TFs and others	NR4A1	Blood	MOLM-14	16023	-47.0884	-46.2009	4.4979	H3K27ac	down	15m	1nM_TCIP3	NR4A1: MOLM-14 (SRX5242458)
SRX243763	TFs and others	PAX5	Blood	NAMALWA	2691	-47.0692	-46.1821	6.91526	H3K27ac	down	15m	1nM_TCIP3	PAX5: NAMALWA (SRX243763)
SRX1652877	TFs and others	POU2F2	Blood	BJAB	4602	-47.0654	-46.1788	5.53707	H3K27ac	down	15m	1nM_TCIP3	POU2F2: BJAB (SRX1652877)
SRX4001921	TFs and others	CTCF	Blood	THP-1	50228	-47.0563	-46.1702	2.41603	H3K27ac	down	15m	1nM_TCIP3	CTCF: THP-1 (SRX4001921)
SRX356629	TFs and others	CTCF	Blood	GM19193	38095	-46.9851	-46.0994	2.50408	H3K27ac	down	15m	1nM_TCIP3	CTCF: GM19193 (SRX356629)
SRX356611	TFs and others	STAG1	Blood	GM18951	26903	-46.9751	-46.0899	2.68545	H3K27ac	down	15m	1nM_TCIP3	STAG1: GM18951 (SRX356611)
SRX23954577	TFs and others	RAD21	Blood	HAP1	47631	-46.965	-46.0803	2.29007	H3K27ac	down	15m	1nM_TCIP3	RAD21: HAP1 (SRX23954577)
SRX356562	TFs and others	CTCF	Blood	GM18505	35758	-46.9507	-46.0664	2.61307	H3K27ac	down	15m	1nM_TCIP3	CTCF: GM18505 (SRX356562)
SRX103224	TFs and others	SPI1	Blood	THP-1	25678	-46.9451	-46.0613	2.70952	H3K27ac	down	15m	1nM_TCIP3	SPI1: THP-1 (SRX103224)
SRX5930116	TFs and others	EP300	Blood	Acute myeloid leukemia	16186	-46.9141	-46.0308	3.3413	H3K27ac	down	15m	1nM_TCIP3	EP300: Acute myeloid leukemia (SRX5930116)
SRX10976016	TFs and others	CTCF	Blood	697	50755	-46.9047	-46.0218	2.22953	H3K27ac	down	15m	1nM_TCIP3	CTCF: 697 (SRX10976016)
SRX10484574	TFs and others	KMT2A	Blood	RS4-11	34395	-46.9025	-46.0201	2.06895	H3K27ac	down	15m	1nM_TCIP3	KMT2A: RS4-11 (SRX10484574)
SRX080349	TFs and others	CTCF	Blood	GM12873	31917	-46.8546	-45.9727	2.68937	H3K27ac	down	15m	1nM_TCIP3	CTCF: GM12873 (SRX080349)
SRX5574467	TFs and others	FLI1	Blood	CTV-1	28312	-46.8376	-45.9561	2.50815	H3K27ac	down	15m	1nM_TCIP3	FLI1: CTV-1 (SRX5574467)
SRX4211810	TFs and others	PAX5	Blood	NALM-6	32110	-46.8366	-45.9556	2.11415	H3K27ac	down	15m	1nM_TCIP3	PAX5: NALM-6 (SRX4211810)
SRX20420575	TFs and others	TFAP4	Blood	T cells	17774	-46.7935	-45.9129	2.41387	H3K27ac	down	15m	1nM_TCIP3	TFAP4: T cells (SRX20420575)
SRX18173771	TFs and others	GFP	Blood	B cells	20304	-46.7891	-45.9094	3.94317	H3K27ac	down	15m	1nM_TCIP3	GFP: B cells (SRX18173771)
SRX10976024	TFs and others	NR3C1	Blood	NALM-6	26834	-46.789	-45.9094	2.26799	H3K27ac	down	15m	1nM_TCIP3	NR3C1: NALM-6 (SRX10976024)
SRX4001943	TFs and others	RAD21	Blood	THP-1	30750	-46.7805	-45.9013	2.89033	H3K27ac	down	15m	1nM_TCIP3	RAD21: THP-1 (SRX4001943)
SRX356579	TFs and others	CTCF	Blood	GM18526	34720	-46.7522	-45.8735	2.62159	H3K27ac	down	15m	1nM_TCIP3	CTCF: GM18526 (SRX356579)
SRX204903	TFs and others	BRD4	Blood	MM.1S	31232	-46.6896	-45.8113	2.18468	H3K27ac	down	15m	1nM_TCIP3	BRD4: MM.1S (SRX204903)
SRX356438	TFs and others	CTCF	Blood	GM10847	36168	-46.689	-45.8112	2.57629	H3K27ac	down	15m	1nM_TCIP3	CTCF: GM10847 (SRX356438)
SRX8472389	TFs and others	RUNX2	Blood	KARPAS-45	23134	-46.6677	-45.7904	2.55211	H3K27ac	down	15m	1nM_TCIP3	RUNX2: KARPAS-45 (SRX8472389)
SRX4484978	TFs and others	CTCF	Blood	SEM	38047	-46.66	-45.7831	2.49877	H3K27ac	down	15m	1nM_TCIP3	CTCF: SEM (SRX4484978)
SRX2770844	TFs and others	CEBPB	Blood	Macrophages	30324	-46.6239	-45.7475	4.14188	H3K27ac	down	15m	1nM_TCIP3	CEBPB: Macrophages (SRX2770844)
SRX11078226	TFs and others	EBNA2	Blood	GM12878	3983	-46.6179	-45.7419	7.72285	H3K27ac	down	15m	1nM_TCIP3	EBNA2: GM12878 (SRX11078226)
SRX080355	TFs and others	CTCF	Blood	GM12872	28399	-46.6051	-45.7296	2.8041	H3K27ac	down	15m	1nM_TCIP3	CTCF: GM12872 (SRX080355)
SRX10852979	TFs and others	MED1	Blood	T cells	21451	-46.579	-45.7039	2.25291	H3K27ac	down	15m	1nM_TCIP3	MED1: T cells (SRX10852979)
ERX200514	TFs and others	CTCF	Blood	B cells	32260	-46.5713	-45.6967	2.7042	H3K27ac	down	15m	1nM_TCIP3	CTCF: B cells (ERX200514)
SRX3322595	TFs and others	CBFA2T3	Blood	K-562	37501	-46.5625	-45.6883	2.92304	H3K27ac	down	15m	1nM_TCIP3	CBFA2T3: K-562 (SRX3322595)
SRX2636398	TFs and others	CBFB	Blood	GM12878	8314	-46.5542	-45.6805	3.36857	H3K27ac	down	15m	1nM_TCIP3	CBFB: GM12878 (SRX2636398)
SRX150357	TFs and others	TBP	Blood	GM12878	18791	-46.5359	-45.6627	2.42098	H3K27ac	down	15m	1nM_TCIP3	TBP: GM12878 (SRX150357)
SRX4001824	TFs and others	RAD21	Blood	THP-1	37728	-46.4863	-45.6135	2.54588	H3K27ac	down	15m	1nM_TCIP3	RAD21: THP-1 (SRX4001824)
SRX10976011	TFs and others	CTCF	Blood	697	57239	-46.4857	-45.6134	1.92184	H3K27ac	down	15m	1nM_TCIP3	CTCF: 697 (SRX10976011)
SRX3636815	TFs and others	CTCF	Blood	ALL xenograft	56600	-46.4634	-45.5915	2.06683	H3K27ac	down	15m	1nM_TCIP3	CTCF: ALL xenograft (SRX3636815)
SRX4484990	TFs and others	MYB	Blood	SEM	12900	-46.456	-45.5846	2.97322	H3K27ac	down	15m	1nM_TCIP3	MYB: SEM (SRX4484990)
ERX664197	TFs and others	CTCF	Blood	B cells	28053	-46.4534	-45.5824	2.84635	H3K27ac	down	15m	1nM_TCIP3	CTCF: B cells (ERX664197)
SRX356595	TFs and others	CTCF	Blood	GM18951	35931	-46.445	-45.5745	2.54276	H3K27ac	down	15m	1nM_TCIP3	CTCF: GM18951 (SRX356595)
SRX4001916	TFs and others	CTCF	Blood	THP-1	48041	-46.4322	-45.5621	2.49025	H3K27ac	down	15m	1nM_TCIP3	CTCF: THP-1 (SRX4001916)
SRX5090130	TFs and others	CTCF	Blood	OCI-LY1	27350	-46.3981	-45.5285	2.85402	H3K27ac	down	15m	1nM_TCIP3	CTCF: OCI-LY1 (SRX5090130)
SRX4001876	TFs and others	RAD21	Blood	THP-1	30122	-46.3376	-45.4684	2.85151	H3K27ac	down	15m	1nM_TCIP3	RAD21: THP-1 (SRX4001876)
SRX2423492	TFs and others	PKNOX1	Blood	K-562	34531	-46.3123	-45.4436	2.41142	H3K27ac	down	15m	1nM_TCIP3	PKNOX1: K-562 (SRX2423492)
SRX356714	TFs and others	CTCF	Blood	Lymphoblastoid cell line	38513	-46.3085	-45.4402	2.35765	H3K27ac	down	15m	1nM_TCIP3	CTCF: Lymphoblastoid cell line (SRX356714)
SRX5391690	TFs and others	CTCF	Blood	Neutrophils	32718	-46.2959	-45.4281	2.34762	H3K27ac	down	15m	1nM_TCIP3	CTCF: Neutrophils (SRX5391690)
SRX2140211	TFs and others	HDAC2	Blood	MM.1S	17734	-46.2903	-45.4229	2.74584	H3K27ac	down	15m	1nM_TCIP3	HDAC2: MM.1S (SRX2140211)
SRX11052130	TFs and others	ETV6	Blood	REH	6899	-46.04	-45.1731	4.85491	H3K27ac	down	15m	1nM_TCIP3	ETV6: REH (SRX11052130)
SRX3056629	TFs and others	CTCF	Blood	Erythroblasts	47420	-46.0029	-45.1364	2.42558	H3K27ac	down	15m	1nM_TCIP3	CTCF: Erythroblasts (SRX3056629)
SRX1304581	TFs and others	JMJD1C	Blood	THP-1	15790	-45.9651	-45.099	3.74321	H3K27ac	down	15m	1nM_TCIP3	JMJD1C: THP-1 (SRX1304581)
SRX14649557	TFs and others	MYB	Blood	DND-41	27494	-45.9228	-45.0572	2.16543	H3K27ac	down	15m	1nM_TCIP3	MYB: DND-41 (SRX14649557)
SRX3322908	TFs and others	FOXJ2	Blood	K-562	7955	-45.8939	-45.0287	3.7824	H3K27ac	down	15m	1nM_TCIP3	FOXJ2: K-562 (SRX3322908)
SRX6704390	TFs and others	CTCF	Blood	BC-3	39959	-45.8872	-45.0225	2.61467	H3K27ac	down	15m	1nM_TCIP3	CTCF: BC-3 (SRX6704390)
SRX5574488	TFs and others	SMARCA4	Blood	CTV-1	24091	-45.8855	-45.0212	2.52737	H3K27ac	down	15m	1nM_TCIP3	SMARCA4: CTV-1 (SRX5574488)
SRX4154207	TFs and others	Epitope tags	Blood	MOLM-13	42916	-45.8552	-44.9914	2.51884	H3K27ac	down	15m	1nM_TCIP3	Epitope tags: MOLM-13 (SRX4154207)
ERX664198	TFs and others	CTCF	Blood	B cells	31414	-45.7383	-44.8749	2.71592	H3K27ac	down	15m	1nM_TCIP3	CTCF: B cells (ERX664198)
SRX1261516	TFs and others	GATA2	Blood	TF-1	32956	-45.7232	-44.8603	3.21643	H3K27ac	down	15m	1nM_TCIP3	GATA2: TF-1 (SRX1261516)
SRX2900606	TFs and others	HIC1	Blood	iTreg	7206	-45.7202	-44.8577	4.03958	H3K27ac	down	15m	1nM_TCIP3	HIC1: iTreg (SRX2900606)
SRX356596	TFs and others	CTCF	Blood	GM18951	36333	-45.5976	-44.7355	2.5759	H3K27ac	down	15m	1nM_TCIP3	CTCF: GM18951 (SRX356596)
SRX7396394	TFs and others	CTCF	Blood	BLaER1	40732	-45.4909	-44.6293	2.38078	H3K27ac	down	15m	1nM_TCIP3	CTCF: BLaER1 (SRX7396394)
SRX3010004	TFs and others	CTCF	Blood	MM.1S	41574	-45.4898	-44.6286	2.45406	H3K27ac	down	15m	1nM_TCIP3	CTCF: MM.1S (SRX3010004)
SRX097096	TFs and others	CEBPA	Blood	U-937	27232	-45.4421	-44.5814	3.40244	H3K27ac	down	15m	1nM_TCIP3	CEBPA: U-937 (SRX097096)
SRX20230013	TFs and others	CEBPA	Blood	SET-2	32096	-45.4127	-44.5524	3.72592	H3K27ac	down	15m	1nM_TCIP3	CEBPA: SET-2 (SRX20230013)
SRX3824044	TFs and others	KMT2B	Blood	THP-1	25121	-45.4005	-44.5406	2.36783	H3K27ac	down	15m	1nM_TCIP3	KMT2B: THP-1 (SRX3824044)
SRX9531412	TFs and others	SREBF1	Blood	Dendritic Cells	20744	-45.3742	-44.5148	3.10309	H3K27ac	down	15m	1nM_TCIP3	SREBF1: Dendritic Cells (SRX9531412)
SRX356750	TFs and others	CTCF	Blood	Lymphoblastoid cell line	42126	-45.352	-44.493	2.28932	H3K27ac	down	15m	1nM_TCIP3	CTCF: Lymphoblastoid cell line (SRX356750)
SRX5574497	TFs and others	SPI1	Blood	CTV-1	23090	-45.2994	-44.4409	2.75232	H3K27ac	down	15m	1nM_TCIP3	SPI1: CTV-1 (SRX5574497)
[truncated: 29,424 more rows]
